# Supplementary material for: Identification of a deep-branching thermophilic clade sheds light on early bacterial evolution
Source: Nat Commun. 2023 Jul 19;14:4354. doi: 10.1038/s41467-023-39960-x (PMC10356935; doi:10.1038/s41467-023-39960-x)
Supplement: Supplementary file 3 — Supplementary Data 1 [file 41467_2023_39960_MOESM3_ESM.xlsx]

## Sheet: Index
Model name: Genome-scale metabolic model of Zhurongbacter thermophilus 3DAC (GEM-i3DAC)
Biomass: sink_biomass
Default_flux_limit: 1000
Sheet name	Description
0-annotation_transcriptome_GPR	3DAC genome annotations, transcriptomic data with or without sulfur in culture medium and the gene-reaction associations in 3DAC model.
1-reactions	all reactions in 3DAC model
2-compounds	all compounds in 3DAC model
3-BOF	Biomass objective function formulation for biomass in 3DAC model
4-exchange_constraints	Exchange constraints based on the culture medium in 3DAC model
5-carbon_utilization	Simulations of carbon_utilization in 3DAC model, supporting the Fig. 2b
6-electron_acceptor	Simulations on varied electron acceptors in 3DAC model, supporting the Fig. 2d
7-gene_deletion	Simulations of the WT strain, single, double and triple deletions of MBS, Nfn2 and SH1, supporting the Fig. 2e
Please refer to the EXECL file for detailed information, the information in the EXCEL file is too large to be converted into PDF file.

## Sheet: 0-annotation_transcriptome_GPR
Below are 3DAC annotations, transcriptomic data with or without sulfur in culture medium and the gene-reaction associations in 3DAC model.
Query	Gene annotations									Gene-reaction associations in 3DAC model				Transcriptome data with sulfur (S) or without sulfur (NS)
	Seed ortholog	e-value	score	best tax lvl	Preferred_name	KEGG KO	annot lvl	COG cat	description	EC	Reactions	Subsystem	Name	MeanTPM (S)	MeanTPM (NS)	log2FoldChange	pValue	qValue	result	NOTE
Chromosome1_1	869210.Marky_0001	4.8e-100	371.7	Deinococcus-Thermus	dnaA	ko:K02313	Bacteria	L	it binds specifically double-stranded DNA at a 9 bp consensus (dnaA box) 5'-TTATC CA A CA A-3'. DnaA binds to ATP and to acidic phospholipids	-	-	-	-	186.6	128.867	0.53407	0.0851342	0.147188	-
Chromosome1_3	862514.HMPREF0623_1319	2e-19	103.6	Lactobacillaceae	dnaN	ko:K02338	Bacteria	L	"Confers DNA tethering and processivity to DNA polymerases and other proteins. Acts as a clamp, forming a ring around DNA (a reaction catalyzed by the clamp-loading complex) which diffuses in an ATP-independent manner freely and bidirectionally along dsDNA. Initially characterized for its ability to contact the catalytic subunit of DNA polymerase III (Pol III), a complex, multichain enzyme respon…	-	-	-	-	1273.01	1007	0.338181	0.0864872	0.148865	-
Chromosome1_4	1203554.HMPREF1476_02096	5.7e-14	83.2	Sutterellaceae	yaaA	ko:K14761	Bacteria	S	S4 domain	-	-	-	-	27.1	15.07	0.846613	5.94012e-05	0.000235787	-
Chromosome1_5	1415780.JPOG01000001_gene2388	8.4e-15	87.4	Xanthomonadales		ko:K20074	Bacteria	T	phosphatase	-	-	-	-	159.103	132.28	0.266369	0.484741	0.584695	-
Chromosome1_6	452652.KSE_04780	7.8e-16	90.9	Kitasatospora		ko:K20074	Bacteria	T	"Serine/threonine phosphatases, family 2C, catalytic domain"	-	-	-	-	902.357	273.033	1.72462	0.000274006	0.00095381	up
Chromosome1_7	469381.Dpep_1657	3.5e-121	441.8	Synergistetes	gltT		Bacteria	U	Belongs to the dicarboxylate amino acid cation symporter (DAACS) (TC 2.A.23) family		gluT|aspT	Transport	high-affinity sodium-dependent glutamate transporters|high-affinity sodium-dependent Asparate transporters	5962.87	2574.76	1.21157	2.71609e-22	7.16311e-21	up
Chromosome1_8	309798.COPRO5265_1255	6.2e-43	181	Clostridia	racX	ko:K01779	Bacteria	M	Belongs to the aspartate glutamate racemases family	5.1.1.13	R00491	Alanine, aspartate and glutamate metabolism	aspartate racemase	733.33	411.387	0.833968	0.260952	0.361891	-
Chromosome1_10	1150474.JQJI01000005_gene287	2.8e-36	160.2	Thermotogae	mcp40H-1	ko:K03406	Bacteria	NT	Type IV pili methyl-accepting chemotaxis transducer N-term	-	-	-	-	978.237	698.383	0.486164	0.0851342	0.147188	-
Chromosome1_14	186497.PF0480	1.1e-51	210.3	Thermococci		ko:K06889	Archaea	I	"Serine aminopeptidase, S33"	-	-	-	-	1787.46	580.703	1.62204	3.86095e-22	1.00127e-20	up
Chromosome1_15	309798.COPRO5265_1347	7.2e-100	370.9	Thermoanaerobacterales		ko:K01436	Bacteria	E	PFAM Peptidase M20	3.5.1.47	R02733	Lysine biosynthesis	N6-Acetyl-LL-2,6-diaminoheptanedioate amidohydrolase	1167.49	457.217	1.35246	3.5225e-19	7.1182e-18	up
Chromosome1_18	1511.CLOST_2367	5.7e-29	134	Peptostreptococcaceae	lytB	ko:K01447	Bacteria	G	Mannosyl-glycoprotein endo-beta-N-acetylglucosaminidase	3.5.1.28	R04112		N-Acetylmuramoyl-Ala amidohydrolase	8330.21	42.69	7.60831	0	0	up
Chromosome1_20	222534.KB893671_gene3149	1.8e-13	83.6	Frankiales			Bacteria	K	Domain of unknown function (DUF4349)	-	-	-	-	22.4867	16.53	0.443983	0.0714748	0.126668	-
Chromosome1_21	309798.COPRO5265_0394	2.4e-32	146	Clostridia	yccK	ko:K17462	Bacteria	Q	Methyltransferase domain	-	-	-	-	128.66	69.3667	0.891249	8.07912e-05	0.000315065	-
Chromosome1_22	1158318.ATXC01000001_gene880	2e-83	315.8	Aquificae			Bacteria	T	PFAM Circadian clock protein KaiC	-	-	-	-	708.16	432.383	0.711764	0.170829	0.260598	-
Chromosome1_23	443254.Marpi_0554	2.8e-41	177.2	Thermotogae	mcp40H-1	"ko:K03406,ko:K13487"	Bacteria	NT	Methyl-accepting chemotaxis protein	-	-	-	-	250.053	115.04	1.1201	1.16932e-13	1.47924e-12	up
Chromosome1_24	1259795.ARJK01000002_gene134	1.4e-42	179.9	Thermoanaerobacterales	moeB	ko:K21029	Bacteria	H	PFAM UBA THIF-type NAD FAD binding protein	-	-	-	-	539.373	521.17	0.0495302	0.478796	0.57887	-
Chromosome1_25	443254.Marpi_1305	1.2e-43	183.7	Thermotogae		"ko:K09116,ko:K09680"	Bacteria	S	Protein of unknown function DUF89	2.7.1.34|2.7.1.33	R03018|R04391|R02971	Pantothenate and CoA biosynthesis	ATP:pantothenate 4'-phosphotransferase	598.09	643.88	-0.106429	0.00106817	0.00321652	-
Chromosome1_26	1343739.PAP_06940	1.1e-86	327	Thermococci			Archaea	E	Transmembrane amino acid transporter protein		PheT|TrpT|TyrT	Transport	Phenylalanine permeases|Tryptophan permease|Tyrosine permease	2300.37	2862.97	-0.315643	0.0127896	0.0287166	-
Chromosome1_33	443254.Marpi_1118	1.2e-138	500.4	Thermotogae			Bacteria	C	PFAM Na H antiporter		NhaC	Transporter	Na+/H+ antiporter of the NhaC family	364.983	337.993	0.110836	0.0712638	0.126438	-
Chromosome1_34	1415774.U728_2138	8.3e-28	132.9	Clostridiaceae		ko:K13590	Bacteria	T	Domain present in phytochromes and cGMP-specific phosphodiesterases.	-	-	-	-	303.233	157.443	0.945596	0.0327013	0.0644908	-
Chromosome1_35	439481.Aboo_0873	4.7e-56	224.2	unclassified Euryarchaeota		ko:K18915	Archaea	S	Flavin reductase like domain	-	-	-	-	53.6467	43.5933	0.299381	5.24926e-12	5.44524e-11	-
Chromosome1_36	641491.DND132_1073	1.4e-21	111.3	Desulfovibrionales	cheD2	ko:K03406	Bacteria	T	Chemotaxis sensory transducer	-	-	-	-	16.0533	14.7433	0.12281	3.1472e-60	2.33192e-58	-
Chromosome1_37	1121430.JMLG01000001_gene2084	1.3e-14	86.7	Peptococcaceae			Bacteria	S	Immunoglobulin-like domain of bacterial spore germination	-	-	-	-	4216.6	1603.17	1.39516	0.000767378	0.00242199	up
Chromosome1_39	391009.Tmel_1645	2.2e-20	104.8	Thermotogae	traF	ko:K12057	Bacteria	CO	PFAM glutaredoxin 2	-	-	-	-	1333.8	1292.21	0.0456981	0.663066	0.75194	-
Chromosome1_43	443254.Marpi_0250	4.1e-90	339	Thermotogae	ppaC	ko:K15986	Bacteria	C	DHHA2	-	-	-	-	350.287	282.91	0.308193	0.961507	0.979126	-
Chromosome1_45	771875.Ferpe_0354	1e-212	746.1	Thermotogae	guaB	ko:K00088	Bacteria	F	"Catalyzes the conversion of inosine 5'-phosphate (IMP) to xanthosine 5'-phosphate (XMP), the first committed and rate- limiting step in the de novo synthesis of guanine nucleotides, and therefore plays an important role in the regulation of cell growth"	1.1.1.205	R08240|R01130	Purine metabolism|Drug metabolism - other enzymes	6-thioinosine 5'-monophosphate:NAD+ oxidoreductase|IMP:NAD+ oxidoreductase	447.577	308.663	0.536101	2.3901e-10	2.0434e-09	-
Chromosome1_46	2423.NA23_0203435	4.7e-200	704.1	Thermotogae	guaA	"ko:K01951,ko:K03790"	Bacteria	F	Catalyzes the synthesis of GMP from XMP	6.3.5.2	R08244|R01231|R01230	Purine Metabolism|Purine metabolism|Drug metabolism - other enzymes	GMP synthase|Xanthosine-5'-phosphate:ammonia ligase (AMP-forming)|6-thioxanthine 5'-monophosphate:L-glutamine amido-ligase (AMP-forming)	17.0867	31.4433	-0.879883	0.00593972	0.0149793	-
Chromosome1_48	381764.Fnod_0464	1.6e-45	189.9	Thermotogae	cysK	"ko:K01738,ko:K21400"	Bacteria	E	Belongs to the cysteine synthase cystathionine beta- synthase family	2.5.1.65|2.5.1.47	R03601|R03132|R00897	-|Cysteine and methionine metabolism	O3-acetyl-L-serine acetate-lyase (adding hydrogen sulfide)|O3-Acetyl-L-serine acetate-lyase (adding hydrogen sulfide)|O3-acetyl-L-serine:hydrogen-sulfide 2-amino-2-carboxyethyltransferase	524.983	445.76	0.236004	0.397983	0.508843	-
Chromosome1_49	381764.Fnod_0464	5.1e-44	184.9	Thermotogae	cysK	"ko:K01738,ko:K21400"	Bacteria	E	Belongs to the cysteine synthase cystathionine beta- synthase family	2.5.1.65|2.5.1.47	R03601|R03132|R00897	-|Cysteine and methionine metabolism	O3-acetyl-L-serine acetate-lyase (adding hydrogen sulfide)|O3-Acetyl-L-serine acetate-lyase (adding hydrogen sulfide)|O3-acetyl-L-serine:hydrogen-sulfide 2-amino-2-carboxyethyltransferase	542.86	343.123	0.661853	0.295209	0.397701	-
Chromosome1_50	1356854.N007_13120	7.1e-106	391	Bacilli			Bacteria	M	"Glycosyltransferases, probably involved in cell wall biogenesis"	-	-	-	-	209.647	102.893	1.02681	0.484741	0.584695	up
Chromosome1_51	1230341.MJ3_01812	7.7e-16	91.3	Bacilli	MA20_13010		Bacteria	T	GGDEF domain	-	-	-	-	568	107.643	2.39963	0.191831	0.28509	up
Chromosome1_52	632245.CLP_1797	6.7e-78	297.7	Clostridiaceae			Bacteria	M	Cellulase (glycosyl hydrolase family 5)	-	-	-	-	1548.02	246.16	2.65276	0.00751261	0.0181516	up
Chromosome1_53	648996.Theam_0166	3e-176	625.2	Aquificae			Bacteria	T	Diguanylate cyclase	-	-	-	-	498.28	157.373	1.66277	0.26256	0.363019	up
Chromosome1_57	1219084.AP014508_gene554	1.2e-51	210.3	Bacteria		ko:K01470	Bacteria	I	creatininase	3.5.2.10	R01884	Arginine and proline metabolism	Creatinine amidohydrolase	221.873	99.32	1.15958	0.949962	0.973742	up
Chromosome1_58	391009.Tmel_1087	1.5e-144	520	Bacteria		ko:K07459	Bacteria	S	"AAA domain, putative AbiEii toxin, Type IV TA system"	-	-	-	-	52.9233	36.4633	0.537457	0.207322	0.305197	-
Chromosome1_59	1536774.H70357_13075	1.1e-06	60.5	Paenibacillaceae			Bacteria			-	-	-	-	96.1167	57.17	0.749528	0.00662711	0.0162782	-
Chromosome1_61	1009370.ALO_19332	8.4e-17	95.1	Negativicutes	mcpC	ko:K03406	Bacteria	NT	methyl-accepting chemotaxis protein	-	-	-	-	509.523	337.03	0.596271	0.865374	0.910428	-
Chromosome1_62	1122917.KB899666_gene3391	8.8e-14	85.1	Paenibacillaceae		ko:K01426	Bacteria	GJ	Amidase	-	-	-	-	532.333	571.253	-0.101801	2.25459e-16	3.50815e-15	-
Chromosome1_65	123214.PERMA_0029	1.9e-33	149.4	Aquificae	guaA	"ko:K01951,ko:K03790"	Bacteria	F	Catalyzes the synthesis of GMP from XMP	6.3.5.2	R08244|R01231|R01230	Purine Metabolism|Purine metabolism|Drug metabolism - other enzymes	GMP synthase|Xanthosine-5'-phosphate:ammonia ligase (AMP-forming)|6-thioxanthine 5'-monophosphate:L-glutamine amido-ligase (AMP-forming)	196.93	157.467	0.322636	0.745698	0.824667	-
Chromosome1_67	1259795.ARJK01000002_gene261	2.2e-201	708.8	Thermoanaerobacterales	pepF1_1		Bacteria	E	Oligopeptidase F	-	-	-	-	909.437	580.167	0.648506	5.75955e-06	2.72397e-05	-
Chromosome1_68	573064.Mefer_1527	5.6e-18	97.8	Euryarchaeota	bioY	ko:K03523	Archaea	S	BioY protein	-	-	-	-	2609.91	433.243	2.59075	0.990553	0.994734	up
Chromosome1_71	511051.CSE_01570	1.5e-76	292.7	Bacteria		ko:K02049	Bacteria	P	anion transmembrane transporter activity		ThiXYZ	Transport	Putative thiamine transport system ThiXYZ	120.16	138.717	-0.207184	0.980597	0.9895	-
Chromosome1_72	511051.CSE_01560	3.5e-125	454.9	Bacteria	M1-596		Bacteria	P	thiamine-containing compound biosynthetic process		ThiXYZ	Transport	Putative thiamine transport system ThiXYZ	132.11	134.447	-0.0252943	2.05121e-36	8.86579e-35	-
Chromosome1_73	511051.CSE_01550	2.1e-72	279.3	Bacteria	tauC	"ko:K02049,ko:K02050"	Bacteria	P	ABC-type nitrate sulfonate bicarbonate transport system permease component		ThiXYZ	Transport	Putative thiamine transport system ThiXYZ	510.347	685.393	-0.425455	0.0759534	0.133692	-
Chromosome1_74	886379.AEWI01000007_gene828	3.8e-75	288.9	Marinilabiliaceae		ko:K06382	Bacteria	P	Sodium/hydrogen exchanger family	-	-	-	-	1224.03	638.083	0.939822	3.22778e-25	9.84788e-24	-
Chromosome1_79	391623.TERMP_01328	2.1e-23	115.5	Thermococci		ko:K00230	Archaea	C	Flavodoxin domain	-	-	-	-	5.76333	25.44	-2.14212	0.990898	0.994734	down
Chromosome1_81	309798.COPRO5265_1277	6e-122	444.5	Thermoanaerobacterales	tldD	ko:K03568	Bacteria	S	Putative modulator of DNA gyrase	-	-	-	-	140.26	116.613	0.266371	0.0107107	0.0245808	-
Chromosome1_82	1259795.ARJK01000003_gene1058	3.3e-61	242.7	Clostridia		ko:K03592	Bacteria	S	PFAM peptidase U62 modulator of DNA gyrase	-	-	-	-	298.773	199.417	0.583265	0.332991	0.437613	-
Chromosome1_83	747365.Thena_1606	1.2e-25	122.9	Thermoanaerobacterales		ko:K07216	Bacteria	P	PFAM Hemerythrin HHE cation binding domain	-	-	-	-	1031	607.567	0.762934	0.466256	0.571706	-
Chromosome1_85	198094.BA_3157	3.3e-43	182.6	Bacillus	ybiR		Bacteria	P	Citrate transporter	-	-	-	-	589.473	149.687	1.97748	0.0268976	0.0545667	up
Chromosome1_86	1343739.PAP_08575	2.1e-54	219.5	Thermococci			Archaea	S	Uncharacterized protein domain (DUF2202)	-	-	-	-	0.886667	2.78667	-1.65208	0.49623	0.594407	-
Chromosome1_87	1259795.ARJK01000002_gene545	1.7e-223	782.3	Thermoanaerobacterales	uvrB	"ko:K03702,ko:K08999"	Bacteria	L	"damaged site, the DNA wraps around one UvrB monomer. DNA wrap is dependent on ATP binding by UvrB and probably causes local melting of the DNA helix, facilitating insertion of UvrB beta-hairpin between the DNA strands. Then UvrB probes one DNA strand for the presence of a lesion. If a lesion is found the UvrA subunits dissociate and the UvrB-DNA preincision complex is formed. This complex is sub…	-	-	-	-	269.927	383.057	-0.50499	0.269512	0.37046	-
Chromosome1_89	484019.THA_52	1.2e-18	99.8	Thermotogae	dfa1		Bacteria	S	"PFAM flavin reductase domain protein, FMN-binding"	-	-	-	-	51.1233	30.6533	0.737938	0.000145169	0.000532921	-
Chromosome1_91	416591.Tlet_0068	9.9e-19	100.5	Thermotogae		ko:K07220	Bacteria	P	Protein of unknown function DUF47	-	-	-	-	61.3667	44.8733	0.451597	0.696028	0.781964	-
Chromosome1_92	1499967.BAYZ01000047_gene2737	9.7e-71	273.9	unclassified Bacteria		ko:K03306	Bacteria	U	Phosphate transporter family		PIt2	Transport	Low affinity housekeeping Pi transporter in via proton symport	205.8	115.147	0.83777	0.296234	0.398737	-
Chromosome1_93	1499967.BAYZ01000047_gene2737	1.7e-59	236.5	unclassified Bacteria		ko:K03306	Bacteria	U	Phosphate transporter family		PIt2	Transport	Low affinity housekeeping Pi transporter in via proton symport	191.533	107.687	0.830756	0.24022	0.33857	-
Chromosome1_95	1449080.JQMV01000003_gene2114	3.2e-28	133.7	Deinococcus-Thermus			Bacteria	T	Metal dependent phosphohydrolase	-	-	-	-	241.75	117.047	1.04643	0.00116881	0.00350419	up
Chromosome1_96	926554.KI912674_gene2560	3.5e-22	113.6	Bacteria	dosC	ko:K18967	Bacteria	T	"response regulator, receiver"	-	-	-	-	541.037	282.913	0.935366	0.192877	0.286371	-
Chromosome1_97	309798.COPRO5265_0354	1.5e-46	193.7	Thermoanaerobacterales	dnaJ1	ko:K03686	Bacteria	O	"ATP binding to DnaK triggers the release of the substrate protein, thus completing the reaction cycle. Several rounds of ATP-dependent interactions between DnaJ, DnaK and GrpE are required for fully efficient folding. Also involved, together with DnaK and GrpE, in the DNA replication of plasmids through activation of initiation proteins"	-	-	-	-	100.247	78.2933	0.356593	0.713296	0.796189	-
Chromosome1_100	309798.COPRO5265_0355	1.8e-222	778.9	Thermoanaerobacterales	dnaK	ko:K04043	Bacteria	O	Heat shock 70 kDa protein	-	-	-	-	543.933	625.03	-0.200496	0.0851342	0.147188	-
Chromosome1_101	511051.CSE_00270	1.9e-78	299.7	Bacteria			Bacteria	I	radical SAM domain protein	-	-	-	-	202.103	91.6467	1.14094	0.0851342	0.147188	up
Chromosome1_104	1196028.ALEF01000035_gene991	3.8e-11	75.1	Virgibacillus	chrA	ko:K07240	Bacteria	P	Chromate transporter	-	-	-	-	206.487	142.677	0.533299	0.0851342	0.147188	-
Chromosome1_107	2423.NA23_0203805	3.1e-22	114	Thermotogae	mcp40H-1	ko:K03406	Bacteria	NT	Methyl-accepting chemotaxis protein (MCP) signaling domain	-	-	-	-	1734.36	611.247	1.50457	0.0851342	0.147188	up
Chromosome1_109	1123009.AUID01000016_gene16	6.9e-17	94	unclassified Clostridiales		ko:K07216	Bacteria	P	Hemerythrin HHE cation binding domain	-	-	-	-	509.927	403.893	0.336315	0.0851342	0.147188	-
Chromosome1_110	879212.DespoDRAFT_00245	3.1e-33	148.7	Desulfobacterales	slyD	"ko:K01802,ko:K03774,ko:K03775"	Bacteria	O	peptidyl-prolyl cis-trans isomerase	-	-	-	-	51.6467	65.5333	-0.343554	0.0851342	0.147188	-
Chromosome1_112	511051.CSE_09760	1.3e-102	380.6	Bacteria	mdlA	"ko:K02021,ko:K06147,ko:K06148,ko:K18216,ko:K18889"	Bacteria	V	(ABC) transporter	-	-	-	-	367.547	173.463	1.0833	0.0851342	0.147188	up
Chromosome1_113	1191523.MROS_1555	4.5e-111	408.7	Bacteria	MdlB	"ko:K06147,ko:K18890"	Bacteria	V	(ABC) transporter	-	-	-	-	608.123	226.94	1.42205	0.0851342	0.147188	up
Chromosome1_115	981384.AEYW01000018_gene3191	6.8e-21	110.2	Ruegeria			Bacteria	T	Domain present in phytochromes and cGMP-specific phosphodiesterases.	-	-	-	-	165.38	96	0.784678	0.0851342	0.147188	-
Chromosome1_116	272562.CA_C0906	2.2e-39	169.9	Clostridiaceae		ko:K01872	Bacteria	S	Threonyl and Alanyl tRNA synthetase second additional domain	-	-	-	-	80.8667	36.4967	1.14778	0.0851342	0.147188	up
Chromosome1_117	429009.Adeg_0258	8.5e-84	317.4	Thermoanaerobacterales	rfbA	ko:K00973	Bacteria	M	"Catalyzes the formation of dTDP-glucose, from dTTP and glucose 1-phosphate, as well as its pyrophosphorolysis"	-	-	-	-	532.743	375.303	0.505384	0.0851342	0.147188	-
Chromosome1_120	1259795.ARJK01000003_gene892	3.3e-118	431.8	Bacteria		"ko:K00001,ko:K00100,ko:K08325,ko:K19955"	Bacteria	C	1-butanol biosynthetic process	1.1.1.71|1.1.1.2	R00746	Central carbon metabolism, Glycolysis or Gluconeogenesis	NADP(H)-dependent type III alcohol dehydrogenase (ADH3)	519.103	271.35	0.935867	0.0851342	0.147188	-
Chromosome1_121	309798.COPRO5265_1098	1.5e-118	433	Clostridia		"ko:K00001,ko:K00100,ko:K08325,ko:K19955"	Bacteria	C	alcohol dehydrogenase	1.1.1.71|1.1.1.2	R00746	Central carbon metabolism, Glycolysis or Gluconeogenesis	NADP(H)-dependent type III alcohol dehydrogenase (ADH3)	217.223	181.907	0.255981	0.0851342	0.147188	-
Chromosome1_122	415426.Hbut_0586	2.6e-54	218.8	Crenarchaeota			Archaea	S	Mitochondrial biogenesis AIM24	-	-	-	-	902.597	790.657	0.19103	0.0851342	0.147188	-
Chromosome1_123	1122971.BAME01000014_gene1743	1.3e-38	167.2	Porphyromonadaceae	czcD	ko:K16264	Bacteria	P	Transporter		Co2efflux|Cd2efflux|Zn2efflux	Transport	Co2+ uptake via proton symport|Zn2+ uptake via proton symport|Cd2+ uptake via proton symport	2212.27	1860.68	0.249698	0.0851342	0.147188	-
Chromosome1_124	1191523.MROS_2518	7.4e-23	114.8	Bacteria			Bacteria	I	lipid kinase activity	-	-	-	-	256.977	73.8533	1.7989	0.0851342	0.147188	up
Chromosome1_127	309799.DICTH_0756	1.8e-53	215.7	Bacteria	lemA2	ko:K03744	Bacteria	S	LemA family	-	-	-	-	1418.83	1704	-0.264224	0.0851342	0.147188	-
Chromosome1_128	443254.Marpi_1118	6.5e-137	494.6	Thermotogae			Bacteria	C	PFAM Na H antiporter		NhaC	Transporter	Na+/H+ antiporter of the NhaC family	12.2567	149.17	-3.60532	0.0851342	0.147188	down
Chromosome1_130	1117379.BABA_15377	5e-09	68.6	Bacillus	yabE	"ko:K02424,ko:K21471"	Bacteria	S	3D domain	-	-	-	-	250.083	235.547	0.086396	0.041601	0.0792302	-
Chromosome1_134	28229.ND2E_3143	8e-11	76.6	Colwelliaceae	sbcC	ko:K03546	Bacteria	L	"Putative exonuclease SbcCD, C subunit"	-	-	-	-	246.127	34.9267	2.817	0.041601	0.0792302	up
Chromosome1_135	391623.TERMP_01429	1.1e-57	231.5	Archaea		ko:K06915	Archaea	I	COG0433 Predicted ATPase	-	-	-	-	677.783	88.3567	2.93941	0.041601	0.0792302	up
Chromosome1_136	760568.Desku_2863	1.2e-38	167.5	Clostridia	truD	ko:K06176	Bacteria	J	PFAM tRNA pseudouridine synthase D TruD	-	-	-	-	155.453	95.2467	0.706741	0.041601	0.0792302	-
Chromosome1_138	373903.Hore_12020	1.9e-27	129.4	Halanaerobiales	yigZ	"ko:K00560,ko:K01271"	Bacteria	S	family UPF0029	-	-	-	-	62.61	59.1567	0.0818523	0.041601	0.0792302	-
Chromosome1_139	221109	6.1e-31	141	Oceanobacillus	ycbL	ko:K01069	Bacteria	S	Metallo-beta-lactamase superfamily	-	-	-	-	221.663	166.797	0.41028	0.041601	0.0792302	-
Chromosome1_140	717606.PaecuDRAFT_1738	4.2e-07	61.6	Paenibacillaceae		ko:K03885	Bacteria	K	"Bacterial regulatory proteins, tetR family"	-	-	-	-	20.5567	11.5433	0.832546	3.86095e-22	1.00127e-20	-
Chromosome1_141	1276258.SAPIS_v1c05820	2.1e-11	76.6	Tenericutes	rmuC	ko:K09760	Bacteria	S	RmuC family	-	-	-	-	45.8667	30.4133	0.592742	3.86095e-22	1.00127e-20	-
Chromosome1_144	224324.aq_265	3.1e-25	122.9	Aquificae			Bacteria	T	diguanylate cyclase	-	-	-	-	44.4967	35.7933	0.314006	3.86095e-22	1.00127e-20	-
Chromosome1_145	876269.ARWA01000001_gene2021	7.4e-27	129	Beijerinckiaceae	pleD	ko:K02488	Bacteria	T	diguanylate cyclase	-	-	-	-	199.863	114.44	0.804422	3.86095e-22	1.00127e-20	-
Chromosome1_147	521045.Kole_1003	1.3e-65	257.3	Thermotogae		ko:K03592	Bacteria	L	modulator of DNA gyrase	-	-	-	-	213.173	161.323	0.402072	3.86095e-22	1.00127e-20	-
Chromosome1_148	521045.Kole_1004	3.9e-105	388.7	Thermotogae		ko:K03568	Bacteria	L	modulator of DNA gyrase	-	-	-	-	288.507	258.887	0.156284	3.86095e-22	1.00127e-20	-
Chromosome1_150	309798.COPRO5265_0129	2.8e-186	659.1	Thermoanaerobacterales	appA	ko:K02035	Bacteria	E	"Bacterial extracellular solute-binding protein, family 5"	-	-	-	-	33612.4	13282.1	1.33951	3.5225e-19	7.1182e-18	up
Chromosome1_151	309798.COPRO5265_0637	6.4e-62	244.6	Thermoanaerobacterales	oppB	ko:K02033	Bacteria	P	PFAM binding-protein-dependent transport systems inner membrane component	-	-	-	-	2855.18	1898.02	0.589085	3.5225e-19	7.1182e-18	-
Chromosome1_152	309798.COPRO5265_0638	5.7e-70	273.1	Thermoanaerobacterales	appC	ko:K02034	Bacteria	P	"ABC-type dipeptide oligopeptide nickel transport systems, permease components"	-	-	-	-	3206.36	1936.36	0.727589	3.5225e-19	7.1182e-18	-
Chromosome1_153	1259795.ARJK01000002_gene490	5.5e-117	427.6	Thermoanaerobacterales	oppD	"ko:K02031,ko:K02032,ko:K15583"	Bacteria	P	Belongs to the ABC transporter superfamily	-	-	-	-	2905.54	1542.77	0.913283	3.5225e-19	7.1182e-18	-
Chromosome1_154	309798.COPRO5265_0640	1.3e-126	459.5	Thermoanaerobacterales	gsiA_8	"ko:K02032,ko:K10823"	Bacteria	P	"TIGRFAM oligopeptide dipeptide ABC transporter, ATPase subunit"	-	-	-	-	5369.21	2804.75	0.936836	3.5225e-19	7.1182e-18	-
Chromosome1_155	246194.CHY_1099	7.5e-119	434.9	Thermoanaerobacterales	pcrA	ko:K03657	Bacteria	L	PFAM UvrD REP helicase	-	-	-	-	184.78	190.22	-0.0418603	3.5225e-19	7.1182e-18	-
Chromosome1_156	246194.CHY_2385	2.6e-158	565.5	Thermoanaerobacterales	fhs	ko:K01938	Bacteria	F	PFAM formate-tetrahydrofolate ligase FTHFS	6.3.4.3	R00943	One carbon pool by folate	Formate:tetrahydrofolate ligase (ADP-forming)	826.253	441.043	0.905664	3.5225e-19	7.1182e-18	-
Chromosome1_158	439481.Aboo_0631	4.2e-114	418.3	unclassified Euryarchaeota			Archaea	G	PFAM Major Facilitator Superfamily	-	-	-	-	421.833	140.623	1.58484	3.5225e-19	7.1182e-18	up
Chromosome1_159	484019.THA_326	1.5e-76	293.5	Thermotogae			Bacteria	EGP	PFAM Major Facilitator Superfamily	-	-	-	-	8.93667	6.69333	0.417012	3.5225e-19	7.1182e-18	-
Chromosome1_160	1157490.EL26_07315	2.2e-49	203.4	Bacilli			Bacteria	N	Pkd domain containing protein	-	-	-	-	233.637	219.1	0.0926772	0.0511839	0.0950384	-
Chromosome1_161	935837.JAEK01000024_gene1069	1.9e-07	63.2	Bacillus			Bacteria			-	-	-	-	#N/A	#N/A	#N/A	0.0511839	0.0950384	#N/A
Chromosome1_162	243230.DR_0254	1.7e-13	82.8	Bacteria			Bacteria			-	-	-	-	0.15	0.133333	0.169925	0.0511839	0.0950384	-
Chromosome1_163	8090.ENSORLP00000022219	8e-19	102.1	Actinopterygii	ABCC4	ko:K05673	Metazoa	Q	"ATP-binding cassette, sub-family C (CFTR MRP), member 4"	-	-	-	-	245.153	47.3233	2.37306	0.0511839	0.0950384	up
Chromosome1_164	1415774.U728_637	3.9e-168	598.2	Clostridiaceae	mycA	ko:K10254	Bacteria	S	Myosin-crossreactive antigen	-	-	-	-	41.6567	142.133	-1.77063	0.0511839	0.0950384	down
Chromosome1_165	443254.Marpi_0525	2.3e-71	275.8	Bacteria	ywbI2		Bacteria	K	DNA-binding transcription factor activity	-	-	-	-	3.84333	8.60667	-1.1631	0.0511839	0.0950384	down
Chromosome1_166	926561.KB900618_gene231	3.4e-34	153.3	Halanaerobiales		ko:K02488	Bacteria	T	diguanylate cyclase	-	-	-	-	148.473	133.523	0.153112	0.0511839	0.0950384	-
Chromosome1_168	913865.DOT_0441	5e-31	141.7	Peptococcaceae			Bacteria	S	"PFAM Uncharacterised protein, DegV family COG1307"	-	-	-	-	107.687	120.687	-0.164427	0.0511839	0.0950384	-
Chromosome1_169	1293054.HSACCH_01931	2.3e-28	132.9	Halanaerobiales			Bacteria	S	TIGRFAM degV family protein	-	-	-	-	248.063	275.45	-0.151082	0.0511839	0.0950384	-
Chromosome1_170	326298.Suden_1321	1.8e-22	113.2	delta/epsilon subdivisions		ko:K07001	Bacteria	K	PFAM Patatin	-	-	-	-	152.723	192.1	-0.330937	0.0527088	0.0976368	-
Chromosome1_171	1280671.AUJH01000016_gene939	4.2e-80	305.8	Butyrivibrio	sigA	"ko:K03086,ko:K03087"	Bacteria	K	Sigma factors are initiation factors that promote the attachment of RNA polymerase to specific initiation sites and are then released. This sigma factor is the primary sigma factor during exponential growth	-	-	-	-	97.8767	136.477	-0.479617	0.0527088	0.0976368	-
Chromosome1_172	326427.Cagg_0201	1.7e-49	204.1	Chloroflexia		ko:K03086	Bacteria	K	Sigma factors are initiation factors that promote the attachment of RNA polymerase to specific initiation sites and are then released. This sigma factor is the primary sigma factor during exponential growth	-	-	-	-	40.5633	44.68	-0.139453	0.0527088	0.0976368	-
Chromosome1_173	1236973.JCM9157_409	6.2e-71	275.4	Bacillus	dnaG	ko:K02316	Bacteria	L	RNA polymerase that catalyzes the synthesis of short RNA molecules used as primers for DNA polymerase during DNA replication	-	-	-	-	133.237	170.763	-0.358007	0.0527088	0.0976368	-
Chromosome1_175	243274.THEMA_03020	4.1e-25	120.9	Thermotogae			Bacteria	S	Protein of unknown function (DUF2089)	-	-	-	-	23.16	109.823	-2.24548	0.0527088	0.0976368	down
Chromosome1_176	1158318.ATXC01000001_gene1319	2.1e-33	149.4	Aquificae			Bacteria	S	Protein of unknown function DUF72	-	-	-	-	190.213	72.9867	1.38191	0.0527088	0.0976368	up
Chromosome1_177	1120972.AUMH01000011_gene244	1e-70	273.9	Alicyclobacillaceae	ansA	ko:K01424	Bacteria	E	L-asparaginase II	3.5.1.1	R00485	Alanine, aspartate and glutamate metabolism	L-Asparagine amidohydrolase	362.09	325.457	0.153883	0.0527088	0.0976368	-
Chromosome1_178	381764.Fnod_0267	1.2e-32	149.1	Thermotogae			Bacteria	T	PFAM GGDEF domain	-	-	-	-	202.967	126.493	0.682181	0.0527088	0.0976368	-
Chromosome1_179	1219084.AP014508_gene1836	1.2e-30	142.5	Thermotogae			Bacteria	T	PFAM GGDEF domain	-	-	-	-	251.617	173.393	0.537179	0.0527088	0.0976368	-
Chromosome1_180	580340.Tlie_0414	4.8e-60	238.8	Synergistetes			Bacteria	P	chloride	-	-	-	-	323.583	290.863	0.153796	0	0	-
Chromosome1_181	309798.COPRO5265_1309	3.7e-87	328.9	Thermoanaerobacterales	glgA	ko:K00703	Bacteria	F	"Synthesizes alpha-1,4-glucan chains using ADP-glucose"	2.4.1.21	R02421	Starch and sucrose metabolism	ADP-glucose starch synthase	654.2	520.803	0.328993	0	0	-
Chromosome1_182	373903.Hore_16620	5.1e-48	199.1	Halanaerobiales		ko:K09749	Bacteria	L	"polymerase, contains PALM domain, HD hydrolase domain and Zn-ribbon domain"	-	-	-	-	72.68	50.5433	0.524038	0	0	-
Chromosome1_183	1259795.ARJK01000002_gene209	1.6e-33	151	Thermoanaerobacterales		ko:K09749	Bacteria	L	COGs COG1315 polymerase most protein contain PALM domain HD hydrolase domain and Zn-ribbon domain	-	-	-	-	473.147	486.223	-0.0393317	0	0	-
Chromosome1_185	1259795.ARJK01000002_gene175	2.7e-114	418.7	Thermoanaerobacterales	flaA	"ko:K01908,ko:K02406"	Bacteria	N	Flagellin is the subunit protein which polymerizes to form the filaments of bacterial flagella	-	-	-	-	1632.45	2217.16	-0.441677	0	0	-
Chromosome1_186	1259795.ARJK01000003_gene1070	1.3e-19	104.8	Thermoanaerobacterales	murJ	ko:K03980	Bacteria	S	Involved in peptidoglycan biosynthesis. Transports lipid-linked peptidoglycan precursors from the inner to the outer leaflet of the cytoplasmic membrane	-	-	-	-	731.213	538.003	0.442677	0	0	-
Chromosome1_187	309803.CTN_0026	4.3e-88	331.3	Bacteria		ko:K07011	Bacteria	V	"Glycosyl transferase, family 2"	-	-	-	-	266.27	175.293	0.603119	0	0	-
Chromosome1_188	555088.DealDRAFT_1653	6.3e-33	148.7	Clostridia		"ko:K01283,ko:K09809"	Bacteria	M	glycosyl glycerophosphate transferases involved in teichoic acid biosynthesis TagF TagB EpsJ RodC	-	-	-	-	232.407	136.9	0.763529	0	0	-
Chromosome1_189	604354.TSIB_2019	2.4e-123	449.1	Thermococci		"ko:K00991,ko:K21030,ko:K21681"	Archaea	I	2-C-methyl-D-erythritol 4-phosphate cytidylyltransferase	-	-	-	-	199.943	159.97	0.32179	0	0	-
Chromosome1_190	511051.CSE_15030	1e-112	413.7	Bacteria			Bacteria	M	"transferase activity, transferring glycosyl groups"	2.4.1.336|2.4.1.315	R02689	Glycerolipid metabolism	UDP-alpha-D-glucose:1,2-diacyl-sn-glycerol 3-beta-D-glucosyltransferase	41.7133	51.3133	-0.298825	3.58822e-227	2.79164e-224	-
Chromosome1_191	1385514.N782_00450	1.3e-12	80.5	Bacilli	MA20_13010		Bacteria	T	GGDEF domain	-	-	-	-	104.947	84.53	0.312121	3.58822e-227	2.79164e-224	-
Chromosome1_193	1379698.RBG1_1C00001G0936	3.9e-15	88.6	unclassified Bacteria		ko:K09020	Bacteria	Q	Isochorismatase family	-	-	-	-	934.963	828.99	0.173555	3.58822e-227	2.79164e-224	-
Chromosome1_194	1183377.Py04_0916	7.3e-43	181	Thermococci		"ko:K01990,ko:K16907"	Archaea	E	"AAA domain, putative AbiEii toxin, Type IV TA system"	-	-	-	-	340.32	241.433	0.495267	3.58822e-227	2.79164e-224	-
Chromosome1_198	1297742.A176_02037	5e-10	71.6	Deltaproteobacteria			Bacteria	S	Putative esterase	-	-	-	-	447.147	177.987	1.32898	3.58822e-227	2.79164e-224	up
Chromosome1_202	439235.Dalk_2405	9.7e-76	290.4	Desulfobacterales	trxB	ko:K00384	Bacteria	C	Pyridine nucleotide-disulphide oxidoreductase	1.8.1.9	R02016	Energy Metabolism	NADH dependent thioredoxin reductase (TrxR)	1454.12	616.737	1.23742	2.8159e-10	2.38127e-09	up
Chromosome1_203	555079.Toce_1607	1.6e-84	319.7	Thermoanaerobacterales	thyA	ko:K07080	Bacteria	S	NMT1-like family	-	-	-	-	983.303	496.367	0.98623	1.00819e-09	7.5785e-09	-
Chromosome1_205	580340.Tlie_0932	3.1e-147	529.3	Synergistetes			Bacteria	S	"TRAP transporter, 4TM 12TM fusion protein"	-	-	-	-	88.12	30.3133	1.53952	1.21224e-11	1.19383e-10	up
Chromosome1_206	673860.AciM339_0257	2.2e-24	119	unclassified Euryarchaeota			Archaea	O	Isoprenylcysteine carboxyl methyltransferase (ICMT) family	-	-	-	-	10.1833	18.1767	-0.835878	0.00103416	0.00313198	-
Chromosome1_207	391623.TERMP_01184	2.6e-14	84.7	Thermococci			Archaea			-	-	-	-	70.1567	185.11	-1.39973	2.1065e-10	1.81089e-09	down
Chromosome1_208	933262.AXAM01000025_gene3411	6.5e-11	75.1	Desulfobacterales	yhaM	ko:K03698	Bacteria	S	nucleic acid binding OB-fold tRNA helicase-type	-	-	-	-	77.7733	64.1433	0.277976	0.254021	0.353539	-
Chromosome1_209	767817.Desgi_0301	3.8e-15	90.5	Bacteria		ko:K02020	Bacteria	V	"Part of the MsrPQ system that repairs oxidized periplasmic proteins containing methionine sulfoxide residues (Met-O), using respiratory chain electrons. Thus protects these proteins from oxidative-stress damage caused by reactive species of oxygen and chlorine generated by the host defense mechanisms. MsrPQ is essential for the maintenance of envelope integrity under bleach stress, rescuing a wi…	-	-	-	-	358.223	233.64	0.616572	8.07912e-05	0.000315065	-
Chromosome1_210	123214.PERMA_0919	1.1e-17	96.3	Aquificae	nikR	ko:K07722	Bacteria	K	Transcriptional regulator	-	-	-	-	181.81	99.5633	0.868745	1.00817e-06	5.26411e-06	-
Chromosome1_213	309799.DICTH_0091	8.2e-67	261.9	Bacteria	ydgH	"ko:K06994,ko:K07003"	Bacteria	S	growth of symbiont in host cell	-	-	-	-	53.5033	692.077	-3.69323	4.03472e-169	1.25561e-166	down
Chromosome1_214	309798.COPRO5265_0150	9.5e-18	99	Bacteria	yjeP	"ko:K01421,ko:K02004,ko:K05802,ko:K10953,ko:K12684,ko:K22051"	Bacteria	Q	domain protein	-	-	-	-	42.4167	295.733	-2.80159	5.49183e-51	3.56054e-49	down
Chromosome1_215	309799.DICTH_1580	4.2e-50	207.2	Bacteria		"ko:K02030,ko:K13040"	Bacteria	T	"PFAM metal-dependent phosphohydrolase, HD sub domain"	-	-	-	-	171.903	55.7133	1.6255	1.59185e-17	2.78305e-16	up
Chromosome1_216	315750.BPUM_2905	1e-13	84.7	Bacillus	blt	ko:K08153	Bacteria	EGP	Major facilitator Superfamily	-	-	-	-	247.817	251.01	-0.0184716	0.864911	0.910428	-
Chromosome1_217	309799.DICTH_1590	4.4e-248	864	Bacteria		ko:K21636	Bacteria	F	CTP reductase activity	1.1.98.6	R11635|R11634|R11636|R11633	Purine metabolism|Pyrimidine metabolism	UTP:formate 2'-oxidoreductase|GTP:formate 2'-oxidoreductase|ATP:formate 2'-oxidoreductase|CTP:formate 2'-oxidoreductase	969.527	327.307	1.56664	5.4927e-23	1.55394e-21	up
Chromosome1_219	521045.Kole_1398	2.9e-70	271.9	Thermotogae	ypdP	ko:K09125	Bacteria	U	"Involved in the import of queuosine (Q) precursors, required for Q precursor salvage"	-	-	-	-	923.187	651.04	0.503876	0.170829	0.260598	-
Chromosome1_221	484019.THA_650	3.4e-63	248.8	Thermotogae	tsaD	"ko:K01409,ko:K03070"	Bacteria	J	"Required for the formation of a threonylcarbamoyl group on adenosine at position 37 (t(6)A37) in tRNAs that read codons beginning with adenine. Is involved in the transfer of the threonylcarbamoyl moiety of threonylcarbamoyl-AMP (TC-AMP) to the N6 group of A37, together with TsaE and TsaB. TsaD likely plays a direct catalytic role in this reaction"	-	-	-	-	541.48	516.02	0.0694811	0.748408	0.826489	-
Chromosome1_222	1042376.AFPK01000031_gene870	1.3e-06	60.1	unclassified Flavobacteriaceae	yeaZ	ko:K14742	Bacteria	O	Glycoprotease family	-	-	-	-	132.157	115.22	0.197858	0.495173	0.593598	-
Chromosome1_223	880073.Calab_0769	3.7e-16	92.4	unclassified Bacteria	rimI	"ko:K03789,ko:K14742"	Bacteria	K	This enzyme acetylates the N-terminal alanine of ribosomal protein S18	-	-	-	-	16.8833	15.2533	0.146475	0.938039	0.964062	-
Chromosome1_224	1230342.CTM_10953	4.4e-10	70.9	Clostridiaceae			Bacteria	S	macrophage migration inhibitory factor	-	-	-	-	125.99	87.8367	0.520414	0.0296022	0.059357	-
Chromosome1_227	867903.ThesuDRAFT_00793	4.1e-77	295	Clostridia	tilS	"ko:K04075,ko:K21947"	Bacteria	H	Belongs to the TtcA family	-	-	-	-	578.047	487.027	0.247185	0.225248	0.322138	-
Chromosome1_228	1356854.N007_15750	1.2e-09	70.9	Alicyclobacillaceae	yvbX	ko:K01308	Bacteria	M	Glyco_18	-	-	-	-	351.443	204.763	0.779335	0.000619328	0.00201606	-
Chromosome1_229	204669.Acid345_0620	4.7e-30	138.3	Acidobacteriia	splB		Bacteria	L	Radical SAM	-	-	-	-	2610.29	491.43	2.40915	1.16932e-13	1.47924e-12	up
Chromosome1_230	309799.DICTH_1930	3.8e-41	175.6	Bacteria		ko:K01126	Bacteria	C	glycerophosphodiester phosphodiesterase activity	-	-	-	-	355.44	291.28	0.287199	0.46691	0.572056	-
Chromosome1_231	391623.TERMP_00846	3.2e-152	545	Thermococci		ko:K09155	Archaea	S	Hemerythrin HHE cation binding domain	-	-	-	-	2365.9	2043.43	0.211392	0.776016	0.850452	-
Chromosome1_232	1259795.ARJK01000002_gene309	1.6e-164	586.3	Thermoanaerobacterales	polX	"ko:K02347,ko:K04477"	Bacteria	L	DNA polymerase	-	-	-	-	112.42	105.083	0.0973649	0.930396	0.960648	-
Chromosome1_235	1292035.H476_1481	2.1e-13	82.4	Peptostreptococcaceae	sigV	ko:K03088	Bacteria	K	"Sigma-70, region 4"	-	-	-	-	281.637	289.517	-0.0398112	0.471603	0.57419	-
Chromosome1_236	387092.NIS_0132	4e-28	131.7	Epsilonproteobacteria		ko:K03183	Bacteria	Q	Fibrillarin	-	-	-	-	2103.67	1836.24	0.196151	0.653921	0.744876	-
Chromosome1_237	1259795.ARJK01000003_gene786	5e-29	134.4	Thermoanaerobacterales	yrdA		Bacteria	S	Bacterial transferase hexapeptide (six repeats)	-	-	-	-	197.163	292.31	-0.568108	5.55432e-05	0.000222745	-
Chromosome1_238	429009.Adeg_1610	5.4e-22	111.7	Clostridia			Bacteria	Q	PFAM methyltransferase	-	-	-	-	173.003	206.507	-0.255389	0.00530084	0.0135215	-
Chromosome1_239	1341151.ASZU01000004_gene381	2.4e-22	112.1	Thermoactinomycetaceae	apfA	"ko:K00974,ko:K03574,ko:K18445"	Bacteria	F	NUDIX domain	3.6.1.13	R01054	Purine metabolism	ADP-ribose ribophosphohydrolase	16.2167	17.4233	-0.103543	0.478796	0.57887	-
Chromosome1_240	529709.PYCH_11530	1.6e-32	146	Thermococci	ehbA	"ko:K05569,ko:K14110"	Archaea	P	Na+/H+ ion antiporter subunit	1.12.7.2	MBS	Energy metabolism	Membrane-bound sulfur respiration complex, with Na+/H+ antiporter Mrp	573.26	332.083	0.787644	8.17762e-05	0.000318109	-	Multisubunit Na+/H+ antiporter, MrpE subunit, mbsA
Chromosome1_241	673860.AciM339_0656	1.7e-14	85.1	unclassified Euryarchaeota	mrpF	ko:K05570	Archaea	P	PFAM multiple resistance and pH regulation protein F	1.12.7.2	MBS	Energy metabolism	Membrane-bound sulfur respiration complex, with Na+/H+ antiporter Mrp	2717.64	1125.64	1.2716	9.1368e-05	0.000353653	up	Multisubunit Na+/H+ antiporter, MrpF subunit, mbsB
Chromosome1_242	673860.AciM339_0657	1.9e-21	109	unclassified Euryarchaeota	mrpG	ko:K05571	Archaea	P	"TIGRFAM monovalent cation proton antiporter, MnhG PhaG subunit"	1.12.7.2	MBS	Energy metabolism	Membrane-bound sulfur respiration complex, with Na+/H+ antiporter Mrp	1389.96	570.393	1.28502	3.38628e-07	1.9443e-06	up	Multisubunit Na+/H+ antiporter, MrpG subunit, mbsC
Chromosome1_243	195522.BD01_0397	1.5e-10	72	Thermococci	ehbD	"ko:K05565,ko:K14113"	Archaea	P	Domain of unknown function (DUF4040)	1.12.7.2	MBS	Energy metabolism	Membrane-bound sulfur respiration complex, with Na+/H+ antiporter Mrp	1005.27	537.047	0.904464	0.0139784	0.0309394	-	Multisubunit Na+/H+ antiporter, MrpB subunit, mbsE (fussion of MbhE and MbhF)
Chromosome1_244	604354.TSIB_1913	8.6e-45	187.2	Thermococci	phaB2	ko:K05566	Archaea	P	Domain related to MnhB subunit of Na+/H+ antiporter	1.12.7.2	MBS	Energy metabolism	Membrane-bound sulfur respiration complex, with Na+/H+ antiporter Mrp	1924.55	840.39	1.19539	5.8425e-05	0.000233166	up	Multisubunit Na+/H+ antiporter, MrpB subunit, mbsD
Chromosome1_245	1343739.PAP_02380	4.8e-23	114	Thermococci		"ko:K00340,ko:K05567"	Archaea	P	NADH-ubiquinone/plastoquinone oxidoreductase chain 4L	1.12.7.2	MBS	Energy metabolism	Membrane-bound sulfur respiration complex, with Na+/H+ antiporter Mrp	452.657	210.373	1.10547	0.00809811	0.0193856	up	Multisubunit Na+/H+ antiporter, MrpC subunit, mbsG
Chromosome1_246	439481.Aboo_0380	3.9e-60	239.2	unclassified Euryarchaeota	ehbF	"ko:K00343,ko:K05568,ko:K14115,ko:K22169"	Archaea	C	NADH-Ubiquinone plastoquinone (complex I)	1.12.7.2	MBS	Energy metabolism	Membrane-bound sulfur respiration complex, with Na+/H+ antiporter Mrp	1399.57	580.137	1.27052	0.000267416	0.000932959	up	H+ translocating subunit, mbsH'
Chromosome1_247	593117.TGAM_0710	7.6e-49	202.2	Thermococci	phaD2	"ko:K00342,ko:K05568"	Archaea	C	Proton-conducting membrane transporter	1.12.7.2	MBS	Energy metabolism	Membrane-bound sulfur respiration complex, with Na+/H+ antiporter Mrp	1536.36	682.087	1.17149	0.000574219	0.00188102	up	H+ translocating subunit, mbsH
Chromosome1_248	439481.Aboo_0378	1.1e-53	217.2	unclassified Euryarchaeota	ehbO	"ko:K00337,ko:K14101,ko:K14124"	Archaea	C	NADH dehydrogenase	1.12.7.2	MBS	Energy metabolism	Membrane-bound sulfur respiration complex, with Na+/H+ antiporter Mrp	1484.99	670.4	1.14736	0.00147531	0.00431502	up	Membrane bound hydrogenase, MbsM subunit
Chromosome1_249	243274.THEMA_08260	2.7e-62	245	Thermotogae	ndhK	ko:K00331	Bacteria	C	"PFAM NADH ubiquinone oxidoreductase, 20"	1.12.7.2	MBS	Energy metabolism	Membrane-bound sulfur respiration complex, with Na+/H+ antiporter Mrp	537.393	212.977	1.33528	0.00106817	0.00321652	up	Membrane bound hydrogenase, 4Fe-4S cluster-binding subunit MbsJ
Chromosome1_250	857293.CAAU_1613	4.8e-28	131.3	Clostridiaceae		ko:K00332	Bacteria	C	"NDH-1 shuttles electrons from NADH, via FMN and iron- sulfur (Fe-S) centers, to quinones in the respiratory chain"	1.12.7.2	MBS	Energy metabolism	Membrane-bound sulfur respiration complex, with Na+/H+ antiporter Mrp	674.073	312.72	1.10803	0.00643236	0.016014	up	Membrane bound hydrogenase, MbsK subunit
Chromosome1_251	439481.Aboo_0375	5.4e-113	414.5	unclassified Euryarchaeota	nuoD	"ko:K00333,ko:K13378,ko:K22172,ko:K22173"	Archaea	C	Belongs to the complex I 49 kDa subunit family	1.12.7.2	MBS	Energy metabolism	Membrane-bound sulfur respiration complex, with Na+/H+ antiporter Mrp	1073.86	507.107	1.08244	0.00287943	0.00795807	up	Mutant site of NiFe-hydrogenase MbsL, related to S reduction
Chromosome1_252	443254.Marpi_0625	2.6e-25	122.1	Thermotogae		"ko:K00266,ko:K00338"	Bacteria	C	Pyridine nucleotide-disulphide oxidoreductase	1.12.7.2	MBS	Energy metabolism	Membrane-bound sulfur respiration complex, with Na+/H+ antiporter Mrp	874.723	455.76	0.940552	0.0168932	0.0366098	-	Membrane bound hydrogenase, 4Fe-4S cluster-binding subunit MbsN
Chromosome1_254	161156.JQKW01000012_gene43	7.7e-58	230.3	Thermodesulfobacteria			Bacteria	Q	Methyltransferase domain	-	-	-	-	117.77	100.487	0.228968	0.638809	0.734112	-
Chromosome1_256	272942.RCAP_rcc02152	6.8e-08	63.5	Alphaproteobacteria			Bacteria	S	TM2 domain	-	-	-	-	51.99	68.6267	-0.400535	0.0948433	0.160583	-
Chromosome1_257	648996.Theam_0620	1.2e-27	129.8	Aquificae	mobA	"ko:K00943,ko:K02013,ko:K02017,ko:K03574,ko:K03752,ko:K06928"	Bacteria	F	"Has nucleotide phosphatase activity towards ATP, GTP, CTP, TTP and UTP. May hydrolyze nucleoside diphosphates with lower efficiency"	-	-	-	-	82.37	95.6767	-0.216048	0.131922	0.211838	-
Chromosome1_258	1304874.JAFY01000007_gene2427	3.2e-52	212.2	Synergistetes	hflC	ko:K04087	Bacteria	O	HflC and HflK could regulate a protease	-	-	-	-	242.63	259.267	-0.0956788	0.325107	0.429794	-
Chromosome1_259	1304874.JAFY01000007_gene2428	3.1e-59	235.7	Synergistetes	hflK	ko:K04088	Bacteria	O	prohibitin homologues	-	-	-	-	321.68	420.337	-0.385919	0.0127896	0.0287166	-
Chromosome1_265	926567.TheveDRAFT_1186	1.7e-11	75.9	Synergistetes			Bacteria			-	-	-	-	357.17	238.07	0.585225	0.00244972	0.0069431	-
Chromosome1_266	580340.Tlie_1364	1e-165	590.1	Synergistetes	cstA	ko:K06200	Bacteria	T	Carbon starvation protein CstA	-	-	-	-	8154.87	4458.65	0.871056	0.00038359	0.00130892	-
Chromosome1_267	580340.Tlie_0413	7.2e-08	63.9	Synergistetes			Bacteria			-	-	-	-	79.94	81.3167	-0.0246335	0.595731	0.694871	-
Chromosome1_268	580340.Tlie_0413	5.7e-07	60.8	Synergistetes			Bacteria			-	-	-	-	54.8367	58.8333	-0.101493	0.454012	0.561589	-
Chromosome1_269	1259795.ARJK01000002_gene175	2.3e-81	309.3	Thermoanaerobacterales	flaA	"ko:K01908,ko:K02406"	Bacteria	N	Flagellin is the subunit protein which polymerizes to form the filaments of bacterial flagella	-	-	-	-	598.807	461.003	0.377313	0.156642	0.242571	-
Chromosome1_270	1259795.ARJK01000003_gene908	4.1e-95	354.8	Thermoanaerobacterales		ko:K14330	Bacteria	S	oxidoreductase activity	-	-	-	-	111.01	91	0.286751	0.390737	0.501226	-
Chromosome1_271	309798.COPRO5265_1114	1.4e-102	379.8	Thermoanaerobacterales			Bacteria	S	Shikimate quinate 5-dehydrogenase	-	-	-	-	130.25	163.84	-0.331004	0.0278627	0.0563044	-
Chromosome1_272	1259795.ARJK01000003_gene906	1.5e-35	156	Thermoanaerobacterales	greA	"ko:K03624,ko:K06140"	Bacteria	K	"Necessary for efficient RNA polymerase transcription elongation past template-encoded arresting sites. The arresting sites in DNA have the property of trapping a certain fraction of elongating RNA polymerases that pass through, resulting in locked ternary complexes. Cleavage of the nascent transcript by cleavage factors such as GreA or GreB allows the resumption of elongation from the new 3'term…	-	-	-	-	353.193	588.25	-0.735971	6.34238e-05	0.000250476	-
Chromosome1_273	309798.COPRO5265_1112	2.1e-160	572.4	Thermoanaerobacterales	lysS	ko:K04567	Bacteria	J	Belongs to the class-II aminoacyl-tRNA synthetase family	6.1.1.6	R03658	Aminoacyl-tRNA biosynthesis	L-lysine:tRNALys ligase (AMP-forming)	481.417	536.51	-0.156319	0.184281	0.276511	-
Chromosome1_274	443254.Marpi_1038	3.3e-33	148.3	Thermotogae	tagD	"ko:K00968,ko:K00980"	Bacteria	IM	Cytidylyltransferase-like	2.7.7.39	R00856	Glycerophospholipid metabolism	CTP:sn-glycerol-3-phosphate cytidylyltransferase	42.8267	63.0067	-0.556995	0.000722564	0.00230391	-
Chromosome1_275	491915.Aflv_2574	1.4e-66	260.4	Bacteria			Bacteria	M	Glycosyl glycerophosphate transferases involved in teichoic acid biosynthesis TagF TagB EpsJ RodC	-	-	-	-	61.7867	85.65	-0.471158	0.0103207	0.0239329	-
Chromosome1_276	1259795.ARJK01000004_gene1412	7.2e-130	471.1	Thermoanaerobacterales		"ko:K15770,ko:K15771"	Bacteria	G	PFAM extracellular solute-binding protein family 1	-	-	-	-	797.463	1759.29	-1.14151	3.73129e-07	2.13451e-06	down
Chromosome1_277	1259795.ARJK01000004_gene1413	1.7e-67	263.1	Thermoanaerobacterales	malF	"ko:K15770,ko:K15771"	Bacteria	P	PFAM binding-protein-dependent transport systems inner membrane component	-	-	-	-	100.93	146.433	-0.536889	0.000664295	0.00212684	-
Chromosome1_278	309798.COPRO5265_0071	3.2e-66	258.8	Thermoanaerobacterales	malG	ko:K15772	Bacteria	P	PFAM binding-protein-dependent transport systems inner membrane component	-	-	-	-	154.77	250.863	-0.696776	1.09411e-08	7.40187e-08	-
Chromosome1_279	309798.COPRO5265_0073	0	1221.5	Thermoanaerobacterales		ko:K01178	Bacteria	G	Belongs to the glycosyl hydrolase 13 family	-	-	-	-	55.9767	93.94	-0.746914	1.00924e-16	1.65303e-15	-
Chromosome1_282	1158318.ATXC01000001_gene590	4.7e-24	119	Aquificae			Bacteria	T	Diguanylate cyclase	-	-	-	-	115.343	57.8233	0.996211	3.30979e-09	2.34092e-08	-
Chromosome1_283	1183377.Py04_0381	3.2e-40	171.8	Thermococci		ko:K06950	Archaea	S	Metal dependent phosphohydrolases with conserved 'HD' motif.	-	-	-	-	230.063	114.907	1.00157	0.000262448	0.000919751	up
Chromosome1_284	1047013.AQSP01000125_gene2641	5.9e-30	138.3	unclassified Bacteria			Bacteria	S	Domain of unknown function (DUF4405)	-	-	-	-	7.25667	24.6467	-1.76401	3.03391e-17	5.07608e-16	down
Chromosome1_285	1259795.ARJK01000002_gene175	2.5e-110	405.6	Thermoanaerobacterales	flaA	"ko:K01908,ko:K02406"	Bacteria	N	Flagellin is the subunit protein which polymerizes to form the filaments of bacterial flagella	-	-	-	-	3503.9	2892.28	0.276754	0.152278	0.237896	-
Chromosome1_286	243274.THEMA_05540	6.7e-12	78.6	Bacteria		ko:K09785	Bacteria	NU	COGs COG2380 conserved	-	-	-	-	948.8	738.357	0.361786	0.201054	0.297377	-
Chromosome1_287	555779.Dthio_PD0634	1.2e-28	132.9	Desulfovibrionales		ko:K00196	Bacteria	C	4Fe-4S binding domain	-	-	-	-	515.81	726.343	-0.493812	6.88208e-05	0.000269736	-
Chromosome1_288	1121406.JAEX01000001_gene135	3.2e-165	588.6	Desulfovibrionales		ko:K03738	Bacteria	C	PFAM Aldehyde ferredoxin oxidoreductase	1.2.7.5	R08571	Pentose phosphate pathway	glyceraldehyde ferredoxin oxidoreductase	388.25	525.93	-0.437885	0.00013018	0.000484592	-
Chromosome1_291	1259795.ARJK01000002_gene356	1.2e-123	449.5	Thermoanaerobacterales	glyQ	"ko:K01878,ko:K14164"	Bacteria	J	glycyl-tRNA synthetase alpha subunit	6.1.1.14	R03654	Aminoacyl-tRNA biosynthesis	glycine:tRNA(Gly) ligase (AMP-forming)	95.97	142.12	-0.566454	0.00078431	0.00247042	-
Chromosome1_292	309798.COPRO5265_0494	2e-118	433.3	Thermoanaerobacterales	glyS	"ko:K01879,ko:K14164"	Bacteria	J	Glycyl-tRNA synthetase beta subunit	6.1.1.14	R03654	Aminoacyl-tRNA biosynthesis	glycine:tRNA(Gly) ligase (AMP-forming)	130.237	118.25	0.139295	0.778107	0.85143	-
Chromosome1_293	373903.Hore_04010	1.5e-53	217.6	Halanaerobiales		ko:K02488	Bacteria	T	diguanylate cyclase	-	-	-	-	96.55	71.31	0.437172	0.00358926	0.00968723	-
Chromosome1_294	511051.CSE_15120	7.2e-30	139.4	Bacteria			Bacteria	S	cell adhesion involved in biofilm formation	-	-	-	-	479.687	218.35	1.13545	7.94366e-07	4.24754e-06	up
Chromosome1_295	1158318.ATXC01000001_gene925	9.2e-12	77.4	Aquificae	coaX	"ko:K01947,ko:K03525"	Bacteria	F	"Catalyzes the phosphorylation of pantothenate (Pan), the first step in CoA biosynthesis"	2.7.1.34|2.7.1.33	R03018|R04391|R02971	Pantothenate and CoA biosynthesis	ATP:pantothenate 4'-phosphotransferase	248.957	219.717	0.18025	0.548711	0.645872	-
Chromosome1_296	1219084.AP014508_gene1627	3.6e-36	159.1	Thermotogae		ko:K06864	Bacteria	S	NAD synthase	-	-	-	-	154.767	109.42	0.500218	0.00630125	0.0157633	-
Chromosome1_297	1121335.Clst_0009	1.1e-41	177.2	Ruminococcaceae	spo0J	ko:K03497	Bacteria	K	Belongs to the ParB family	-	-	-	-	294.757	266.08	0.147664	0.719034	0.799196	-
Chromosome1_298	742743.HMPREF9453_01037	2.6e-53	215.7	Negativicutes	soj	ko:K03496	Bacteria	D	Sporulation initiation inhibitor protein Soj	-	-	-	-	686.63	663.317	0.0498351	0.672687	0.760131	-
Chromosome1_299	1259795.ARJK01000003_gene921	1.7e-47	196.1	Thermoanaerobacterales	uppS	ko:K00806	Bacteria	H	Catalyzes the condensation of isopentenyl diphosphate (IPP) with allylic pyrophosphates generating different type of terpenoids	2.5.1.31	R06447	Terpenoid backbone biosynthesis	(2E,6E)-farnesyl-diphosphate:isopentenyl-diphosphate cistransferase (adding 8 isopentenyl units)	125.087	92.2333	0.439568	0.0864872	0.148865	-
Chromosome1_300	406124.ACPC01000017_gene625	1.2e-129	471.5	Bacillus			Bacteria	O	Belongs to the peptidase S8 family	-	-	-	-	125.93	48.6833	1.37112	4.89826e-08	3.09825e-07	up
Chromosome1_301	443254.Marpi_1755	1.5e-21	107.8	Thermotogae	rub		Bacteria	C	PFAM Rubredoxin-type Fe(Cys)4 protein	-	-	-	-	129.917	71.5667	0.860227	0.0034482	0.00936369	-
Chromosome1_302	868864.Dester_0820	3.2e-119	435.3	Aquificae	dfa1		Bacteria	C	Metallo-beta-lactamase superfamily	-	-	-	-	470.293	255.94	0.877755	0.0214621	0.0451894	-
Chromosome1_303	868864.Dester_1272	4.2e-39	167.5	Aquificae			Bacteria	S	Uncharacterised protein family UPF0047	-	-	-	-	305.58	121.47	1.33095	5.8407e-07	3.21135e-06	up
Chromosome1_304	309799.DICTH_1168	7.3e-16	91.3	Bacteria	yhfA	ko:K07397	Bacteria	O	OsmC-like protein	-	-	-	-	1172.34	484.51	1.27479	1.6321e-08	1.08528e-07	up
Chromosome1_305	1259795.ARJK01000003_gene1065	6.1e-91	342.4	Bacteria		ko:K02847	Bacteria	M	#NAME?	-	-	-	-	434.07	253.417	0.776416	6.03511e-10	4.74274e-09	-
Chromosome1_306	555079.Toce_0045	1.5e-23	116.7	Thermoanaerobacterales			Bacteria	H	MobA-like NTP transferase domain	2.7.7.38	R03351	Lipopolysaccharide biosynthesis	CTP:3-deoxy-D-manno-octulosonate cytidylyltransferase (KdsB)	34.7367	22.9133	0.600272	0.0276435	0.055934	-
Chromosome1_307	2423.NA23_0205530	2.5e-19	102.8	Thermotogae	ispE	"ko:K00919,ko:K02528,ko:K16924"	Bacteria	F	Catalyzes the phosphorylation of the position 2 hydroxy group of 4-diphosphocytidyl-2C-methyl-D-erythritol	2.7.1.148	R05634	Terpenoid backbone biosynthesis	ATP:4-(Cytidine 5'-diphospho)-2-C-methyl-D-erythritol 2-phosphotransferase	297.387	277.713	0.0987435	0.968723	0.983257	-
Chromosome1_308	1047013.AQSP01000007_gene2221	3.6e-37	162.2	unclassified Bacteria	ksgA	"ko:K02528,ko:K15256"	Bacteria	J	Specifically dimethylates two adjacent adenosines (A1518 and A1519) in the loop of a conserved hairpin near the 3'-end of 16S rRNA in the 30S particle. May play a critical role in biogenesis of 30S subunits	-	-	-	-	40.3533	28.7567	0.488791	0.0611997	0.110858	-
Chromosome1_309	340099.Teth39_2135	1.1e-23	117.5	Thermoanaerobacterales	rpfB	"ko:K21687,ko:K21688"	Bacteria	S	G5 domain protein	-	-	-	-	106.623	82.28	0.373909	0.0213526	0.0450199	-
Chromosome1_312	309798.COPRO5265_1276	2e-213	748.8	Thermoanaerobacterales	gidA	ko:K03495	Bacteria	D	"NAD-binding protein involved in the addition of a carboxymethylaminomethyl (cmnm) group at the wobble position (U34) of certain tRNAs, forming tRNA-cmnm(5)s(2)U34"	-	-	-	-	165.3	138.347	0.256799	0.170049	0.259663	-
Chromosome1_313	380749.HY04AAS1_0363	2.1e-47	196.4	Aquificae	mnmA	ko:K00566	Bacteria	J	"Catalyzes the 2-thiolation of uridine at the wobble position (U34) of tRNA, leading to the formation of s(2)U34"	-	-	-	-	157.93	135.897	0.216775	0.627093	0.723318	-
Chromosome1_314	1231241.Mc24_01524	1.4e-142	513.1	Thermotogae	oadA	"ko:K01571,ko:K01960,ko:K03416,ko:K20140"	Bacteria	C	Conserved carboxylase	-	-	-	-	727.427	880.123	-0.274904	0.0438109	0.0827727	-
Chromosome1_315	511051.CSE_08930	7.9e-20	103.2	Bacteria		"ko:K02612,ko:K04488"	Bacteria	L	metal-sulfur cluster biosynthetic enzyme	-	-	-	-	8902.13	8083.9	0.139099	0.918016	0.95356	-
Chromosome1_316	696369.KI912183_gene2137	2.1e-07	61.2	Clostridia			Bacteria	S	TIGRFAM XapX domain	-	-	-	-	111.727	161.85	-0.534684	0.146806	0.230737	-
Chromosome1_317	1379281.AVAG01000068_gene681	3.4e-34	151.4	Desulfovibrionales	cheW64H-2	ko:K03408	Bacteria	NT	PFAM CheW domain protein	-	-	-	-	318.727	453.92	-0.510118	0.0102781	0.0239055	-
Chromosome1_320	1304880.JAGB01000003_gene1316	8.7e-236	823.5	Clostridia	clpC	ko:K03696	Bacteria	O	"Part of a stress-induced multi-chaperone system, it is involved in the recovery of the cell from heat-induced damage, in cooperation with DnaK, DnaJ and GrpE"	-	-	-	-	1109.28	929.68	0.254822	0.471236	0.57419	-
Chromosome1_321	1219084.AP014508_gene682	6.1e-94	351.3	Thermotogae	mez_1	ko:K00027	Bacteria	C	PFAM malic	1.1.1.38	R00214	Pyruvate metabolism	Malic enzyme (ME), NAD dependent	711.95	329.437	1.11177	8.07066e-10	6.24773e-09	up
Chromosome1_322	768710.DesyoDRAFT_4654	1.4e-22	113.2	Peptococcaceae	fliN	ko:K02417	Bacteria	N	PFAM surface presentation of antigens (SPOA)	-	-	-	-	1468.36	886.817	0.727495	2.28588e-07	1.3524e-06	-
Chromosome1_324	796620.VIBC2010_09377	1.2e-07	64.7	Vibrionales		ko:K03406	Bacteria	NT	methyl-accepting chemotaxis protein	-	-	-	-	1270	769.28	0.723248	0.00567014	0.0143927	-
Chromosome1_325	1259795.ARJK01000002_gene81	1.5e-48	199.9	Thermoanaerobacterales		ko:K16203	Bacteria	E	D-aminopeptidase	-	-	-	-	81.58	61.3033	0.41225	0.0869996	0.149582	-
Chromosome1_327	300853	2.3e-11	73.9	Deinococcus-Thermus	rpmH	ko:K02914	Bacteria	J	Belongs to the bacterial ribosomal protein bL34 family	-	-	-	-	6.45	6.23	0.050067	0.962206	0.979198	-
Chromosome1_328	760142.Hipma_0092	3.8e-12	77.8	Desulfurellales	rnpA	"ko:K03536,ko:K08998"	Bacteria	J	Ribonuclease P	-	-	-	-	17.2867	17.33	-0.00361195	0.819634	0.876529	-
Chromosome1_329	702450.CUW_1707	7.8e-18	96.3	Firmicutes	yidD	ko:K08998	Bacteria	S	Could be involved in insertion of integral membrane proteins into the membrane	-	-	-	-	250.05	157.737	0.664699	0.0712638	0.126438	-
Chromosome1_330	309798.COPRO5265_1046	1.1e-40	173.7	Thermoanaerobacterales	yidC	ko:K03217	Bacteria	U	PFAM 60 kDa inner membrane insertion protein	-	-	-	-	501.437	695.77	-0.472543	0.000281198	0.000976661	-
Chromosome1_331	309798.COPRO5265_1045	2.3e-38	165.6	Bacteria	jag	"ko:K06346,ko:K09749"	Bacteria	S	R3H domain	-	-	-	-	199.507	142.293	0.487569	0.136415	0.217482	-
Chromosome1_332	224324.aq_871	8.9e-86	324.3	Aquificae	mnmE	ko:K03650	Bacteria	J	"Exhibits a very high intrinsic GTPase hydrolysis rate. Involved in the addition of a carboxymethylaminomethyl (cmnm) group at the wobble position (U34) of certain tRNAs, forming tRNA- cmnm(5)s(2)U34"	-	-	-	-	41.7333	35.94	0.21561	0.482686	0.582668	-
Chromosome1_333	350688.Clos_1196	7.1e-25	121.3	Clostridiaceae	yitS		Bacteria	S	"Uncharacterised protein, DegV family COG1307"	-	-	-	-	3691.97	596.717	2.62927	1.00759e-40	4.8994e-39	up
Chromosome1_334	398511.BpOF4_00390	8.7e-23	114.4	Bacillus	degV3		Bacteria	S	"Uncharacterised protein, DegV family COG1307"	-	-	-	-	3169.08	365.757	3.11511	1.10978e-147	2.46688e-145	up
Chromosome1_335	113355.CM001775_gene3279	6e-07	61.6	Cyanobacteria		ko:K09807	Bacteria	S	COGs COG2968 conserved	-	-	-	-	802.68	91.2333	3.13719	2.82771e-91	3.99992e-89	up
Chromosome1_337	309798.COPRO5265_0689	2.1e-46	193	Thermoanaerobacterales	fruK	"ko:K00882,ko:K00917,ko:K16370"	Bacteria	H	Belongs to the carbohydrate kinase PfkB family. LacC subfamily	2.7.1.56	R02071	Sugar metabolism	ATP:D-fructose-1-phosphate 6-phosphotransferase	646.59	607.87	0.0890884	0.898641	0.937818	-
Chromosome1_338	484019.THA_915	7e-22	110.5	Thermotogae		ko:K07182	Bacteria	S	PFAM CBS domain containing protein	-	-	-	-	340.427	311.677	0.127294	0.878193	0.920801	-
Chromosome1_339	857293.CAAU_2440	7e-88	331.3	Clostridiaceae	arsA		Bacteria	P	COG1055 Na H antiporter NhaD and related arsenite permeases	-	-	-	-	714.757	531.723	0.426776	0.0327013	0.0644908	-
Chromosome1_343	309798.COPRO5265_0288	4.2e-30	137.9	Bacteria	abcT3	ko:K02049	Bacteria	P	C-terminal AAA-associated domain	-	-	-	-	26.5433	41.9067	-0.65883	0.00101858	0.00310767	-
Chromosome1_344	309798.COPRO5265_0287	1.2e-94	354	Clostridia	opuAB	ko:K02050	Bacteria	P	Binding-protein-dependent transport system inner membrane component	-	-	-	-	332.323	478.817	-0.526886	5.08902e-06	2.43647e-05	-
Chromosome1_345	309798.COPRO5265_0285	6.9e-67	260.8	Thermoanaerobacterales	abcT3	ko:K02049	Bacteria	P	PFAM ABC transporter related		ThiXYZ	Transport	Putative thiamine transport system ThiXYZ	194.723	348.683	-0.840492	7.62194e-14	9.80144e-13	-
Chromosome1_347	1259795.ARJK01000002_gene429	3.2e-168	598.2	Thermoanaerobacterales	atpD	ko:K02112	Bacteria	C	Produces ATP from ADP in the presence of a proton gradient across the membrane. The catalytic sites are hosted primarily by the beta subunits		ATPSYN_Na	Energy metabolism	Na+ dependent F0F1 ATP synthase	91.05	43.4267	1.06808	7.79594e-08	4.81368e-07	up
Chromosome1_348	1259795.ARJK01000002_gene428	3.4e-43	182.2	Bacteria	atpG	ko:K02115	Bacteria	C	"proton-transporting ATP synthase activity, rotational mechanism"		ATPSYN_Na	Energy metabolism	Na+ dependent F0F1 ATP synthase	104.117	40.7933	1.3518	4.04694e-16	6.11362e-15	up
Chromosome1_349	1259795.ARJK01000002_gene427	2.1e-133	482.6	Thermoanaerobacterales	atpA	"ko:K01343,ko:K02111"	Bacteria	C	Produces ATP from ADP in the presence of a proton gradient across the membrane. The alpha chain is a regulatory subunit		ATPSYN_Na	Energy metabolism	Na+ dependent F0F1 ATP synthase	86.06	40.45	1.0892	5.24926e-12	5.44524e-11	up
Chromosome1_350	1259795.ARJK01000002_gene426	8.5e-11	74.3	Clostridia	atpF	"ko:K02109,ko:K03100,ko:K20444"	Bacteria	C	"Component of the F(0) channel, it forms part of the peripheral stalk, linking F(1) to F(0)"		ATPSYN_Na	Energy metabolism	Na+ dependent F0F1 ATP synthase	84.42	46.4633	0.861492	7.54729e-06	3.48474e-05	-
Chromosome1_351	309798.COPRO5265_0569	1.2e-15	89	Bacteria	atpE	"ko:K02110,ko:K02124"	Bacteria	C	ATP hydrolysis coupled proton transport		ATPSYN_Na	Energy metabolism	Na+ dependent F0F1 ATP synthase	228.39	158.103	0.530632	0.0080663	0.0193691	-
Chromosome1_352	309798.COPRO5265_0568	1.7e-54	219.2	Thermoanaerobacterales	atpI	ko:K02108	Bacteria	C	it plays a direct role in the translocation of protons across the membrane		ATPSYN_Na	Energy metabolism	Na+ dependent F0F1 ATP synthase	557.193	388.98	0.518482	0.0138061	0.0306014	-
Chromosome1_354	635013.TherJR_0081	5e-34	152.1	Peptococcaceae		ko:K19200	Bacteria	H	PFAM peptidase C45 acyl-coenzyme A 6-aminopenicillanic acid acyl-transferase	-	-	-	-	187.163	133.043	0.492402	0.019407	0.0414799	-
Chromosome1_355	1304875.JAFZ01000001_gene1199	3.3e-90	339.3	Synergistetes		ko:K11751	Bacteria	F	Belongs to the 5'-nucleotidase family	3.1.3.5	R01126|R01227|R00183|R00963|R03346|R00511|R02323|R02719	Purine Metabolism|Nicotinate and nicotinamide metabolism|Pyrimidine Metabolism	5'-nucleotidase (CMP)|5'-nucleotidase (XMP)|5'-nucleotidase (IMP)|5'-nucleotidase (GMP)|5'-nucleotidase (AMP)|5'-nucleotidase (dTMP)|5'-nucleotidase|5'-nucleotidase (UMP)	440.727	146.4	1.58997	8.40189e-10	6.47195e-09	up
Chromosome1_356	1231241.Mc24_08194	2.8e-60	238.8	Thermotogae		ko:K22205	Bacteria	S	PFAM S-adenosyl-l-methionine hydroxide adenosyltransferase	-	-	-	-	739.833	796.96	-0.107307	0.238142	0.336251	-
Chromosome1_357	429009.Adeg_0640	4.9e-76	291.6	Thermoanaerobacterales	wtpA	ko:K15495	Bacteria	P	"extracellular solute-binding protein, family 1"	-	-	-	-	278.867	20.2067	3.78667	3.58715e-66	3.4885e-64	up
Chromosome1_358	1276221.SDIMI_v3c01320	1.4e-53	216.9	Tenericutes	potA	"ko:K02010,ko:K11072"	Bacteria	E	Part of the ABC transporter complex PotABCD involved in spermidine putrescine import. Responsible for energy coupling to the transport system	-	-	-	-	293.197	26.65	3.45966	5.3996e-48	3.23146e-46	up
Chromosome1_359	429009.Adeg_0641	1.1e-45	190.3	Thermoanaerobacterales	wtpB	ko:K15496	Bacteria	P	PFAM binding-protein-dependent transport systems inner membrane component	-	-	-	-	1056.4	154.79	2.77078	3.1472e-60	2.33192e-58	up
Chromosome1_361	1151117.AJLF01000003_gene606	4.2e-28	131.3	Thermococci			Archaea	K	FR47-like protein	-	-	-	-	2.03	6.38333	-1.65283	0.00244914	0.0069431	down
Chromosome1_364	632518.Calow_0276	7.2e-108	397.5	Thermoanaerobacterales			Bacteria	Q	PFAM amidohydrolase	-	-	-	-	179.003	153.573	0.221059	0.637451	0.733092	-
Chromosome1_366	1259795.ARJK01000003_gene915	1.4e-48	199.5	Thermoanaerobacterales		ko:K06951	Bacteria	S	"PFAM metal-dependent phosphohydrolase, HD sub domain"	-	-	-	-	132.953	154.55	-0.217154	0.0804246	0.140012	-
Chromosome1_367	511051.CSE_12610	6.9e-46	191.8	Bacteria		"ko:K02025,ko:K15771"	Bacteria	P	transmembrane transport	-	-	-	-	1077.33	754.863	0.513173	0.00817165	0.0195316	-
Chromosome1_368	751945.Theos_1649	8.2e-51	208	Deinococcus-Thermus		ko:K02026	Bacteria	P	"ABC-type sugar transport system, permease component"		MalABC	Transport	ABC-type maltose transport system	957.027	732.367	0.385993	0.0634125	0.114201	-
Chromosome1_369	511051.CSE_12630	7.1e-107	394.8	Bacteria	ugpB	"ko:K02027,ko:K05813"	Bacteria	G	carbohydrate transport	-	-	-	-	6976.67	4471.7	0.641716	0.000767378	0.00242199	-
Chromosome1_371	1291050.JAGE01000001_gene2067	1.7e-34	153.7	Ruminococcaceae	hisC	ko:K00817	Bacteria	E	Belongs to the class-II pyridoxal-phosphate-dependent aminotransferase family. Histidinol-phosphate aminotransferase subfamily	2.6.1.1|2.6.1.9	R00734|R00694|R03243	Phenylalanine Tyrosine Tryptophan Biosynthesis|Histidine Biosynthesis	tyrosine transaminase|phenylalanine transaminase|histidinol-phosphate transaminase reversible	107.77	88.9467	0.276943	0.298083	0.400533	-
Chromosome1_372	484019.THA_452	8.6e-45	188	Thermotogae	nfrB	"ko:K02359,ko:K11740,ko:K19003,ko:K20327"	Bacteria	M	PFAM Glycosyl transferase family 2	2.4.1.336|2.4.1.315	R02689	Glycerolipid metabolism	UDP-alpha-D-glucose:1,2-diacyl-sn-glycerol 3-beta-D-glucosyltransferase	156.22	151.543	0.0438488	0.585829	0.684347	-
Chromosome1_373	555079.Toce_1667	3.4e-73	282.7	Thermoanaerobacterales	ushA	"ko:K01119,ko:K11751"	Bacteria	F	5'-nucleotidase	-	-	-	-	222.3	191.41	0.215842	0.306119	0.409563	-
Chromosome1_374	688269.Theth_0170	2.8e-54	219.5	Thermotogae	rumA	"ko:K03215,ko:K15331"	Bacteria	J	Belongs to the class I-like SAM-binding methyltransferase superfamily. RNA M5U methyltransferase family	-	-	-	-	230.907	284.71	-0.302183	4.16151e-05	0.000170403	-
Chromosome1_376	511051.CSE_12760	2e-147	530	Bacteria	topB	ko:K03169	Bacteria	L	DNA topoisomerase type I activity	-	-	-	-	51.82	82.02	-0.662467	0.000126863	0.000474518	-
Chromosome1_377	391623.TERMP_02180	6.9e-76	290.8	Thermococci			Archaea	O	prohibitin homologues	-	-	-	-	1347.07	1603.16	-0.2511	0.0793981	0.138657	-
Chromosome1_378	342949.PNA2_1126	5.1e-14	84.3	Thermococci			Archaea	O	"NfeD-like C-terminal, partner-binding"	-	-	-	-	330.977	345.643	-0.0625546	0.436894	0.548674	-
Chromosome1_379	1259795.ARJK01000003_gene1071	1.3e-92	346.7	Thermoanaerobacterales	ychF	ko:K06942	Bacteria	J	ATPase that binds to both the 70S ribosome and the 50S ribosomal subunit in a nucleotide-independent manner	-	-	-	-	399.13	377.01	0.0822559	0.83324	0.88541	-
Chromosome1_380	511051.CSE_15420	1.4e-11	75.5	Bacteria	cysO	"ko:K00366,ko:K03636,ko:K21029,ko:K21147"	Bacteria	H	Mo-molybdopterin cofactor metabolic process	-	-	-	-	6.59333	5.26667	0.324118	0.69815	0.783217	-
Chromosome1_381	309798.COPRO5265_0972	7.9e-59	234.2	Thermoanaerobacterales			Bacteria	S	"Uncharacterised 5xTM membrane BCR, YitT family COG1284"	-	-	-	-	835.293	640.86	0.382274	0.0355995	0.0688109	-
Chromosome1_382	529709.PYCH_03330	2.8e-43	182.2	Thermococci	nth	ko:K10773	Archaea	L	"DNA repair enzyme that has both DNA N-glycosylase activity and AP-lyase activity. The DNA N-glycosylase activity releases various damaged pyrimidines from DNA by cleaving the N- glycosidic bond, leaving an AP (apurinic apyrimidinic) site. The AP-lyase activity cleaves the phosphodiester bond 3' to the AP site by a beta-elimination, leaving a 3'-terminal unsaturated sugar and a product with a ter…	-	-	-	-	53.4533	92.13	-0.785391	1.22113e-06	6.27087e-06	-
Chromosome1_383	443254.Marpi_0648	1.1e-49	203.4	Thermotogae		ko:K07220	Bacteria	P	phosphate transport regulator	-	-	-	-	38.7533	69.2567	-0.837633	1.89388e-09	1.36429e-08	-
Chromosome1_384	443254.Marpi_0647	1.7e-128	466.1	Thermotogae	pitA	ko:K03306	Bacteria	P	PFAM phosphate transporter		PIt2	Transport	Low affinity housekeeping Pi transporter in via proton symport	211.083	282.98	-0.422887	7.31692e-06	3.42926e-05	-
Chromosome1_385	1499689.CCNN01000004_gene336	3.9e-41	174.9	Clostridiaceae	rdgB	"ko:K01776,ko:K02428"	Bacteria	F	"Pyrophosphatase that catalyzes the hydrolysis of nucleoside triphosphates to their monophosphate derivatives, with a high preference for the non-canonical purine nucleotides XTP (xanthosine triphosphate), dITP (deoxyinosine triphosphate) and ITP. Seems to function as a house-cleaning enzyme that removes non-canonical purine nucleotides from the nucleotide pool, thus preventing their incorporatio…	3.6.1.66|3.6.1.-	R03531|R02720	Purine metabolism	XTP pyrophosphohydrolase|2'-Deoxyinosine-5'-triphosphate pyrophosphohydrolase	57.9767	75.2467	-0.376155	0.014567	0.0321052	-
Chromosome1_386	309798.COPRO5265_0523	3e-274	951.4	Thermoanaerobacterales	valS	ko:K01873	Bacteria	J	"amino acids such as threonine, to avoid such errors, it has a posttransfer editing activity that hydrolyzes mischarged Thr-tRNA(Val) in a tRNA-dependent manner"	6.1.1.9	R03665	Aminoacyl-tRNA biosynthesis	L-Valine:tRNAVal ligase (AMP-forming)	79.18	105.08	-0.40828	0.0573216	0.105328	-
Chromosome1_387	593117.TGAM_0535	4.4e-107	395.2	Thermococci	cobQ	"ko:K02232,ko:K07009"	Archaea	H	"Catalyzes amidations at positions B, D, E, and G on adenosylcobyrinic A,C-diamide. NH(2) groups are provided by glutamine, and one molecule of ATP is hydrogenolyzed for each amidation"	-	-	-	-	45.1133	49.3333	-0.129009	0.310214	0.413618	-
Chromosome1_388	309798.COPRO5265_0162	3.2e-31	142.1	Bacteria		ko:K07096	Bacteria	L	metallophosphoesterase	-	-	-	-	207.177	165.083	0.327667	0.213946	0.310769	-
Chromosome1_390	246969.TAM4_624	9.2e-217	760	Thermococci	iorA	ko:K00179	Archaea	C	Catalyzes the ferredoxin-dependent oxidative decarboxylation of arylpyruvates	-	-	-	-	3958.56	5381.88	-0.443132	0.000655142	0.00211056	-
Chromosome1_391	1042877.GQS_09065	1.6e-55	222.6	Thermococci	iorB	ko:K00180	Archaea	C	Indolepyruvate ferredoxin oxidoreductase subunit	-	-	-	-	2922.45	3050.08	-0.0616671	0.262137	0.362887	-
Chromosome1_392	700598.Niako_0057	4.3e-18	99.8	Bacteroidetes			Bacteria	G	TIGRFAM Por secretion system C-terminal sorting domain	-	-	-	-	189.51	259.717	-0.454665	0.00373713	0.00997423	-
Chromosome1_394	309798.COPRO5265_0495	0	1255.7	Thermoanaerobacterales	ppdK	ko:K01006	Bacteria	G	Belongs to the PEP-utilizing enzyme family	2.7.9.1	R00206	Pyruvate metabolism	ATP:pyruvate,phosphate phosphotransferase (PPDK, PPi-dependent pyruvate phosphate dikinase)	1797.25	3185.99	-0.825955	5.88238e-13	6.77999e-12	-
Chromosome1_395	273068.TTE1884	1.2e-111	410.2	Thermoanaerobacterales			Bacteria	C	PFAM FAD-dependent pyridine nucleotide-disulphide oxidoreductase	-	-	-	-	2550.55	4913.68	-0.945995	2.50051e-13	3.06361e-12	-
Chromosome1_396	161156.JQKW01000006_gene1330	1.3e-116	426.4	Thermodesulfobacteria	npd	ko:K00459	Bacteria	S	Nitronate monooxygenase	2.3.1.179|2.3.1.41	R04963|R04960|R10115|R10119|R04726|R04952|R04355|R04957	Biotin metabolism|Fatty acid biosynthesis	malonyl-[acyl-carrier protein]-methyl-ester:malonyl-[acyl-carrier protein] C-acyltransferase|glutaryl-[acp]-methyl-ester:malonyl-[acyl-carrier protein] C-acyltransferase (decarboxylating)|Decanoyl-[acyl-carrier protein]:malonyl-[acyl-carrier-protein] C-acyltransferase (decarboxylating)|Octanoyl-[acyl-carrier protein]:malonyl-[acyl-carrier-protein] C-acyltransferase (decarboxylating)|Acyl-[acyl-ca…	188.89	20.5333	3.20151	6.12983e-31	2.32634e-29	up
Chromosome1_397	391009.Tmel_0603	1.5e-140	506.1	Thermotogae	gdhA	"ko:K00260,ko:K00261,ko:K00262"	Bacteria	C	Belongs to the Glu Leu Phe Val dehydrogenases family	1.4.1.3|1.4.1.4|1.4.1.13	R00248	Arginine biosynthesis|Alanine, aspartate and glutamate metabolism	NADP+ specific glutamate dehydrogenase (gdhA)	759.067	1047.25	-0.464307	0.00123291	0.00368215	-
Chromosome1_398	309798.COPRO5265_0497	1.2e-40	172.9	Clostridia	coaD	ko:K00954	Bacteria	H	"Reversibly transfers an adenylyl group from ATP to 4'- phosphopantetheine, yielding dephospho-CoA (dPCoA) and pyrophosphate"	-	-	-	-	401.35	465.36	-0.213486	0.00513211	0.0131342	-
Chromosome1_399	309798.COPRO5265_0498	4.2e-156	557.8	Thermoanaerobacterales	ackA	ko:K00925	Bacteria	F	Catalyzes the formation of acetyl phosphate from acetate and ATP. Can also catalyze the reverse reaction	2.7.2.1|2.7.2.15	R00315|R01353	Pyruvate metabolism|Propanoate metabolism	ATP:propanoate phosphotransferase|ATP:acetate phosphotransferase	1213.88	1574.5	-0.375265	5.94012e-05	0.000235787	-
Chromosome1_401	309798.COPRO5265_0500	5.8e-12	76.3	Thermoanaerobacterales	rpmF	ko:K02911	Bacteria	J	Belongs to the bacterial ribosomal protein bL32 family	-	-	-	-	144.777	133.807	0.113679	0.934103	0.962484	-
Chromosome1_402	218284.CCDN010000001_gene29	8.2e-65	254.2	Bacillus	plsX	ko:K03621	Bacteria	I	"Catalyzes the reversible formation of acyl-phosphate (acyl-PO(4)) from acyl- acyl-carrier-protein (acyl-ACP). This enzyme utilizes acyl-ACP as fatty acyl donor, but not acyl-CoA"	-	-	-	-	393.85	471.147	-0.25853	0.00929181	0.0219394	-
Chromosome1_403	381764.Fnod_0883	2.9e-11	74.3	Thermotogae	acpXL	ko:K02078	Bacteria	IQ	Carrier of the growing fatty acid chain in fatty acid biosynthesis	-	-	-	-	55.6033	54.95	0.0170519	0.716074	0.798146	-
Chromosome1_404	768670.Calni_1228	4.3e-26	125.2	Deferribacteres	rnc	"ko:K03685,ko:K07053"	Bacteria	J	"Digests double-stranded RNA. Involved in the processing of primary rRNA transcript to yield the immediate precursors to the large and small rRNAs (23S and 16S). Processes some mRNAs, and tRNAs when they are encoded in the rRNA operon. Processes pre- crRNA and tracrRNA of type II CRISPR loci if present in the organism"	-	-	-	-	55.8	76.39	-0.453119	0.000367469	0.00125666	-
Chromosome1_405	1259795.ARJK01000002_gene365	8.6e-53	214.2	Thermoanaerobacterales			Bacteria	C	Radical_SAM C-terminal domain	-	-	-	-	42.6733	81.02	-0.924943	0.000157825	0.000571106	-
Chromosome1_406	1120978.KB894079_gene656	1.5e-55	223.8	Carnobacteriaceae	ftsY	ko:K03110	Bacteria	U	Involved in targeting and insertion of nascent membrane proteins into the cytoplasmic membrane. Acts as a receptor for the complex formed by the signal recognition particle (SRP) and the ribosome-nascent chain (RNC)	-	-	-	-	63.6267	95.1833	-0.581077	1.18799e-05	5.37359e-05	-
Chromosome1_407	1219031.BBJR01000022_gene2631	1.1e-32	147.1	Comamonadaceae	suhB	ko:K01092	Bacteria	G	Inositol monophosphatase		IMP	Biosynthesis of compatible solute	Inositol-1-monophosphatase	20.05	25.2	-0.329821	0.153884	0.239204	-
Chromosome1_408	309798.COPRO5265_1170	2.4e-111	409.1	Thermoanaerobacterales	nifS	ko:K04487	Bacteria	H	"Master enzyme that delivers sulfur to a number of partners involved in Fe-S cluster assembly, tRNA modification or cofactor biosynthesis. Catalyzes the removal of elemental sulfur atoms from cysteine to produce alanine. Functions as a sulfur delivery protein for Fe-S cluster synthesis onto IscU, an Fe-S scaffold assembly protein, as well as other S acceptor proteins"	-	-	-	-	1409.59	1930.94	-0.454031	0.039286	0.0751894	-
Chromosome1_409	1259795.ARJK01000003_gene957	8.2e-82	310.1	Thermoanaerobacterales	mrp	"ko:K02612,ko:K03593,ko:K04488"	Bacteria	C	TIGRFAM SUF system FeS	-	-	-	-	157.97	155.503	0.0227051	0.645898	0.739527	-
Chromosome1_411	1198449.ACAM_0239	8.2e-61	240	Crenarchaeota	pfpI	ko:K05520	Archaea	O	"Intracellular protease, PfpI"	-	-	-	-	585.17	673.42	-0.202651	0.212234	0.309243	-
Chromosome1_413	309803.CTN_1088	2.1e-65	256.9	Bacteria		ko:K07814	Bacteria	T	"response regulator, receiver"	-	-	-	-	664.003	440.907	0.590717	0.0957194	0.161891	-
Chromosome1_414	381764.Fnod_0185	2.1e-53	215.3	Thermotogae		ko:K07095	Bacteria	S	"TIGRFAM phosphodiesterase, MJ0936 family"	-	-	-	-	30.6	29.2	0.0675633	0.846021	0.894907	-
Chromosome1_415	667014.Thein_1285	7.4e-38	164.9	Thermodesulfobacteria	truD	ko:K06176	Bacteria	J	tRNA pseudouridine synthase D (TruD)	-	-	-	-	17.4667	22.35	-0.355671	0.0318623	0.0629959	-
Chromosome1_416	1200792.AKYF01000018_gene5896	4.2e-12	79.3	Paenibacillaceae	tetA_3	ko:K08153	Bacteria	EGP	Major facilitator Superfamily	-	-	-	-	#N/A	#N/A	#N/A	0.0318623	0.0629959	#N/A
Chromosome1_419	309803.CTN_1130	1.6e-104	386.7	Thermotogae		ko:K06885	Bacteria	S	"PFAM metal-dependent phosphohydrolase, HD sub domain"	-	-	-	-	149.937	159.903	-0.0928468	0.0835134	0.144707	-
Chromosome1_420	443254.Marpi_0537	2.8e-108	399.4	Thermotogae	pepF	ko:K08602	Bacteria	E	PFAM peptidase M3A and M3B thimet oligopeptidase F	-	-	-	-	1173.68	1291.54	-0.138054	0.0373989	0.0720206	-
Chromosome1_422	484019.THA_1861	2e-38	168.3	Thermotogae			Bacteria	T	PFAM GGDEF domain	-	-	-	-	151.603	99.72	0.604347	0.000441923	0.00149161	-
Chromosome1_425	1121289.JHVL01000013_gene1666	1.3e-35	157.5	Clostridiaceae			Bacteria	M	O-Antigen ligase	-	-	-	-	411.177	272.34	0.59435	0.000110164	0.000418087	-
Chromosome1_427	246194.CHY_1054	6.2e-29	135.2	Clostridia	tuaH	ko:K16699	Bacteria	M	glycosyl transferase group 1	-	-	-	-	114.633	108.55	0.0786669	0.857969	0.905085	-
Chromosome1_429	935837.JAEK01000024_gene1069	5.3e-08	64.3	Bacillus			Bacteria			-	-	-	-	#N/A	#N/A	#N/A	0.961507	0.979126	#N/A
Chromosome1_430	243230.DR_0254	1.7e-13	82.8	Bacteria			Bacteria			-	-	-	-	0.0001	0.133333	-10.3808	0.606841	0.70558	-
Chromosome1_431	1150474.JQJI01000001_gene1815	8.7e-60	238.4	Thermotogae		ko:K07814	Bacteria	KT	"PFAM metal-dependent phosphohydrolase, HD sub domain"	-	-	-	-	60.5233	39.5067	0.615395	0.012909	0.0289014	-
Chromosome1_432	309798.COPRO5265_0525	3.5e-54	218	Thermoanaerobacterales	amrA	"ko:K06990,ko:K09141"	Bacteria	S	"Extradiol ring-cleavage dioxygenase, class III"	-	-	-	-	45.45	66.2333	-0.543277	0.0012713	0.00377509	-
Chromosome1_433	309798.COPRO5265_0526	1.4e-88	333.2	Thermoanaerobacterales	pflA	ko:K04069	Bacteria	C	PFAM Radical SAM domain protein	-	-	-	-	65.05	65.3167	-0.00590211	0.491648	0.590281	-
Chromosome1_434	293826.Amet_2290	4.9e-97	361.3	Clostridiaceae	mreB	ko:K03569	Bacteria	D	"Cell shape determining protein, MreB Mrl family"	-	-	-	-	397.48	418.513	-0.0743913	0.108643	0.178887	-
Chromosome1_437	511051.CSE_09470	5.8e-90	338.6	Bacteria	mrdA	ko:K05515	Bacteria	M	penicillin binding	-	-	-	-	71.5167	97.9233	-0.453373	4.52047e-05	0.000184132	-
Chromosome1_439	309798.COPRO5265_0535	7e-73	280.8	Thermoanaerobacterales	minD	ko:K03609	Bacteria	D	Belongs to the ParA family	-	-	-	-	147.393	278.817	-0.919646	9.51897e-15	1.27685e-13	-
Chromosome1_440	1259795.ARJK01000002_gene395	1.1e-08	65.9	Bacteria	minE	ko:K03608	Bacteria	D	regulation of division septum assembly	-	-	-	-	89.1167	173.687	-0.96272	4.55288e-07	2.5575e-06	-
Chromosome1_441	309798.COPRO5265_0538	3.9e-50	205.7	Thermoanaerobacterales	mrdB	"ko:K03588,ko:K05837"	Bacteria	M	Peptidoglycan polymerase that is essential for cell wall elongation	-	-	-	-	190.31	229.733	-0.271609	0.0114656	0.0261207	-
Chromosome1_442	1259795.ARJK01000002_gene5	2.1e-130	473	Thermoanaerobacterales			Bacteria	C	SMART Elongator protein 3 MiaB NifB	-	-	-	-	116.613	123.727	-0.0854237	0.139772	0.221698	-
Chromosome1_443	1259795.ARJK01000002_gene4	6e-10	70.9	Bacteria			Bacteria	C	Protein conserved in bacteria	-	-	-	-	34.2933	25.88	0.406091	0.225052	0.322138	-
Chromosome1_444	515635.Dtur_1448	7.2e-73	281.2	Bacteria	pilT-1	ko:K02669	Bacteria	NU	Type II/IV secretion system protein	-	-	-	-	294.317	353.75	-0.265361	0.0061801	0.0155351	-
Chromosome1_445	990073.ATHU01000001_gene1449	3.9e-09	68.6	Epsilonproteobacteria	rsmG	ko:K03501	Bacteria	J	Specifically methylates the N7 position of guanine in position 527 of 16S rRNA	-	-	-	-	61.62	59.66	0.0466347	0.700963	0.784602	-
Chromosome1_448	1259795.ARJK01000003_gene931	2.1e-46	193.7	Thermoanaerobacterales		"ko:K01448,ko:K02172,ko:K08307,ko:K08309"	Bacteria	M	PFAM cell wall hydrolase autolysin	-	-	-	-	93.8867	77.77	0.271707	0.274421	0.375548	-
Chromosome1_449	309798.COPRO5265_0625	3.4e-39	169.9	Bacteria			Bacteria	K	TRANSCRIPTIONal	-	-	-	-	233.03	443.06	-0.926986	2.3901e-10	2.0434e-09	-
Chromosome1_451	1121472.AQWN01000012_gene916	2.6e-208	731.9	Peptococcaceae	gyrB	ko:K02470	Bacteria	L	"A type II topoisomerase that negatively supercoils closed circular double-stranded (ds) DNA in an ATP-dependent manner to modulate DNA topology and maintain chromosomes in an underwound state. Negative supercoiling favors strand separation, and DNA replication, transcription, recombination and repair, all of which involve strand separation. Also able to catalyze the interconversion of other topo…	-	-	-	-	52.56	106.133	-1.01384	1.31194e-08	8.79903e-08	down
Chromosome1_452	639282.DEFDS_0004	3.9e-182	645.2	Deferribacteres	gyrA	ko:K02469	Bacteria	L	"A type II topoisomerase that negatively supercoils closed circular double-stranded (ds) DNA in an ATP-dependent manner to modulate DNA topology and maintain chromosomes in an underwound state. Negative supercoiling favors strand separation, and DNA replication, transcription, recombination and repair, all of which involve strand separation. Also able to catalyze the interconversion of other topo…	-	-	-	-	68.9967	105.173	-0.60817	0.000958128	0.00294634	-
Chromosome1_453	309803.CTN_0143	5.6e-98	364.8	Thermotogae	hflX	ko:K03665	Bacteria	S	GTPase that associates with the 50S ribosomal subunit and may have a role during protein synthesis or ribosome biogenesis	-	-	-	-	6.14667	10.0033	-0.702605	0.0596794	0.108609	-
Chromosome1_455	381764.Fnod_0177	6.8e-32	144.1	Thermotogae	maf	"ko:K00014,ko:K03215,ko:K06287"	Bacteria	D	Maf-like protein	1.1.1.282|1.1.1.25	R02413	Phenylalanine, tyrosine and tryptophan biosynthesis	Shikimate:NADP+ 3-oxidoreductase	410.38	469.19	-0.193212	0.0362576	0.0699093	-
Chromosome1_457	1122611.KB903951_gene6298	4.3e-52	211.8	Streptosporangiales	nosF	"ko:K01990,ko:K19340"	Bacteria	V	"AAA domain, putative AbiEii toxin, Type IV TA system"	-	-	-	-	448.953	502.083	-0.161361	0.166553	0.255121	-
Chromosome1_459	1169144.KB910967_gene3402	4.3e-33	148.7	Bacillus	yxlF_1	ko:K01990	Bacteria	V	"ABC transporter, ATP-binding protein"	-	-	-	-	559.897	683.203	-0.287154	0.00593972	0.0149793	-
Chromosome1_460	1123371.ATXH01000008_gene259	1e-49	204.1	Thermodesulfobacteria	argE	"ko:K01438,ko:K01439"	Bacteria	E	Peptidase dimerisation domain	-	-	-	-	207.43	162.423	0.352866	0.0584241	0.106951	-
Chromosome1_461	1259795.ARJK01000002_gene237	6.4e-83	314.7	Thermoanaerobacterales	wcaJ	ko:K03606	Bacteria	M	TIGRFAM exopolysaccharide biosynthesis polyprenyl glycosylphosphotransferase	-	-	-	-	189.207	108.653	0.80023	1.95688e-06	9.88607e-06	-
Chromosome1_462	511051.CSE_08020	2.2e-95	356.3	Bacteria		"ko:K07712,ko:K07714"	Bacteria	T	phosphorelay signal transduction system	-	-	-	-	267.657	200.357	0.417813	0.0157961	0.0345207	-
Chromosome1_463	443254.Marpi_0817	8.4e-117	427.2	Thermotogae	msmX	ko:K10112	Bacteria	P	ABC transporter	-	-	-	-	817.313	674.37	0.277349	0.261654	0.362542	-
Chromosome1_465	309799.DICTH_0369	5.3e-143	514.6	Bacteria		ko:K07576	Bacteria	J	nucleic acid phosphodiester bond hydrolysis	-	-	-	-	204.357	138.697	0.559156	3.50932e-05	0.000146003	-
Chromosome1_466	1259795.ARJK01000002_gene239	9.8e-42	177.6	Thermoanaerobacterales	yhaM	ko:K03698	Bacteria	S	Metal dependent phosphohydrolases with conserved 'HD' motif.	-	-	-	-	185.003	131.803	0.489164	0.0108483	0.0248601	-
Chromosome1_467	69014.TK2132	5.3e-32	144.4	Thermococci	fucA	"ko:K01628,ko:K03077"	Archaea	G	Class II Aldolase and Adducin N-terminal domain	5.1.3.4	R05850	Pentose and glucuronate interconversions	L-ribulose-phosphate 4-epimerase	515.617	314.65	0.712551	0.0236494	0.0492616	-
Chromosome1_468	742818.HMPREF9451_01763	1.5e-10	72.8	Coriobacteriia	grpE	"ko:K02652,ko:K03687"	Bacteria	O	"Participates actively in the response to hyperosmotic and heat shock by preventing the aggregation of stress-denatured proteins, in association with DnaK and GrpE. It is the nucleotide exchange factor for DnaK and may function as a thermosensor. Unfolded proteins bind initially to DnaJ"	-	-	-	-	17.74	17.9733	-0.018852	0.664378	0.752381	-
Chromosome1_469	224324.aq_2099	5.9e-93	348.2	Aquificae	pepA	ko:K01255	Bacteria	E	Presumably involved in the processing and regular turnover of intracellular proteins. Catalyzes the removal of unsubstituted N-terminal amino acids from various peptides	-	-	-	-	119.847	100.62	0.252273	0.613298	0.710032	-
Chromosome1_471	648996.Theam_0512	1e-20	106.3	Aquificae			Bacteria	K	COGs COG1318 transcriptional regulator protein	-	-	-	-	98.19	84.1733	0.222213	0.480646	0.580656	-
Chromosome1_473	698769.JFBD01000099_gene3017	3e-49	202.2	Virgibacillus	rluB	"ko:K06178,ko:K06182,ko:K06183"	Bacteria	J	RNA pseudouridylate synthase	-	-	-	-	34.2067	22.58	0.599232	0.0374949	0.0721163	-
Chromosome1_474	591019.Shell_0915	3.2e-31	142.1	Crenarchaeota		ko:K06897	Archaea	S	Metallo-beta-lactamase superfamily	2.5.1.105	R10339	-	(7,8-dihydropterin-6-yl)methyl diphosphate:4-(beta-D-ribofuranosyl)aniline 5'-phosphate 6-hydroxymethyl-7,8-dihydropterintransferase	239.387	139.19	0.782287	0.00458567	0.011932	-
Chromosome1_475	1219084.AP014508_gene184	2.8e-113	415.2	Thermotogae		ko:K00015	Bacteria	C	D-isomer specific 2-hydroxyacid dehydrogenase catalytic	-	-	-	-	947.073	2256.25	-1.25238	3.7075e-15	5.15078e-14	down
Chromosome1_476	1294142.CINTURNW_4239	4.4e-59	235.3	Clostridiaceae	glxK	ko:K00865	Bacteria	G	Belongs to the glycerate kinase type-1 family	2.7.1.31	R01514	Glycine, serine and threonine metabolism	ATP:(R)-glycerate 3-phosphotransferase	162.62	377.52	-1.21505	2.03014e-09	1.45571e-08	down
Chromosome1_477	1259795.ARJK01000003_gene955	2.9e-43	182.2	Clostridia			Bacteria	O	TIGRFAM Glutaredoxin-like domain protein	-	-	-	-	2372.55	2395.98	-0.0141733	0.467347	0.572142	-
Chromosome1_478	309798.COPRO5265_0399	5e-64	251.5	Thermoanaerobacterales	htpX	ko:K03799	Bacteria	O	Belongs to the peptidase M48B family	-	-	-	-	168.077	205.05	-0.286856	0.00341523	0.00930666	-
Chromosome1_479	443143.GM18_0535	2.9e-17	95.5	Desulfuromonadales		ko:K07130	Bacteria	S	Putative cyclase	-	-	-	-	98	100.923	-0.0424061	0.397983	0.508843	-
Chromosome1_482	309799.DICTH_1386	2.8e-60	239.2	Bacteria	FbpA	ko:K00566	Bacteria	H	tRNA thio-modification	-	-	-	-	78.4267	112.683	-0.522858	0.00105369	0.00318359	-
Chromosome1_484	529709.PYCH_16370	9.2e-26	123.2	Thermococci	moaE	"ko:K03635,ko:K21142"	Archaea	H	MoaE protein	-	-	-	-	15.7633	19.5667	-0.311825	0.144771	0.22823	-
Chromosome1_485	1238182.C882_0179	1.7e-16	95.1	Rhodospirillales	fliY	ko:K02424	Bacteria	ET	Bacterial periplasmic substrate-binding proteins	-	-	-	-	100.68	153.723	-0.610559	7.43541e-06	3.47432e-05	-
Chromosome1_486	44689.DDB0305182	3.1e-07	61.6	Amoebozoa	ZBTB8OS		Eukaryota	S	Archease protein family (MTH1598/TM1083)	-	-	-	-	155.153	198.957	-0.35876	0.0655726	0.117277	-
Chromosome1_487	309798.COPRO5265_0630	5.7e-152	544.3	Thermoanaerobacterales	rtcB	"ko:K14415,ko:K18148"	Bacteria	S	Belongs to the RtcB family	-	-	-	-	106.847	160.88	-0.590443	3.79911e-06	1.84732e-05	-
Chromosome1_488	2423.NA23_0208680	2e-130	472.6	Thermotogae	pgi	ko:K01810	Bacteria	G	Belongs to the GPI family	5.3.1.9	R00771	Glycolysis / Gluconeogenesis	glucose-6-phosphate isomerase (PGI)	304.133	335.847	-0.143099	0.152845	0.238543	-
Chromosome1_489	1343739.PAP_03725	2.7e-34	152.1	Archaea			Archaea	Q	COG1335 Amidases related to nicotinamidase	6.3.2.14|3.3.2.1|3.3.2.15	R07644|R03037|R11463	others|Phenazine biosynthesis	Isochorismate pyruvate-hydrolase|(2S)-2-amino-4-deoxychorismate pyruvate-hydrolase|2,3-dihydroxybenzoate:L-serine ligase	452.317	475.447	-0.0719504	0.295209	0.397701	-
Chromosome1_490	1343739.PAP_03735	7e-122	443.7	Euryarchaeota		"ko:K06871,ko:K06941"	Archaea	S	PFAM Radical SAM domain protein	-	-	-	-	159.137	123.863	0.361517	0.418736	0.529718	-
Chromosome1_491	439481.Aboo_1289	1e-52	213.8	unclassified Euryarchaeota		ko:K07222	Archaea	O	Pyridine nucleotide-disulphide oxidoreductase	1.8.1.9	R02016	Energy Metabolism	NADH dependent thioredoxin reductase (TrxR)	47.29	42.3233	0.160082	0.78516	0.855616	-
Chromosome1_492	1120998.AUFC01000005_gene600	8.5e-29	134.4	Clostridia			Bacteria	EG	EamA-like transporter family	-	-	-	-	611.073	155.81	1.97156	2.53632e-14	3.28877e-13	up
Chromosome1_493	1198449.ACAM_0694	1.1e-97	363.2	Crenarchaeota	sucD	ko:K01902	Archaea	C	"Succinyl-CoA synthetase functions in the citric acid cycle (TCA), coupling the hydrolysis of succinyl-CoA to the synthesis of either ATP or GTP and thus represents the only step of substrate-level phosphorylation in the TCA. The alpha subunit of the enzyme binds the substrates coenzyme A and phosphate, while succinate binding and nucleotide specificity is provided by the beta subunit"	6.2.1.5	R00405	Propanoate metabolism|Citrate cycle (TCA cycle)	Succinate:CoA ligase (ADP-forming)	618.93	203.377	1.60562	6.97067e-09	4.79928e-08	up
Chromosome1_494	647113.Metok_0129	1.3e-90	340.1	Methanococci	sucC	ko:K01903	Archaea	C	"Succinyl-CoA synthetase functions in the citric acid cycle (TCA), coupling the hydrolysis of succinyl-CoA to the synthesis of either ATP or GTP and thus represents the only step of substrate-level phosphorylation in the TCA. The beta subunit provides nucleotide specificity of the enzyme and binds the substrate succinate, while the binding sites for coenzyme A and phosphate are found in the alpha…	6.2.1.5	R00405	Propanoate metabolism|Citrate cycle (TCA cycle)	Succinate:CoA ligase (ADP-forming)	658.367	284.14	1.21229	0.000226465	0.000802687	up
Chromosome1_495	309798.COPRO5265_1305	5.8e-137	494.6	Thermoanaerobacterales		"ko:K03406,ko:K16149"	Bacteria	G	Domain of unknown function (DUF1957)	2.4.1.18	R02110	Starch and sucrose metabolism	1,4-alpha-D-Glucan:1,4-alpha-D-glucan 6-alpha-D-(1,4-alpha-D-glucano)-transferase	79.8533	168.433	-1.07675	1.03779e-13	1.32361e-12	down
Chromosome1_496	1150474.JQJI01000024_gene1593	8.8e-127	461.1	Bacteria	amyA	ko:K22451	Bacteria	G	Belongs to the glycosyl hydrolase 57 family	2.4.1.25	R05196	Starch and sucrose metabolism	1,4-alpha-D-Glucan:1,4-alpha-D-glucan 4-alpha-D-glycosyltransferase	186.853	258.653	-0.469113	7.468e-06	3.4791e-05	-
Chromosome1_497	1259795.ARJK01000003_gene1079	8.6e-136	490.7	Bacteria			Bacteria	G	Belongs to the glycosyl hydrolase 57 family	-	-	-	-	178.483	199.663	-0.16178	0.0390807	0.0748887	-
Chromosome1_498	1121382.JQKG01000019_gene1298	1.9e-37	162.9	Deinococcus-Thermus	ybgI	ko:K22391	Bacteria	S	PFAM NIF3 (NGG1p interacting factor 3)	-	-	-	-	278.847	226.57	0.299515	0.177371	0.268733	-
Chromosome1_499	1150621.SMUL_0120	1.4e-68	266.9	Epsilonproteobacteria	rarA	ko:K07478	Bacteria	L	COG2256 ATPase related to the helicase subunit of the Holliday junction resolvase	-	-	-	-	158.773	135.177	0.232122	0.484741	0.584695	-
Chromosome1_500	1031288.AXAA01000025_gene581	7.5e-34	151.4	Clostridiaceae			Bacteria			-	-	-	-	-	-	-	-	-	-
Chromosome1_501	349161.Dred_1478	4.2e-27	128.3	Clostridia		ko:K07095	Bacteria	S	Calcineurin-like phosphoesterase	-	-	-	-	288.377	222.513	0.374063	0.218078	0.314991	-
Chromosome1_503	658086.HMPREF0994_04586	5.7e-17	94	unclassified Lachnospiraceae			Bacteria	S	Putative small multi-drug export protein	-	-	-	-	-	-	-	-	-	-
Chromosome1_504	234267.Acid_0388	4.6e-25	122.1	Bacteria			Bacteria	U	"4fe-4S ferredoxin, iron-sulfur binding domain protein"	-	-	-	-	124.47	284.597	-1.19312	5.17077e-08	3.25737e-07	down
Chromosome1_506	309798.COPRO5265_1039	2.6e-19	103.2	Bacteria	recB	"ko:K03657,ko:K07465"	Bacteria	L	Belongs to the helicase family. UvrD subfamily	-	-	-	-	37.1433	29.7933	0.318114	0.287021	0.391073	-
Chromosome1_508	1280390.CBQR020000149_gene3907	3.1e-12	81.3	Paenibacillaceae		ko:K02035	Bacteria	E	ABC transporter substrate-binding protein	-	-	-	-	115.757	80.4267	0.525349	0.0862627	0.148643	-
Chromosome1_509	243274.THEMA_07380	2.9e-30	139	Thermotogae			Bacteria	H	Methyltransferase	-	-	-	-	266.7	202.85	0.394805	0.191831	0.28509	-
Chromosome1_510	598659.NAMH_0106	2.1e-20	105.5	Epsilonproteobacteria			Bacteria	S	Domain of unknown function (DUF1931)	-	-	-	-	347.327	427.45	-0.299462	0.0804442	0.140012	-
Chromosome1_511	648996.Theam_0699	1.9e-66	259.2	Aquificae		ko:K09130	Bacteria	S	Uncharacterised protein family (UPF0128)	-	-	-	-	17.5767	26.7833	-0.607674	0.00377256	0.0100516	-
Chromosome1_512	309803.CTN_1324	3e-72	279.3	Thermotogae	purD	"ko:K01945,ko:K01952"	Bacteria	F	Phosphoribosylamine-glycine ligase	6.3.4.13	R04144	Purine metabolism	5-Phospho-D-ribosylamine:glycine ligase (ADP-forming)	109.497	99.08	0.144221	0.768569	0.845155	-
Chromosome1_513	1259795.ARJK01000003_gene828	1.9e-272	946	Thermoanaerobacterales		ko:K03043	Bacteria	K	DNA-dependent RNA polymerase catalyzes the transcription of DNA into RNA using the four ribonucleoside triphosphates as substrates	-	-	-	-	434.927	692.013	-0.670028	6.9734e-05	0.000272628	-
Chromosome1_514	309798.COPRO5265_1018	0	1107.8	Thermoanaerobacterales		ko:K03046	Bacteria	K	DNA-dependent RNA polymerase catalyzes the transcription of DNA into RNA using the four ribonucleoside triphosphates as substrates	-	-	-	-	899.553	606.57	0.568535	0.00519503	0.0132734	-
Chromosome1_515	1259795.ARJK01000003_gene932	2e-23	116.3	Bacteria	thiN	ko:K00949	Bacteria	H	THIamine pyrophosphokinase	2.7.6.2	R00619	Thiamine metabolism	ATP:thiamine diphosphotransferase	20.84	17.08	0.287047	0.47406	0.57628	-
Chromosome1_516	1365176.N186_00675	3.1e-21	109	Crenarchaeota	mobB	"ko:K03635,ko:K03753"	Archaea	H	Molybdopterin-guanine dinucleotide biosynthesis protein B	-	-	-	-	34.5533	44.2333	-0.356309	0.0184698	0.03964	-
Chromosome1_518	1121324.CLIT_23c03130	2.4e-98	366.3	Peptostreptococcaceae	yloV	ko:K07030	Bacteria	S	DAK2 domain fusion protein YloV	-	-	-	-	224.053	215.69	0.0548829	0.642672	0.736376	-
Chromosome1_519	309798.COPRO5265_0278	6.5e-159	568.2	Thermoanaerobacterales	recG	ko:K03655	Bacteria	L	Critical role in recombination and DNA repair. Helps process Holliday junction intermediates to mature products by catalyzing branch migration. Has a DNA unwinding activity characteristic of a DNA helicase with a 3'- to 5'- polarity. Unwinds branched duplex DNA (Y-DNA)	-	-	-	-	44.14	30.6533	0.526043	0.00751261	0.0181516	-
Chromosome1_520	273063.STK_14580	7.5e-40	171.4	Crenarchaeota	hisC	"ko:K00817,ko:K04720"	Archaea	E	PFAM Aminotransferase class I and II	2.6.1.1|2.6.1.9	R00734|R00694|R03243	Phenylalanine Tyrosine Tryptophan Biosynthesis|Histidine Biosynthesis	tyrosine transaminase|phenylalanine transaminase|histidinol-phosphate transaminase reversible	171.927	177.253	-0.0440194	0.212409	0.309243	-
Chromosome1_521	429009.Adeg_0116	8.7e-24	117.1	Thermoanaerobacterales	rsmD	ko:K08316	Bacteria	L	Methyltransferase	-	-	-	-	86.9767	91.0267	-0.0656608	0.291443	0.394678	-
Chromosome1_522	391009.Tmel_0746	4.9e-63	248.1	Thermotogae			Bacteria	S	"HAD-superfamily hydrolase, subfamily IIB"	-	-	-	-	38.4	36.8567	0.0591807	0.831832	0.885315	-
Chromosome1_523	309798.COPRO5265_1311	8.6e-93	347.1	Thermoanaerobacterales	pta	"ko:K00625,ko:K00634,ko:K13788"	Bacteria	C	PFAM Phosphate acetyl butaryl transferase	2.3.1.222|2.3.1.8	R00921|R00230	Pyruvate metabolism|Propanoate metabolism	acetyl-CoA:phosphate acetyltransferase|propanoyl-CoA:phosphate propanoyltransferase	2227.84	3899.24	-0.807549	1.23406e-10	1.09725e-09	-
Chromosome1_525	1280692.AUJL01000013_gene3323	7.4e-81	308.1	Clostridiaceae	yxiO	ko:K06902	Bacteria	S	Major Facilitator	-	-	-	-	447.853	149.597	1.58195	3.27244e-16	4.99208e-15	up
Chromosome1_526	1121115.AXVN01000001_gene1043	8.6e-09	67.8	Blautia	murF	ko:K01929	Bacteria	M	"Psort location Cytoplasmic, score 8.87"	-	-	-	-	295.99	349.853	-0.241202	0.058803	0.107391	-
Chromosome1_527	1123371.ATXH01000003_gene1916	8.1e-90	337.4	Thermodesulfobacteria			Bacteria			-	-	-	-	61.0467	99.1467	-0.699652	0.00330781	0.00902974	-
Chromosome1_528	1165096.ARWF01000001_gene1201	4.1e-13	81.6	Nitrosomonadales	radC	ko:K03630	Bacteria	L	TIGRFAM DNA repair protein RadC	-	-	-	-	17.5533	24.3033	-0.469409	0.0199899	0.0424921	-
Chromosome1_529	391623.TERMP_01733	1e-65	256.9	Thermococci		"ko:K01950,ko:K13566,ko:K18540"	Archaea	S	Carbon-nitrogen hydrolase	-	-	-	-	559.083	585.867	-0.067509	0.26256	0.363019	-
Chromosome1_530	1173026.Glo7428_0311	9e-94	350.9	Cyanobacteria	femD	"ko:K01835,ko:K01840"	Bacteria	G	Phosphoglucomutase phosphomannomutase alpha beta alpha domain I	-	-	-	-	321.92	379.783	-0.238474	0.0186879	0.0400529	-
Chromosome1_532	511051.CSE_10450	1.9e-73	283.1	Bacteria	htrA	"ko:K04771,ko:K08372"	Bacteria	O	serine-type endopeptidase activity	-	-	-	-	489.1	530.34	-0.116788	0.185779	0.27849	-
Chromosome1_533	1168034.FH5T_04690	2.4e-22	112.1	Bacteroidia	rlmH	ko:K00783	Bacteria	J	Specifically methylates the pseudouridine at position 1915 (m3Psi1915) in 23S rRNA	-	-	-	-	14.6267	14.2667	0.0359527	0.812632	0.87264	-
Chromosome1_534	309798.COPRO5265_1299	3e-43	181.4	Thermoanaerobacterales	speH	ko:K01611	Bacteria	F	"Catalyzes the decarboxylation of S-adenosylmethionine to S-adenosylmethioninamine (dcAdoMet), the propylamine donor required for the synthesis of the polyamines spermine and spermidine from the diamine putrescine"	4.1.1.50	R00178	Cysteine and methionine metabolism	S-adenosyl-L-methionine carboxy-lyase [(5-deoxy-5-adenosyl)(3-aminopropyl)methylsulfonium-forming]	449.597	506.807	-0.172804	0.218429	0.314991	-
Chromosome1_535	1259795.ARJK01000003_gene1074	1.2e-100	373.2	Thermoanaerobacterales	speE	ko:K00797	Bacteria	H	"Catalyzes the irreversible transfer of a propylamine group from the amino donor S-adenosylmethioninamine (decarboxy- AdoMet) to putrescine (1,4-diaminobutane) to yield spermidine"	2.5.1.16|2.5.1.22	R02869|R08359|R01920	Glutathione metabolism|Cysteine and methionine metabolism	S-adenosylmethioninamine:cadaverine 3-aminopropyltransferase|S-adenosylmethioninamine:putrescine 3-aminopropyltransferase|S-adenosylmethioninamine:spermidine 3-aminopropyltransferase	384.07	355.137	0.112995	0.906657	0.944282	-
Chromosome1_536	720554.Clocl_0971	1e-73	284.3	Ruminococcaceae	tlyC	ko:K03699	Bacteria	S	CBS domain	-	-	-	-	366.21	555.453	-0.600995	8.23226e-06	3.77858e-05	-
Chromosome1_539	926569.ANT_06780	1.4e-50	206.1	Chloroflexi	spoIVA	"ko:K06398,ko:K06945"	Bacteria	S	TIGRFAM small GTP-binding protein	-	-	-	-	327.443	256.693	0.351199	0.0354008	0.068512	-
Chromosome1_542	255470.cbdbA928	3.9e-94	352.8	Dehalococcoidia	yprA	"ko:K03654,ko:K06877,ko:K07462"	Bacteria	L	Domain of unknown function (DUF1998)	-	-	-	-	179.883	109.14	0.720882	0.00928382	0.0219394	-
Chromosome1_543	374847.Kcr_0410	3.2e-90	338.6	Archaea		ko:K01990	Archaea	V	ABC-type multidrug transport system ATPase component	-	-	-	-	3.32667	24.5967	-2.88631	1.223e-15	1.77849e-14	down
Chromosome1_544	1121472.AQWN01000010_gene533	1.4e-44	186.8	Peptococcaceae	pedC	ko:K01992	Bacteria	V	Transport permease protein	-	-	-	-	13.9367	49.7367	-1.83542	2.65433e-13	3.22667e-12	down
Chromosome1_545	1259795.ARJK01000002_gene175	2.6e-117	428.7	Thermoanaerobacterales	flaA	"ko:K01908,ko:K02406"	Bacteria	N	Flagellin is the subunit protein which polymerizes to form the filaments of bacterial flagella	-	-	-	-	64233.6	46148.4	0.477046	0.00656513	0.0161891	-
Chromosome1_547	309798.COPRO5265_0246	7e-114	417.5	Thermoanaerobacterales		ko:K01439	Bacteria	E	Peptidase dimerisation domain	-	-	-	-	524.897	590.117	-0.168967	0.158823	0.245168	-
Chromosome1_548	204536.SULAZ_0204	6.9e-25	121.7	Aquificae	alr	ko:K01775	Bacteria	M	Catalyzes the interconversion of L-alanine and D- alanine. May also act on other amino acids	5.1.1.1	R00401	D-Alanine metabolism	alanine racemase	321.897	270.473	0.251111	0.437302	0.548744	-
Chromosome1_549	511051.CSE_12310	1.4e-70	273.9	Bacteria		ko:K01953	Bacteria	S	coenzyme F420-1:gamma-L-glutamate ligase activity	-	-	-	-	103.05	185.43	-0.84753	4.82195e-13	5.64132e-12	-
Chromosome1_550	521045.Kole_1779	2.8e-61	243	Thermotogae	ndhD5	"ko:K05568,ko:K05575"	Bacteria	CP	PFAM NADH Ubiquinone plastoquinone (complex I)	-	-	-	-	105.553	76.96	0.455791	0.0252194	0.0518381	-
Chromosome1_551	65393.PCC7424_2572	2e-10	72	Cyanothece		ko:K05567	Bacteria	P	PFAM NADH-ubiquinone oxidoreductase chain 4L	-	-	-	-	166.83	125.77	0.407591	0.121274	0.197182	-
Chromosome1_552	395961.Cyan7425_3548	4.3e-20	105.1	Cyanothece		ko:K05566	Bacteria	P	Na H antiporter MnhB subunit-related protein	-	-	-	-	44.1367	59.0067	-0.4189	0.00252512	0.0071438	-
Chromosome1_553	416591.Tlet_2055	3.3e-10	72	Thermotogae		ko:K07242	Bacteria	P	Domain of unknown function (DUF4040)	-	-	-	-	29.11	33.7433	-0.213088	0.237713	0.336014	-
Chromosome1_557	429009.Adeg_0440	1.8e-131	476.5	Thermoanaerobacterales	pyk	"ko:K00873,ko:K00958"	Bacteria	G	Belongs to the pyruvate kinase family	2.7.1.40	R00200	Glycolysis / Gluconeogenesis	ATP:pyruvate 2-O-phosphotransferase (PK, Pyruvate kinase)	233.013	311.047	-0.416719	1.51927e-05	6.7736e-05	-
Chromosome1_559	243274.THEMA_08965	9.8e-19	100.1	Thermotogae	ppx2	"ko:K01524,ko:K09009"	Bacteria	S	Protein of unknown function (DUF501)	-	-	-	-	11.9233	17.9667	-0.591535	0.0333032	0.0652233	-
Chromosome1_560	1048834.TC41_3070	6.3e-173	614.8	Alicyclobacillaceae	clpC	ko:K03696	Bacteria	O	Belongs to the ClpA ClpB family	-	-	-	-	360.597	288.173	0.323449	0.242942	0.34134	-
Chromosome1_561	749222.Nitsa_0383	1.4e-61	243.8	Epsilonproteobacteria	radA	ko:K04485	Bacteria	O	"DNA-dependent ATPase involved in processing of recombination intermediates, plays a role in repairing DNA breaks. Stimulates the branch migration of RecA-mediated strand transfer reactions, allowing the 3' invading strand to extend heteroduplex DNA faster. Binds ssDNA in the presence of ADP but not other nucleotides, has ATPase activity that is stimulated by ssDNA and various branched DNA struct…	-	-	-	-	91.2067	72.5967	0.329236	0.218297	0.314991	-
Chromosome1_562	429009.Adeg_0400	2.4e-41	176.4	Thermoanaerobacterales	yacL		Bacteria	S	"SMART Nucleotide binding protein, PINc"	-	-	-	-	79.6533	86.6333	-0.121187	0.363909	0.473051	-
Chromosome1_563	309798.COPRO5265_0864	8.1e-45	188	Thermoanaerobacterales	ispF	"ko:K00554,ko:K00991,ko:K01770,ko:K12506"	Bacteria	I	"Involved in the biosynthesis of isopentenyl diphosphate (IPP) and dimethylallyl diphosphate (DMAPP), two major building blocks of isoprenoid compounds. Catalyzes the conversion of 4- diphosphocytidyl-2-C-methyl-D-erythritol 2-phosphate (CDP-ME2P) to 2-C-methyl-D-erythritol 2,4-cyclodiphosphate (ME-CPP) with a corresponding release of cytidine 5-monophosphate (CMP)"	4.6.1.12|2.7.7.60	R05637|R05633	Terpenoid backbone biosynthesis	CTP: 2-C-Methyl-D-erythritol 4-phosphate cytidylyltransferase|2-Phospho-4-(cytidine 5'-diphospho)-2-C-methyl-D-erythritol CMP-lyase (cyclizing)	33.3433	35.4533	-0.0885229	0.209392	0.306909	-
Chromosome1_564	580331.Thit_1996	6.4e-116	424.5	Thermoanaerobacterales	cysS	"ko:K01883,ko:K15526"	Bacteria	J	Belongs to the class-I aminoacyl-tRNA synthetase family	6.1.1.16	R03650	Aminoacyl-tRNA biosynthesis	L-Cysteine:tRNA(Cys) ligase (AMP-forming)	441.213	638.91	-0.534136	0.000626547	0.00202683	-
Chromosome1_565	1188233.MAU_1510	2e-28	132.9	Tenericutes	spoU	"ko:K03218,ko:K03437"	Bacteria	J	Belongs to the class IV-like SAM-binding methyltransferase superfamily. RNA methyltransferase TrmH family	-	-	-	-	117.97	153.13	-0.376337	0.00406226	0.0107315	-
Chromosome1_566	525903.Taci_1258	1.6e-76	293.1	Synergistetes	pfkA	"ko:K00850,ko:K02351,ko:K07245,ko:K21071"	Bacteria	H	"Catalyzes the phosphorylation of D-fructose 6-phosphate to fructose 1,6-bisphosphate by ATP, the first committing step of glycolysis"	2.7.1.11	R00756	Glycolysis / Gluconeogenesis	ATP-dependent 6-phosphofructokinase (ATP-PFK)	555.92	784.49	-0.496878	9.4931e-10	7.17052e-09	-
Chromosome1_567	309798.COPRO5265_0860	4.2e-96	358.2	Thermoanaerobacterales	pfkA	"ko:K00850,ko:K21071"	Bacteria	F	"Catalyzes the phosphorylation of D-fructose 6-phosphate to fructose 1,6-bisphosphate by ATP, the first committing step of glycolysis"	2.7.1.11	R00756	Glycolysis / Gluconeogenesis	ATP-dependent 6-phosphofructokinase (ATP-PFK)	326.433	556.4	-0.769334	0.00173287	0.00500251	-
Chromosome1_569	498761.HM1_1717	1.7e-11	75.9	Clostridia	ydiB	"ko:K01775,ko:K06925,ko:K07102,ko:K07452"	Bacteria	K	"Hydrolase, P-loop family"	-	-	-	-	18.0633	16.6933	0.113792	0.949962	0.973742	-
Chromosome1_571	523845.AQXV01000027_gene1193	2.2e-62	246.1	Methanococci			Archaea	S	PFAM conserved	-	-	-	-	190.323	143.503	0.407368	0.191377	0.284687	-
Chromosome1_572	443143.GM18_2285	1.9e-17	96.7	Deltaproteobacteria			Bacteria	V	beta-lactamase	-	-	-	-	55.6733	48.0467	0.21255	0.640604	0.735627	-
Chromosome1_573	215803.DB30_5269	1.5e-58	232.3	Myxococcales			Bacteria	S	Uncharacterised protein family UPF0047	-	-	-	-	172.317	208.03	-0.271729	0.640604	0.735627	-
Chromosome1_574	309798.COPRO5265_0738	7.3e-91	340.5	Thermoanaerobacterales	rpsB	ko:K02967	Bacteria	J	Belongs to the universal ribosomal protein uS2 family	-	-	-	-	532.343	986.86	-0.890488	0.00259382	0.00729833	-
Chromosome1_575	309798.COPRO5265_0739	9.4e-72	276.6	Thermoanaerobacterales	tsf	ko:K02357	Bacteria	J	Associates with the EF-Tu.GDP complex and induces the exchange of GDP to GTP. It remains bound to the aminoacyl-tRNA.EF- Tu.GTP complex up to the GTP hydrolysis stage on the ribosome	-	-	-	-	10.0267	17.4067	-0.795798	0.12546	0.203139	-
Chromosome1_576	411483.FAEPRAA2165_02172	2.2e-59	235.7	Ruminococcaceae	pyrH	ko:K09903	Bacteria	F	Catalyzes the reversible phosphorylation of UMP to UDP	2.7.4.22|2.7.4.4|2.7.4.14	R00158	Pyrimidine metabolism	ATP:UMP phosphotransferase	307.303	397.91	-0.372779	0.0335016	0.0653238	-
Chromosome1_577	1121468.AUBR01000029_gene1585	5.5e-42	177.6	Thermoanaerobacterales	frr	ko:K02838	Bacteria	J	Responsible for the release of ribosomes from messenger RNA at the termination of protein biosynthesis. May increase the efficiency of translation by recycling ribosomes from one round of translation to another	-	-	-	-	1244.68	1740.34	-0.483594	6.4399e-07	3.52834e-06	-
Chromosome1_578	1265503.KB905162_gene3766	1.8e-23	116.7	Colwelliaceae	cdsA	ko:K00981	Bacteria	S	Cytidylyltransferase family	2.7.7.41	R01799	Glycerophospholipid metabolism	CTP:phosphatidate cytidyltransferase	36.5567	42.9867	-0.233755	0.0733618	0.129865	-
Chromosome1_579	416591.Tlet_0658	2.9e-47	196.1	Thermotogae	dxr	ko:K00099	Bacteria	I	Catalyzes the NADP-dependent rearrangement and reduction of 1-deoxy-D-xylulose-5-phosphate (DXP) to 2-C-methyl-D-erythritol 4-phosphate (MEP)	1.1.1.267	R05688	Terpenoid backbone biosynthesis	1-Deoxy-D-xylulose-5-phosphate isomeroreductase	187.683	195.243	-0.0569727	0.207322	0.305197	-
Chromosome1_580	1304284.L21TH_1328	1.4e-48	200.7	Clostridiaceae	rseP	ko:K11749	Bacteria	M	zinc metalloprotease	-	-	-	-	104.137	100.497	0.0513305	0.680707	0.767522	-
Chromosome1_581	309798.COPRO5265_0745	1e-68	267.3	Thermoanaerobacterales	ispG	ko:K03526	Bacteria	I	"Converts 2C-methyl-D-erythritol 2,4-cyclodiphosphate (ME-2,4cPP) into 1-hydroxy-2-methyl-2-(E)-butenyl 4-diphosphate"	1.17.7.1|1.17.7.3	R10859|R08689	Terpenoid backbone biosynthesis	(E)-4-hydroxy-3-methylbut-2-en-1-yl-diphosphate:oxidized flavodoxin oxidoreductase|(E)-4-hydroxy-3-methylbut-2-en-1-yl-diphosphate:oxidized ferredoxin oxidoreductase(hydrating)	91.3867	86.7367	0.0753417	0.895851	0.936161	-
Chromosome1_582	1158345.JNLL01000001_gene1791	8.1e-177	627.1	Aquificae	proS	ko:K01881	Bacteria	J	"Catalyzes the attachment of proline to tRNA(Pro) in a two-step reaction proline is first activated by ATP to form Pro- AMP and then transferred to the acceptor end of tRNA(Pro). As ProRS can inadvertently accommodate and process non-cognate amino acids such as alanine and cysteine, to avoid such errors it has two additional distinct editing activities against alanine. One activity is designated …	6.1.1.15	R03661	Aminoacyl-tRNA biosynthesis	L-proline:tRNA(Pro) ligase (AMP-forming)	91.3033	98.75	-0.113113	0.290913	0.394303	-
Chromosome1_583	1122223.KB890696_gene187	2.3e-37	162.5	Deinococcus-Thermus		ko:K21349	Bacteria	M	PFAM Glycosyl transferase family 2	-	-	-	-	123.59	96.23	0.361003	0.140195	0.222141	-
Chromosome1_584	1259795.ARJK01000004_gene1346	1.9e-73	282.7	Thermoanaerobacterales	psuG	ko:K16329	Bacteria	Q	"Catalyzes the reversible cleavage of pseudouridine 5'- phosphate (PsiMP) to ribose 5-phosphate and uracil. Functions biologically in the cleavage direction, as part of a pseudouridine degradation pathway"	-	-	-	-	107.39	77.7167	0.466564	0.00986449	0.0231162	-
Chromosome1_585	1193181.BN10_920024	7.2e-22	111.3	Intrasporangiaceae	psuK	"ko:K00852,ko:K00874,ko:K16328"	Bacteria	G	Carbohydrate kinase	-	-	-	-	241.24	179.833	0.423809	0.0267494	0.0544475	-
Chromosome1_586	390874.Tpet_1696	9.7e-39	166.8	Thermotogae		ko:K06966	Bacteria	S	PFAM conserved	3.2.2.10|3.2.2.4	R00510|R00182	Purine metabolism|Pyrimidine metabolism	Cytidine-5'-monophosphate phosphoribohydrolase|AMP phosphoribohydrolase	181.52	143.867	0.335396	0.133419	0.213799	-
Chromosome1_587	673860.AciM339_0587	1.8e-56	226.1	unclassified Euryarchaeota	ywfD2	"ko:K00034,ko:K00059"	Archaea	I	Enoyl-(Acyl carrier protein) reductase	1.1.1.140	R07133	Fatty acid biosynthesis	D-sorbitol-6-phosphate:NAD+ 2-oxidoreductase	295.48	301.097	-0.0271663	0.338314	0.443858	-
Chromosome1_588	638301.HMPREF0444_0315	4.4e-29	135.2	Carnobacteriaceae	spoU	"ko:K03218,ko:K03437"	Bacteria	J	Belongs to the class IV-like SAM-binding methyltransferase superfamily. RNA methyltransferase TrmH family	-	-	-	-	97.3233	87.6233	0.151471	0.831006	0.885042	-
Chromosome1_589	309798.COPRO5265_1229	6.2e-66	258.1	Thermoanaerobacterales	alr	"ko:K01775,ko:K01929"	Bacteria	M	Catalyzes the interconversion of L-alanine and D- alanine. May also act on other amino acids	5.1.1.1	R00401	D-Alanine metabolism	alanine racemase	79.99	104.403	-0.384276	0.00662711	0.0162782	-
Chromosome1_590	309798.COPRO5265_0132	5e-206	724.5	Thermoanaerobacterales	ligA	ko:K01972	Bacteria	L	DNA ligase that catalyzes the formation of phosphodiester linkages between 5'-phosphoryl and 3'-hydroxyl groups in double-stranded DNA using NAD as a coenzyme and as the energy source for the reaction. It is essential for DNA replication and repair of damaged DNA	-	-	-	-	202.177	237.427	-0.231865	0.0207507	0.0439892	-
Chromosome1_593	1408287.AXUR01000001_gene1285	3.6e-122	445.3	Fusobacteria	gatA	ko:K02433	Bacteria	J	Allows the formation of correctly charged Gln-tRNA(Gln) through the transamidation of misacylated Glu-tRNA(Gln) in organisms which lack glutaminyl-tRNA synthetase. The reaction takes place in the presence of glutamine and ATP through an activated gamma-phospho-Glu-tRNA(Gln)	-	-	-	-	226.05	204.997	0.141041	0.771458	0.847134	-
Chromosome1_594	511051.CSE_06280	4.2e-110	405.2	Bacteria	gatB	"ko:K01876,ko:K02434"	Bacteria	J	Allows the formation of correctly charged Asn-tRNA(Asn) or Gln-tRNA(Gln) through the transamidation of misacylated Asp- tRNA(Asn) or Glu-tRNA(Gln) in organisms which lack either or both of asparaginyl-tRNA or glutaminyl-tRNA synthetases. The reaction takes place in the presence of glutamine and ATP through an activated phospho-Asp-tRNA(Asn) or phospho-Glu-tRNA(Gln)	-	-	-	-	238.463	243.51	-0.0302136	0.309853	0.413492	-
Chromosome1_595	1259795.ARJK01000003_gene936	9.9e-283	979.9	Thermoanaerobacterales		ko:K02337	Bacteria	L	"TIGRFAM DNA polymerase III, alpha subunit"	-	-	-	-	146.34	128.867	0.183445	0.445799	0.555375	-
Chromosome1_597	926561.KB900617_gene1979	1.6e-43	183.3	Halanaerobiales	yvjA		Bacteria	S	"BCR, YitT family COG1284"	-	-	-	-	439.88	442.697	-0.0092085	0.572843	0.671193	-
Chromosome1_599	1259795.ARJK01000003_gene909	3.1e-45	189.5	Clostridia			Bacteria	EG	metal-dependent hydrolase with the TIM-barrel fold	-	-	-	-	98.9	65.8633	0.586495	0.000274006	0.00095381	-
Chromosome1_600	1031288.AXAA01000002_gene1483	1.3e-73	283.9	Clostridiaceae	folC	ko:K11754	Bacteria	H	Belongs to the folylpolyglutamate synthase family	-	-	-	-	94.6667	45.1667	1.0676	5.16484e-07	2.87017e-06	up
Chromosome1_601	1259795.ARJK01000002_gene248	6.1e-17	94.7	Thermoanaerobacterales	lipM	ko:K03800	Bacteria	H	"Catalyzes the transfer of endogenously produced octanoic acid from octanoyl-acyl-carrier-protein onto the lipoyl domain of GcvH, an intermediate carrier during protein lipoylation"	-	-	-	-	47.99	52.86	-0.139443	0.21421	0.310769	-
Chromosome1_603	696369.KI912183_gene646	3.2e-179	635.2	Clostridia		ko:K03738	Bacteria	C	Aldehyde ferredoxin oxidoreductase	1.2.7.5	R08571	Pentose phosphate pathway	glyceraldehyde ferredoxin oxidoreductase	889.833	332.48	1.42027	5.30456e-10	4.25459e-09	up
Chromosome1_604	309798.COPRO5265_1206	3.6e-136	491.5	Thermoanaerobacterales	soxB	ko:K00303	Bacteria	E	FAD dependent oxidoreductase	-	-	-	-	540.76	317.117	0.769975	4.1126e-08	2.6443e-07	-
Chromosome1_605	309798.COPRO5265_1207	1.3e-18	99	Thermoanaerobacterales	hcnB_1	ko:K00362	Bacteria	C	BFD-like [2Fe-2S] binding domain	-	-	-	-	165.09	67.3767	1.29293	6.57304e-08	4.10749e-07	up
Chromosome1_606	309798.COPRO5265_1208	2.2e-34	152.1	Thermoanaerobacterales			Bacteria	C	4Fe-4S dicluster domain	-	-	-	-	201.943	135.083	0.580101	0.0116922	0.0265206	-
Chromosome1_607	1259795.ARJK01000003_gene994	1.6e-106	392.9	Thermoanaerobacterales			Bacteria	C	HI0933-like protein	-	-	-	-	144.29	149.147	-0.0477604	0.289555	0.392805	-
Chromosome1_608	1121422.AUMW01000026_gene383	8.2e-35	152.9	Peptococcaceae	hcnA		Bacteria	C	2Fe-2S iron-sulfur cluster binding domain	-	-	-	-	66.8533	75.11	-0.168006	0.228241	0.32552	-
Chromosome1_610	649747.HMPREF0083_03976	5.3e-13	81.3	Paenibacillaceae	sigW11	ko:K03088	Bacteria	K	Belongs to the sigma-70 factor family. ECF subfamily	-	-	-	-	39.5567	29.5633	0.420112	0.227974	0.325438	-
Chromosome1_611	309798.COPRO5265_1226	6.1e-44	184.9	Bacteria			Bacteria	S	NYN domain	-	-	-	-	147.34	161.71	-0.13426	0.155164	0.240954	-
Chromosome1_613	309798.COPRO5265_1224	6.7e-123	448	Thermoanaerobacterales	rpsA	"ko:K02945,ko:K03527,ko:K07571"	Bacteria	IJM	Catalyzes the conversion of 1-hydroxy-2-methyl-2-(E)- butenyl 4-diphosphate (HMBPP) into a mixture of isopentenyl diphosphate (IPP) and dimethylallyl diphosphate (DMAPP). Acts in the terminal step of the DOXP MEP pathway for isoprenoid precursor biosynthesis	-	-	-	-	44.9067	67.2467	-0.582533	0.018313	0.0393578	-
Chromosome1_614	941824.TCEL_00315	1.3e-52	213.8	Clostridiaceae	hisC	ko:K00817	Bacteria	E	Belongs to the class-II pyridoxal-phosphate-dependent aminotransferase family. Histidinol-phosphate aminotransferase subfamily	2.6.1.1|2.6.1.9	R00734|R00694|R03243	Phenylalanine Tyrosine Tryptophan Biosynthesis|Histidine Biosynthesis	tyrosine transaminase|phenylalanine transaminase|histidinol-phosphate transaminase reversible	315.003	335.793	-0.0922065	0.178531	0.269703	-
Chromosome1_615	309798.COPRO5265_1223	1.7e-33	149.4	Bacteria	XK27_09705	"ko:K01879,ko:K06950"	Bacteria	S	mRNA catabolic process	-	-	-	-	99.99	89.4467	0.160756	0.799006	0.862173	-
Chromosome1_616	1259795.ARJK01000003_gene1008	1.5e-16	94	Thermoanaerobacterales	recF	"ko:K03629,ko:K07459"	Bacteria	L	"it is required for DNA replication and normal SOS inducibility. RecF binds preferentially to single-stranded, linear DNA. It also seems to bind ATP"	-	-	-	-	195.113	126.95	0.620052	0.000342173	0.00117532	-
Chromosome1_617	309798.COPRO5265_1218	9.1e-15	87.8	Bacteria	lacC	"ko:K00882,ko:K00917,ko:K16370"	Bacteria	H	Belongs to the carbohydrate kinase PfkB family	-	-	-	-	81.9767	66.8333	0.294645	0.174809	0.266147	-
Chromosome1_618	457570.Nther_2410	8.9e-21	108.6	Bacteria			Bacteria	S	cell adhesion involved in biofilm formation	-	-	-	-	90.7233	98.73	-0.122015	0.327897	0.432379	-
Chromosome1_619	1123325.JHUV01000008_gene932	2.1e-20	104.4	Aquificae	cspA	ko:K03704	Bacteria	K	"PFAM Cold-shock protein, DNA-binding"	-	-	-	-	960.48	2617.55	-1.44639	2.25459e-16	3.50815e-15	down
Chromosome1_620	1123325.JHUV01000008_gene562	2.1e-27	129.4	Aquificae	birA	"ko:K03524,ko:K04096"	Bacteria	H	biotin acetyl-CoA-carboxylase ligase	6.3.4.11|6.3.4.15|6.3.4.9|6.2.1.11|6.3.4.10	R01074	Biotin metabolism	biotin:CoA ligase (AMP-forming)	11.3733	8.89333	0.354859	0.386762	0.496536	-
Chromosome1_621	1173025.GEI7407_3171	1.9e-37	161.8	Oscillatoriales	hit	ko:K02503	Bacteria	FG	Diadenosine tetraphosphate (Ap4A) hydrolase and other HIT family	-	-	-	-	4772.71	5794.12	-0.279779	0.00131118	0.00386401	-
Chromosome1_623	1304284.L21TH_0990	2.9e-28	132.5	Clostridiaceae	ttdA	ko:K01677	Bacteria	C	"Fe-S type, tartrate fumarate subfamily, alpha"	4.2.1.2	R01082	Citrate cycle (TCA cycle)	(S)-malate hydro-lyase (fumarate-forming)	27.4233	47.09	-0.780017	5.25508e-07	2.90993e-06	-
Chromosome1_624	941824.TCEL_00893	7.7e-26	123.6	Clostridiaceae	fumB	"ko:K01676,ko:K01678,ko:K03780"	Bacteria	C	"Fe-S type, tartrate fumarate subfamily, beta"	4.2.1.2	R01082	Citrate cycle (TCA cycle)	(S)-malate hydro-lyase (fumarate-forming)	13.1767	20.48	-0.63623	0.00721416	0.0175394	-
Chromosome1_625	243274.THEMA_08870	7.7e-103	380.9	Thermotogae	purB	ko:K01756	Bacteria	F	Belongs to the lyase 1 family. Adenylosuccinate lyase subfamily	4.3.2.2	R01083|R04559	Purine metabolism	N6-(1,2-dicarboxyethyl)AMP AMP-lyase (fumarate-forming)|1-(5'-Phosphoribosyl)-5-amino-4-(N-succinocarboxamide)-imidazole AMP-lyase	45.66	64.4633	-0.497548	0.000192726	0.000687654	-
Chromosome1_626	1128398.Curi_c15450	3.7e-116	426	unclassified Clostridiales	ftsK	ko:K03466	Bacteria	D	Ftsk_gamma	-	-	-	-	52.39	44.16	0.246551	0.490256	0.589649	-
Chromosome1_627	632518.Calow_0516	2.1e-25	123.2	Thermoanaerobacterales	tilS	"ko:K04075,ko:K21947"	Bacteria	D	"Ligates lysine onto the cytidine present at position 34 of the AUA codon-specific tRNA(Ile) that contains the anticodon CAU, in an ATP-dependent manner. Cytidine is converted to lysidine, thus changing the amino acid specificity of the tRNA from methionine to isoleucine"	-	-	-	-	31.57	30.68	0.0412558	0.782349	0.855471	-
Chromosome1_628	696281.Desru_1270	1.6e-43	182.6	Peptococcaceae	hpt	ko:K00760	Bacteria	F	Belongs to the purine pyrimidine phosphoribosyltransferase family	2.4.2.8|2.4.2.22|2.4.2.7	R08245|R08237|R00190|R02142|R01229|R08238|R01132	Purine metabolism|Drug metabolism - other enzymes	6-thioinosine 5'-monophosphate:diphosphate phospho-D-ribosyltransferase|6-methylthiopurine 5'-monophosphate ribonucleotide:diphosphate phospho-D-ribosyltransferase|GMP:diphosphate 5-phospho-alpha-D-ribosyltransferase|6-thioguanosine monophosphate:diphosphate phospho-D-ribosyltransferase|XMP:pyrophosphate phosphoribosyltransferase|IMP:diphosphate phospho-D-ribosyltransferase|AMP:diphosphate phosph…	206.057	347.47	-0.753847	4.23837e-15	5.83619e-14	-
Chromosome1_629	1259795.ARJK01000003_gene740	2.9e-172	612.1	Thermoanaerobacterales	ftsH	"ko:K03798,ko:K06027"	Bacteria	O	"Acts as a processive, ATP-dependent zinc metallopeptidase for both cytoplasmic and membrane proteins. Plays a role in the quality control of integral membrane proteins"	-	-	-	-	199.97	360.203	-0.849028	1.41467e-16	2.24615e-15	-
Chromosome1_630	391623.TERMP_01292	2e-236	825.1	Thermococci		ko:K01848	Archaea	I	Methylmalonyl-CoA mutase	5.4.99.2	R00833	Valine, leucine and isoleucine degradation|Propanoate metabolism	Methylmalonyl-CoA mutase (Mut)	615.223	741.693	-0.269713	0.000433612	0.00146674	-
Chromosome1_631	589924.Ferp_1831	5.7e-36	157.1	Archaeoglobi	mcmA2	ko:K01849	Archaea	I	B12 binding domain	-	-	-	-	115.06	124.477	-0.113489	0.227505	0.325067	-
Chromosome1_632	309798.COPRO5265_0912	5.8e-68	264.6	Thermoanaerobacterales	argK	ko:K07588	Bacteria	E	LAO AO transport system ATPase	-	-	-	-	98.09	105.667	-0.107342	0.305008	0.408437	-
Chromosome1_633	639282.DEFDS_1935	5.2e-42	177.2	Deferribacteres	mce	ko:K05606	Bacteria	E	Glyoxalase-like domain	5.1.99.1	R02765	Valine, leucine and isoleucine degradation|Propanoate metabolism	Methylmalonyl-CoA epimerase (MCE)	56.0167	44.7567	0.323754	0.463538	0.569208	-
Chromosome1_634	309798.COPRO5265_0910	9.2e-196	689.9	Thermoanaerobacterales	mmdA	"ko:K01966,ko:K17489"	Bacteria	I	PFAM carboxyl transferase	6.4.1.2	MMD|R00742	Energy metabolism|Fatty acid biosynthesis	acetyl-CoA:carbon-dioxide ligase (ADP-forming)|Membrane bound sodium-translocating¬†decarboxylations	818.417	922.533	-0.172766	0.0417434	0.0793074	-
Chromosome1_636	1304880.JAGB01000001_gene133	2.6e-15	88.6	Clostridia	pccA	ko:K01965	Bacteria	I	PFAM biotin lipoyl attachment domain-containing protein	6.4.1.2	MMD|R00742	Energy metabolism|Fatty acid biosynthesis	acetyl-CoA:carbon-dioxide ligase (ADP-forming)|Membrane bound sodium-translocating¬†decarboxylations	806.307	925.983	-0.199658	0.0934938	0.15899	-
Chromosome1_637	309798.COPRO5265_0907	7e-139	500.7	Thermoanaerobacterales	gcdB	"ko:K01572,ko:K01615"	Bacteria	C	PFAM Na transporting methylmalonyl-CoA oxaloacetate decarboxylase beta subunit		MMD	Energy metabolism	Membrane bound sodium-translocating¬†decarboxylations	910.91	555.607	0.713245	0.000102261	0.000389993	-
Chromosome1_638	471223.GWCH70_0281	8.9e-103	380.9	Geobacillus	hutH	ko:K01745	Bacteria	E	histidine ammonia-lyase activity	4.3.1.3	R01168	Histidine metabolism	Histidine ammonia-lyase (HAL)	212.357	156.777	0.437779	0.0121031	0.0272934	-
Chromosome1_639	515635.Dtur_1484	3.6e-120	438	Bacteria	pdxS	ko:K06215	Bacteria	H	pyridoxal 5'-phosphate synthase (glutamine hydrolysing) activity	4.3.3.6	R07456|R10089	Vitamin B6 metabolism	D-ribose 5-phosphate,D-glyceraldehyde 3-phosphate pyridoxal 5'-phosphate-lyase (glutamine-hydrolyzing)|D-ribulose 5-phosphate,D-glyceraldehyde 3-phosphate pyridoxal 5'-phosphate-lyase	277.643	298.443	-0.104224	0.244488	0.343033	-
Chromosome1_640	390874.Tpet_0448	1.5e-50	206.1	Thermotogae	pdxT	ko:K08681	Bacteria	F	Catalyzes the hydrolysis of glutamine to glutamate and ammonia as part of the biosynthesis of pyridoxal 5'-phosphate. The resulting ammonia molecule is channeled to the active site of PdxS	4.3.3.6	R07456|R10089	Vitamin B6 metabolism	D-ribose 5-phosphate,D-glyceraldehyde 3-phosphate pyridoxal 5'-phosphate-lyase (glutamine-hydrolyzing)|D-ribulose 5-phosphate,D-glyceraldehyde 3-phosphate pyridoxal 5'-phosphate-lyase	184.477	199.71	-0.114468	0.29727	0.399786	-
Chromosome1_641	309798.COPRO5265_0905	2.9e-78	298.5	Thermoanaerobacterales	yebC		Bacteria	K	transcriptional regulatory protein	-	-	-	-	169.93	167.423	0.02144	0.807182	0.86858	-
Chromosome1_642	1259795.ARJK01000003_gene729	3.6e-13	81.6	Bacteria	ruvC	ko:K01159	Bacteria	L	Nuclease that resolves Holliday junction intermediates in genetic recombination. Cleaves the cruciform structure in supercoiled DNA by nicking to strands with the same polarity at sites symmetrically opposed at the junction in the homologous arms and leaves a 5'-terminal phosphate and a 3'-terminal hydroxyl group	-	-	-	-	78.3667	61.0667	0.359855	0.257189	0.35749	-
Chromosome1_643	243274.THEMA_03975	1.4e-11	76.6	Thermotogae	ruvA	ko:K03550	Bacteria	L	"The RuvA-RuvB complex in the presence of ATP renatures cruciform structure in supercoiled DNA with palindromic sequence, indicating that it may promote strand exchange reactions in homologous recombination. RuvAB is a helicase that mediates the Holliday junction migration by localized denaturation and reannealing. RuvA stimulates, in the presence of DNA, the weak ATPase activity of RuvB"	-	-	-	-	406.507	266.507	0.609107	0.00279634	0.00775597	-
Chromosome1_644	1423754.BALY01000003_gene1375	5.7e-57	228	Lactobacillaceae	ruvB	ko:K03551	Bacteria	L	"The RuvA-RuvB complex in the presence of ATP renatures cruciform structure in supercoiled DNA with palindromic sequence, indicating that it may promote strand exchange reactions in homologous recombination. RuvAB is a helicase that mediates the Holliday junction migration by localized denaturation and reannealing"	-	-	-	-	152.077	86.6467	0.811583	3.9205e-07	2.23454e-06	-
Chromosome1_645	203119.Cthe_0183	1.2e-31	143.3	Ruminococcaceae	queH	"ko:K03470,ko:K09765"	Bacteria	C	"Catalyzes the conversion of epoxyqueuosine (oQ) to queuosine (Q), which is a hypermodified base found in the wobble positions of tRNA(Asp), tRNA(Asn), tRNA(His) and tRNA(Tyr)"	-	-	-	-	50.93	29.18	0.803536	0.000446064	0.00150233	-
Chromosome1_646	436114.SYO3AOP1_0236	5.5e-96	357.8	Aquificae	queA	ko:K07568	Bacteria	J	Transfers and isomerizes the ribose moiety from AdoMet to the 7-aminomethyl group of 7-deazaguanine (preQ1-tRNA) to give epoxyqueuosine (oQ-tRNA)	-	-	-	-	191.487	136.723	0.485984	0.0306338	0.0610322	-
Chromosome1_647	2325.TKV_c11360	1.1e-102	380.2	Thermoanaerobacterales	tgt	ko:K00773	Bacteria	F	"Catalyzes the base-exchange of a guanine (G) residue with the queuine precursor 7-aminomethyl-7-deazaguanine (PreQ1) at position 34 (anticodon wobble position) in tRNAs with GU(N) anticodons (tRNA-Asp, -Asn, -His and -Tyr). Catalysis occurs through a double-displacement mechanism. The nucleophile active site attacks the C1' of nucleotide 34 to detach the guanine base from the RNA, forming a cova…	2.4.2.29	R10209|R03789	Queuosine biosynthesis	tRNA-guanosine34:7-aminomethyl-7-carbaguanine tRNA-D-ribosyltransferase|tRNA-guanosine34:queuine tRNA-D-ribosyltransferase	105.787	63.2667	0.74164	0.000389245	0.00132531	-
Chromosome1_648	309798.COPRO5265_0898	5.6e-80	305.1	Thermoanaerobacterales	secD	"ko:K03072,ko:K12257"	Bacteria	U	Part of the Sec protein translocase complex. Interacts with the SecYEG preprotein conducting channel. SecDF uses the proton motive force (PMF) to complete protein translocation after the ATP-dependent function of SecA	-	-	-	-	1036.76	1053.76	-0.0234644	0.576457	0.674918	-
Chromosome1_649	635013.TherJR_1204	2.1e-49	203	Peptococcaceae	secF	"ko:K03072,ko:K03074,ko:K12257"	Bacteria	U	Part of the Sec protein translocase complex. Interacts with the SecYEG preprotein conducting channel. SecDF uses the proton motive force (PMF) to complete protein translocation after the ATP-dependent function of SecA	-	-	-	-	1025.35	922.187	0.152981	0.745698	0.824667	-
Chromosome1_650	1303518.CCALI_00674	2.3e-50	205.3	Bacteria	apt	ko:K00759	Bacteria	F	purine ribonucleoside salvage	2.4.2.8|2.4.2.22|2.4.2.7	R04378|R01229|R00190	Purine metabolism	AMP:diphosphate phospho-D-ribosyltransferase|GMP:diphosphate 5-phospho-alpha-D-ribosyltransferase|1-(5'-Phosphoribosyl)-5-amino-4-imidazolecarboxamide:pyrophosphate phosphoribosyltransferase	402.983	270.547	0.574843	0.0860261	0.1484	-
Chromosome1_651	580327.Tthe_1550	1.2e-138	500.7	Thermoanaerobacterales	relA	ko:K00951	Bacteria	KT	In eubacteria ppGpp (guanosine 3'-diphosphate 5-' diphosphate) is a mediator of the stringent response that coordinates a variety of cellular activities in response to changes in nutritional abundance	2.7.6.5	R00429	Purine metabolism	ATP:GTP 3'-diphosphotransferase	46.3	26.11	0.82641	0.0260888	0.0533433	-
Chromosome1_652	641491.DND132_2759	2.5e-32	145.2	Desulfovibrionales	dtd	ko:K07560	Bacteria	J	"rejects L-amino acids rather than detecting D-amino acids in the active site. By recycling D-aminoacyl-tRNA to D-amino acids and free tRNA molecules, this enzyme counteracts the toxicity associated with the formation of D-aminoacyl-tRNA entities in vivo and helps enforce protein L-homochirality"	-	-	-	-	95.2833	45.78	1.05751	6.96673e-06	3.27499e-05	up
Chromosome1_653	309799.DICTH_1043	1.7e-06	60.1	Bacteria		"ko:K02456,ko:K02650,ko:K10924"	Bacteria	NU	general secretion pathway protein	-	-	-	-	54.8233	28.6633	0.935584	2.67528e-05	0.000114361	-
Chromosome1_655	1259795.ARJK01000002_gene603	2.7e-16	91.3	Thermoanaerobacterales	rpsT	ko:K02968	Bacteria	J	Binds directly to 16S ribosomal RNA	-	-	-	-	599.38	1494.9	-1.31851	4.86316e-11	4.50421e-10	down
Chromosome1_656	688269.Theth_2015	1.3e-13	81.6	Thermotogae		"ko:K03439,ko:K05337"	Bacteria	C	4Fe-4S ferredoxin iron-sulfur binding domain protein	-	-	-	-	1604.88	3064.8	-0.933326	4.01731e-05	0.000164932	-
Chromosome1_658	1259795.ARJK01000002_gene173	3.7e-12	80.5	Bacteria		ko:K02847	Bacteria	M	#NAME?	-	-	-	-	70.6367	67.6467	0.0623984	0.762014	0.839727	-
Chromosome1_659	1259795.ARJK01000002_gene174	1.6e-26	125.6	Bacteria	fliS	ko:K02422	Bacteria	N	flagellar protein fliS	-	-	-	-	858.397	752.227	0.190477	0.794169	0.859301	-
Chromosome1_661	44251.PDUR_25240	2e-25	124	Firmicutes	fliD	ko:K02407	Bacteria	N	"Required for morphogenesis and for the elongation of the flagellar filament by facilitating polymerization of the flagellin monomers at the tip of growing filament. Forms a capping structure, which prevents flagellin subunits (transported through the central channel of the flagellum) from leaking out without polymerization at the distal end"	-	-	-	-	525.993	708.703	-0.430137	0.0170856	0.0369238	-
Chromosome1_664	498761.HM1_2218	2.6e-17	95.1	Clostridia	flgB	ko:K02387	Bacteria	N	"Structural component of flagellum, the bacterial motility apparatus. Part of the rod structure of flagellar basal body"	-	-	-	-	179.373	120.607	0.572656	0.0090618	0.0214614	-
Chromosome1_665	401526.TcarDRAFT_2143	6.6e-37	160.2	Negativicutes	flgC	ko:K02388	Bacteria	N	Belongs to the flagella basal body rod proteins family	-	-	-	-	347.473	345.983	0.00619972	0.548742	0.645872	-
Chromosome1_667	309798.COPRO5265_0316	1.6e-54	220.7	Thermoanaerobacterales	fliF	ko:K02409	Bacteria	N	The M ring may be actively involved in energy transduction	-	-	-	-	506.64	281.6	0.847314	2.80318e-05	0.000118849	-
Chromosome1_668	309798.COPRO5265_0317	1.8e-115	422.5	Thermoanaerobacterales	fliG	ko:K02410	Bacteria	N	PFAM Flagellar motor switch protein FliG	-	-	-	-	927.963	573.357	0.694635	0.00103148	0.00313198	-
Chromosome1_670	309798.COPRO5265_0319	1e-163	583.2	Thermoanaerobacterales	fliI	"ko:K02412,ko:K03224"	Bacteria	NU	PFAM H transporting two-sector ATPase alpha beta subunit central region	-	-	-	-	802.43	486.323	0.72246	0.00757153	0.0182373	-
Chromosome1_673	709032.Sulku_0056	7e-09	67	Epsilonproteobacteria	flgD	ko:K02389	Bacteria	N	Required for flagellar hook formation. May act as a scaffolding protein	-	-	-	-	31.5267	32.3033	-0.0351104	0.546987	0.64527	-
Chromosome1_674	350688.Clos_1487	4.6e-11	74.3	Clostridiaceae	flg		Bacteria	N	flagellar operon protein	-	-	-	-	91.3433	94.28	-0.0456523	0.39169	0.502034	-
Chromosome1_675	309798.COPRO5265_0324	3.3e-140	505.4	Thermoanaerobacterales	flgE	ko:K02390	Bacteria	N	Flagellar basal body rod protein	-	-	-	-	1109.99	1649.69	-0.571653	0.000624299	0.00202683	-
Chromosome1_676	1121289.JHVL01000003_gene2221	3e-11	74.3	Clostridiaceae	flbD	ko:K02385	Bacteria	N	Flagellar FlbD family protein	-	-	-	-	220.127	319.003	-0.535238	0.00392285	0.0103986	-
Chromosome1_677	469381.Dpep_0285	3.9e-65	255	Synergistetes	motA	ko:K02556	Bacteria	N	PFAM MotA TolQ ExbB proton channel	-	-	-	-	454.697	721.437	-0.665968	1.87036e-05	8.22111e-05	-
Chromosome1_678	309798.COPRO5265_0327	3.6e-45	188.7	Clostridia		ko:K02557	Bacteria	N	PFAM OmpA MotB domain protein	-	-	-	-	179.14	215.803	-0.26863	0.00117605	0.00351911	-
Chromosome1_679	309798.COPRO5265_0328	2.8e-09	68.6	Bacteria	fliL	ko:K02415	Bacteria	N	Controls the rotational direction of flagella during chemotaxis	-	-	-	-	16.4433	15.2367	0.109955	0.990553	0.994734	-
Chromosome1_680	1259795.ARJK01000002_gene194	8.1e-12	77	Bacteria	fliL	ko:K02415	Bacteria	N	Controls the rotational direction of flagella during chemotaxis	-	-	-	-	106.153	115.883	-0.126523	0.109612	0.180102	-
Chromosome1_681	309798.COPRO5265_0329	5.4e-78	298.1	Thermoanaerobacterales	fliM	"ko:K02416,ko:K02417"	Bacteria	N	flagellar motor switch protein FliM	-	-	-	-	234.48	220.95	0.0857449	0.916029	0.952132	-
Chromosome1_682	309798.COPRO5265_0330	3.3e-34	152.5	Clostridia		ko:K02417	Bacteria	N	Flagellar motor switch protein flin	-	-	-	-	884.75	1014.35	-0.197214	0.0389157	0.0746983	-
Chromosome1_683	429009.Adeg_2019	6.3e-47	193.4	Thermoanaerobacterales	cheB	"ko:K03412,ko:K03413"	Bacteria	T	PFAM response regulator receiver	-	-	-	-	2541.76	2315.28	0.134641	0.923758	0.956854	-
Chromosome1_685	1259795.ARJK01000002_gene199	1.9e-57	229.2	Thermoanaerobacterales	fliP	"ko:K02419,ko:K03226"	Bacteria	N	Plays a role in the flagellum-specific transport system	-	-	-	-	388.24	391.267	-0.0112034	0.452625	0.561182	-
Chromosome1_686	1259795.ARJK01000002_gene200	7.6e-10	69.7	Bacteria	fliQ	"ko:K02420,ko:K03227"	Bacteria	N	bacterial-type flagellum assembly	-	-	-	-	333.313	294.267	0.179755	0.690843	0.777261	-
Chromosome1_687	309798.COPRO5265_0335	3e-19	102.4	Bacteria	fliR	"ko:K02421,ko:K03228,ko:K13820"	Bacteria	N	bacterial-type flagellum assembly	-	-	-	-	104.887	96.49	0.12038	0.921548	0.955953	-
Chromosome1_688	1259795.ARJK01000002_gene202	9.4e-59	234.2	Thermoanaerobacterales	flhB	"ko:K02401,ko:K13820"	Bacteria	N	"Required for formation of the rod structure in the basal body of the flagellar apparatus. Together with FliI and FliH, may constitute the export apparatus of flagellin"	-	-	-	-	38.03	30.9533	0.297043	0.223044	0.320163	-
Chromosome1_689	1259795.ARJK01000002_gene203	1.8e-117	430.3	Thermoanaerobacterales	flhA	ko:K02400	Bacteria	N	"Required for formation of the rod structure of the flagellar apparatus. Together with FliI and FliH, may constitute the export apparatus of flagellin"	-	-	-	-	79.4933	70.8033	0.167017	0.629302	0.72496	-
Chromosome1_690	643648.Slip_0974	4e-41	175.6	Syntrophomonadaceae	flhF	ko:K02404	Bacteria	N	PFAM GTP-binding signal recognition particle SRP54 G- domain	-	-	-	-	318.953	245.13	0.379798	0.0753282	0.133194	-
Chromosome1_691	318464.IO99_01340	3.4e-46	192.2	Clostridiaceae	flhG	"ko:K02282,ko:K04562"	Bacteria	D	Belongs to the ParA family	-	-	-	-	791.117	720.32	0.135253	0.903506	0.941632	-
Chromosome1_692	1259795.ARJK01000002_gene157	3.2e-21	109	Bacteria	pilZ		Bacteria	M	regulation of bacterial-type flagellum-dependent cell motility by regulation of motor speed	-	-	-	-	107.44	95.4033	0.17142	0.697316	0.782846	-
Chromosome1_693	289376.THEYE_A2065	8.7e-81	307.4	Nitrospirae	cheB	ko:K03412	Bacteria	NT	catalyzes the demethylation of specific methylglutamate residues introduced into the chemoreceptors (methyl-accepting chemotaxis proteins) by CheR	-	-	-	-	349.997	388.07	-0.148976	0.048832	0.0911063	-
Chromosome1_694	771875.Ferpe_1382	9.4e-64	250.4	Thermotogae	cheR	ko:K00575	Bacteria	NT	PFAM MCP methyltransferase CheR-type	-	-	-	-	105.43	126.73	-0.265473	0.096186	0.162084	-
Chromosome1_695	309798.COPRO5265_1201	9.5e-128	464.5	Thermoanaerobacterales	mgt	"ko:K04478,ko:K05365,ko:K05366,ko:K21464"	Bacteria	M	"PFAM glycosyl transferase, family 51"	2.4.1.129|2.4.1.219	R04519|R06178|PPTGS	-|Peptidoglycan biosynthesis	Peptidoglycan subunit synthesis|peptidoglycan glycosyltransferase	276.567	292.337	-0.0800035	0.139382	0.221307	-
Chromosome1_696	309798.COPRO5265_1200	2.2e-136	492.3	Thermoanaerobacterales	tyrS	ko:K01866	Bacteria	J	Catalyzes the attachment of tyrosine to tRNA(Tyr) in a two-step reaction tyrosine is first activated by ATP to form Tyr- AMP and then transferred to the acceptor end of tRNA(Tyr)	6.1.1.1	R02918	Aminoacyl-tRNA biosynthesis	L-Tyrosine:tRNA(Tyr) ligase (AMP-forming)	83.67	106.76	-0.351589	0.0112097	0.0256504	-
Chromosome1_697	309798.COPRO5265_1199	1.5e-58	232.6	Thermoanaerobacterales	porC	ko:K00172	Bacteria	C	"TIGRFAM pyruvate ketoisovalerate oxidoreductase, gamma subunit"	1.2.7.1	R01199|R01196	Propanoate metabolism|Glycolysis / Gluconeogenesis	2-oxobutanoate:ferredoxin 2-oxidoreductase (CoA-propanoylating)|pyruvate:ferredoxin 2-oxidoreductase (CoA-acetylating) (POR)	1789.15	4830.13	-1.43279	4.06858e-33	1.66598e-31	down
Chromosome1_698	1259795.ARJK01000003_gene983	8.3e-29	132.9	Thermoanaerobacterales	porD	"ko:K00171,ko:K00172"	Bacteria	C	"TIGRFAM pyruvate ferredoxin flavodoxin oxidoreductase, delta subunit"	1.2.7.1	R01199|R01196	Propanoate metabolism|Glycolysis / Gluconeogenesis	2-oxobutanoate:ferredoxin 2-oxidoreductase (CoA-propanoylating)|pyruvate:ferredoxin 2-oxidoreductase (CoA-acetylating) (POR)	3454.39	7883.01	-1.19032	1.97242e-10	1.71457e-09	down
Chromosome1_699	1259795.ARJK01000003_gene982	7.1e-124	450.7	Thermoanaerobacterales	porA	ko:K00169	Bacteria	C	PFAM pyruvate flavodoxin ferredoxin oxidoreductase domain protein	1.2.7.1	R01199|R01196	Propanoate metabolism|Glycolysis / Gluconeogenesis	2-oxobutanoate:ferredoxin 2-oxidoreductase (CoA-propanoylating)|pyruvate:ferredoxin 2-oxidoreductase (CoA-acetylating) (POR)	3756.52	9092.28	-1.27524	2.71609e-22	7.16311e-21	down
Chromosome1_700	309798.COPRO5265_1196	2.7e-111	408.7	Thermoanaerobacterales	porB	ko:K00170	Bacteria	C	PFAM Thiamine pyrophosphate	1.2.7.1	R01199|R01196	Propanoate metabolism|Glycolysis / Gluconeogenesis	2-oxobutanoate:ferredoxin 2-oxidoreductase (CoA-propanoylating)|pyruvate:ferredoxin 2-oxidoreductase (CoA-acetylating) (POR)	5305.43	11762.9	-1.1487	2.98526e-15	4.18474e-14	down
Chromosome1_702	1089548.KI783301_gene2579	1.2e-42	180.3	Bacillales incertae sedis	nagD	"ko:K00860,ko:K01101"	Bacteria	G	Catalyzes the dephosphorylation of 2-6 carbon acid sugars in vitro	-	-	-	-	113.533	221.057	-0.9613	3.00488e-08	1.96454e-07	-
Chromosome1_703	579137.Metvu_0970	3.5e-51	208.4	Methanococci		ko:K07457	Archaea	L	PFAM HhH-GPD family protein	-	-	-	-	-	-	-	-	-	-
Chromosome1_704	309798.COPRO5265_0376	4.7e-130	471.5	Thermoanaerobacterales	apeA		Bacteria	E	"PFAM Peptidase M18, aminopeptidase I"	-	-	-	-	1686.2	1748.35	-0.0522128	0.332165	0.436897	-
Chromosome1_705	523845.AQXV01000054_gene1604	1.2e-121	443.4	Methanococci	apgM	ko:K15635	Archaea	G	Catalyzes the interconversion of 2-phosphoglycerate and 3-phosphoglycerate	5.4.2.12	R01518	Glycolysis / Gluconeogenesis	Phosphoglycerate mutase (PGM)	1436.72	2126.29	-0.565556	0.00487834	0.0125882	-
Chromosome1_707	391009.Tmel_1545	8.9e-51	206.8	Thermotogae	purH	ko:K00602	Bacteria	F	Bifunctional purine biosynthesis protein PurH	2.1.2.3|3.5.4.10	R04560|R01127	Purine metabolism	IMP 1,2-hydrolase (decyclizing)|10-Formyltetrahydrofolate:5'-phosphoribosyl-5-amino-4-imidazolecarboxamide formyltransferase	107.053	159.077	-0.571393	7.66228e-08	4.75e-07	-
Chromosome1_708	1158338.JNLJ01000005_gene1781	2.8e-27	129.8	Aquificae			Bacteria	T	diguanylate cyclase	-	-	-	-	262.14	314.62	-0.263273	0.0789096	0.137959	-
Chromosome1_709	391009.Tmel_0389	1.8e-147	529.3	Thermotogae	purF	ko:K00764	Bacteria	F	Catalyzes the formation of phosphoribosylamine from phosphoribosylpyrophosphate (PRPP) and glutamine	2.4.2.14	R01072	Purine metabolism	5-phosphoribosylamine:diphosphate phospho-alpha-D-ribosyltransferase (glutamate-amidating)	256.933	239.42	0.10185	0.980597	0.9895	-
Chromosome1_710	381764.Fnod_1674	2.7e-53	215.3	Thermotogae	purN	ko:K11175	Bacteria	F	"Catalyzes the transfer of a formyl group from 10- formyltetrahydrofolate to 5-phospho-ribosyl-glycinamide (GAR), producing 5-phospho-ribosyl-N-formylglycinamide (FGAR) and tetrahydrofolate"	2.1.2.2	R04326|R04325	Purine metabolism|One carbon pool by folate	10-Formyltetrahydrofolate:5'-phosphoribosylglycinamide formyltransferase|phosphoribosylglycinamide formyltransferase	617.477	517.67	0.254352	0.471339	0.57419	-
Chromosome1_711	243274.THEMA_08090	1.1e-100	373.2	Thermotogae	purH	ko:K00602	Bacteria	F	AICARFT IMPCHase bienzyme	-	-	-	-	250.99	249.563	0.0082239	0.443676	0.554061	-
Chromosome1_712	390874.Tpet_1521	1.7e-128	466.1	Thermotogae	purD	"ko:K01945,ko:K01952"	Bacteria	F	Phosphoribosylamine-glycine ligase	6.3.4.13	R04144	Purine metabolism	5-Phospho-D-ribosylamine:glycine ligase (ADP-forming)	105.693	80.9167	0.385376	0.0544055	0.100302	-
Chromosome1_713	1231241.Mc24_05335	5.7e-108	397.5	Thermotogae	purM	ko:K01933	Bacteria	F	PFAM AIR synthase related protein	6.3.3.1	R04208	Purine metabolism	2-(Formamido)-N1-(5-phosphoribosyl)acetamidine cyclo-ligase (ADP-forming)	151.913	127.5	0.252751	0.204664	0.301855	-
Chromosome1_714	445973.CLOBAR_00624	1.8e-38	165.6	Peptostreptococcaceae	purE	ko:K01588	Bacteria	F	Catalyzes the conversion of N5-carboxyaminoimidazole ribonucleotide (N5-CAIR) to 4-carboxy-5-aminoimidazole ribonucleotide (CAIR)	5.4.99.18	R07405	Purine metabolism	5-carboxyamino-1-(5-phospho-D-ribosyl)imidazole carboxymutase	287.477	209.983	0.45317	0.0289051	0.0581089	-
Chromosome1_715	390874.Tpet_1528	1.9e-84	318.9	Thermotogae	purC	"ko:K01587,ko:K01756,ko:K01923"	Bacteria	F	SAICAR synthetase	4.1.1.21|6.3.2.6	R04591|R04209	Purine metabolism	1-(5-phospho-D-ribosyl)-5-amino-4-imidazolecarboxylate carboxy-lyase|1-(5-Phosphoribosyl)-5-amino-4-carboxyimidazole:L-aspartate ligase (ADP-forming)	61.82	59.76	0.0488935	0.765575	0.842457	-
Chromosome1_716	2423.NA23_0207995	1.2e-23	115.5	Thermotogae	purS	"ko:K01923,ko:K01952"	Bacteria	F	Part of the phosphoribosylformylglycinamidine synthase complex involved in the purines biosynthetic pathway. Catalyzes the ATP-dependent conversion of formylglycinamide ribonucleotide (FGAR) and glutamine to yield formylglycinamidine ribonucleotide (FGAM) and glutamate. The FGAM synthase complex is composed of three subunits. PurQ produces an ammonia molecule by converting glutamine to glutamate.…	6.3.5.3	R04463	Purine metabolism	5'-Phosphoribosylformylglycinamide:L-glutamine amido-ligase (ADP-forming)	33.3933	24.5767	0.442271	0.219584	0.316364	-
Chromosome1_717	309803.CTN_1329	6e-80	303.9	Thermotogae	purQ	ko:K01952	Bacteria	F	Part of the phosphoribosylformylglycinamidine synthase complex involved in the purines biosynthetic pathway. Catalyzes the ATP-dependent conversion of formylglycinamide ribonucleotide (FGAR) and glutamine to yield formylglycinamidine ribonucleotide (FGAM) and glutamate. The FGAM synthase complex is composed of three subunits. PurQ produces an ammonia molecule by converting glutamine to glutamate.…	6.3.5.3	R04463	Purine metabolism	5'-Phosphoribosylformylglycinamide:L-glutamine amido-ligase (ADP-forming)	168.523	117.017	0.526234	0.0041266	0.010883	-
Chromosome1_718	309803.CTN_1328	1.8e-222	778.9	Thermotogae	purL	ko:K01952	Bacteria	F	Part of the phosphoribosylformylglycinamidine synthase complex involved in the purines biosynthetic pathway. Catalyzes the ATP-dependent conversion of formylglycinamide ribonucleotide (FGAR) and glutamine to yield formylglycinamidine ribonucleotide (FGAM) and glutamate. The FGAM synthase complex is composed of three subunits. PurQ produces an ammonia molecule by converting glutamine to glutamate.…	6.3.5.3	R04463	Purine metabolism	5'-Phosphoribosylformylglycinamide:L-glutamine amido-ligase (ADP-forming)	432.3	309.777	0.480804	0.00365937	0.00981329	-
Chromosome1_719	309798.COPRO5265_0670	2.6e-70	272.3	Thermoanaerobacterales	rsmH	ko:K03438	Bacteria	J	Specifically methylates the N4 position of cytidine in position 1402 (C1402) of 16S rRNA	-	-	-	-	291.9	733.94	-1.33019	2.05121e-36	8.86579e-35	down
Chromosome1_721	638303.Thal_0074	7.9e-56	224.9	Aquificae	murE	"ko:K01928,ko:K15792"	Bacteria	M	Catalyzes the addition of meso-diaminopimelic acid to the nucleotide precursor UDP-N-acetylmuramoyl-L-alanyl-D-glutamate (UMAG) in the biosynthesis of bacterial cell-wall peptidoglycan	6.3.2.13	R02788	Lysine biosynthesis	UDP-N-acetylmuramoyl-L-alanyl-D-glutamate:(L)-meso-2,6-diaminoheptanedioate gamma-ligase (ADP-forming)	116.193	280.71	-1.27255	2.81183e-17	4.80792e-16	down
Chromosome1_722	667014.Thein_0437	5.2e-57	228.8	Thermodesulfobacteria	murF	ko:K01929	Bacteria	M	"Involved in cell wall formation. Catalyzes the final step in the synthesis of UDP-N-acetylmuramoyl-pentapeptide, the precursor of murein"	6.3.2.10	R04573|R04617	Lysine biosynthesis|Peptidoglycan biosynthesis	UDP-N-acetylmuramoyl-L-alanyl-D-glutamyl-meso-2,6-diaminoheptanedioate:D-alanyl-D-alanine ligase(ADP-forming)|UDP-N-acetylmuramoyl-L-alanyl-D-glutamyl-L-lysine:alanyl-D-alanine ligase (ADP-forming)	209.607	332.557	-0.665916	9.37541e-07	4.94513e-06	-
Chromosome1_723	1196028.ALEF01000054_gene3730	2.2e-37	162.9	Virgibacillus	mraY	ko:K01000	Bacteria	M	First step of the lipid cycle reactions in the biosynthesis of the cell wall peptidoglycan	2.7.8.13	R05630|R05629	Peptidoglycan biosynthesis	UDP-N-acetylmuramoyl-L-alanyl-gamma-D-glutamyl-meso-2,6-diaminopimeloyl-D-alanyl-D-alanine:undecaprenyl-phosphate phospho-N-acetylmuramoyl-pentapeptide-transferase|UDPMurAc(oyl-L-Ala-D-gamma-Glu-L-Lys-D-Ala-D-Ala):undecaprenyl-phosphate phospho-N-acetylmuramoyl-pentapeptide-transferase	113.577	144.43	-0.346704	0.0237941	0.0494969	-
Chromosome1_724	309798.COPRO5265_0674	3.9e-78	298.9	Thermoanaerobacterales	murD	ko:K01925	Bacteria	M	Cell wall formation. Catalyzes the addition of glutamate to the nucleotide precursor UDP-N-acetylmuramoyl-L-alanine (UMA)	6.3.2.9	R02783	D-Glutamine and D-glutamate metabolism	UDP-N-acetylmuramoyl-L-alanine:D-glutamate ligase(ADP-forming)	145.41	197.72	-0.443332	0.00127652	0.00378337	-
Chromosome1_725	586416.GZ22_12755	5.3e-14	85.9	Bacilli	ftsW	ko:K03588	Bacteria	D	Belongs to the SEDS family	-	-	-	-	252.683	235.02	0.104547	0.979377	0.98891	-
Chromosome1_726	519441.Smon_0029	7.3e-26	124.8	Fusobacteria	murG	"ko:K01924,ko:K02563"	Bacteria	M	Cell wall formation. Catalyzes the transfer of a GlcNAc subunit on undecaprenyl-pyrophosphoryl-MurNAc-pentapeptide (lipid intermediate I) to form undecaprenyl-pyrophosphoryl-MurNAc- (pentapeptide)GlcNAc (lipid intermediate II)	2.4.1.227	R05662|R05032	Peptidoglycan biosynthesis	UDP-N-acetyl-D-glucosamine:undecaprenyl-diphospho-N-acetylmuramoyl-L-alanyl-gamma-D-glutamyl-meso-2,6-diaminopimeloyl-D-alanyl-D-alanine 4-beta-N-acetylglucosaminlytransferase|UDP-N-acetyl-D-glucosamine:N-acetyl-alpha-D-muramyl(oyl-L-Ala-gamma-D-Glu-L-Lys-D-Ala-D-Ala)-diphosphoundecaprenol 4-beta-N-acetylglucosaminlytransferase	117.463	139.13	-0.244223	0.00977156	0.0229676	-
Chromosome1_727	340099.Teth39_0664	2.5e-55	222.6	Thermoanaerobacterales	murB	ko:K00075	Bacteria	M	Cell wall formation	1.3.1.98	R03191|R03192	Amino sugar and nucleotide sugar metabolism	UDP-N-acetylmuramate:NADP+ oxidoreductase	25.8533	29.89	-0.209313	0.188059	0.280825	-
Chromosome1_728	203119.Cthe_1024	1.2e-98	367.1	Ruminococcaceae	der	"ko:K00058,ko:K03977"	Bacteria	S	GTPase that plays an essential role in the late steps of ribosome biogenesis	1.1.1.95	R01513	Glycine, serine and threonine metabolism	3-Phospho-D-glycerate:NAD+ 2-oxidoreductase	312.967	303.06	0.0464056	0.718275	0.799196	-
Chromosome1_729	224324.aq_1360	3.2e-75	289.3	Aquificae	murC	ko:K01924	Bacteria	M	Belongs to the MurCDEF family	6.3.2.8	R03193	D-Glutamine and D-glutamate metabolism	UDP-N-acetylmuramate:L-alanine ligase (ADP-forming)	599.78	665.853	-0.150771	0.0759534	0.133692	-
Chromosome1_730	458233.MCCL_1897	3.2e-27	128.3	Staphylococcaceae	folK	"ko:K00950,ko:K13940"	Bacteria	H	"7,8-dihydro-6-hydroxymethylpterin-pyrophosphokinase (HPPK)"	2.7.6.3	R03503	Folate biosynthesis	ATP:2-amino-4-hydroxy-6-hydroxymethyl-7,8-dihydropteridine 6'-pyrophosphotransferase	135.22	207.267	-0.61618	0.000159351	0.000575291	-
Chromosome1_731	1343739.PAP_02600	1.5e-182	646	Thermococci	glpK	ko:K00864	Archaea	F	Key enzyme in the regulation of glycerol uptake and metabolism. Catalyzes the phosphorylation of glycerol to yield sn- glycerol 3-phosphate	2.7.1.30	R00847	Glycerolipid metabolism	ATP:glycerol 3-phosphotransferase	60.6533	87.4033	-0.527101	0.014445	0.0318814	-
Chromosome1_732	1259795.ARJK01000002_gene141	3.5e-112	412.1	Thermoanaerobacterales		ko:K00111	Bacteria	C	BFD domain protein 2Fe-2S -binding domain protein	1.1.1.8|1.1.1.94	R00842	Glycerophospholipid metabolism	glycerol-3-phosphate dehydrogenase (NAD)	220.057	221.397	-0.00875842	0.700117	0.784293	-
Chromosome1_733	688269.Theth_0990	7.3e-79	301.2	Thermotogae			Bacteria	C	Pyridine nucleotide-disulphide oxidoreductase	-	-	-	-	212.977	178.343	0.256038	0.469229	0.572643	-
Chromosome1_734	1392491.JIAE01000001_gene1352	4.1e-17	94.4	Ruminococcaceae			Bacteria	S	Protein of unknown function (DUF1667)	-	-	-	-	235.553	204.82	0.201697	0.60718	0.70558	-
Chromosome1_735	1304880.JAGB01000002_gene2026	1.1e-141	509.6	Clostridia	GapA	ko:K00134	Bacteria	G	Belongs to the glyceraldehyde-3-phosphate dehydrogenase family	1.2.1.59|1.2.1.12	R01061	Glycolysis / Gluconeogenesis	Glyceraldehyde-3-phosphate dehydrogenase (GAPDH)	2132.75	10000.3	-2.22925	6.40533e-58	4.53031e-56	down
Chromosome1_736	1304880.JAGB01000002_gene2025	2.1e-123	449.1	Clostridia	pgk	"ko:K00927,ko:K01803"	Bacteria	F	Belongs to the phosphoglycerate kinase family	5.3.1.1|2.7.2.3	R01512|R01015	Glycolysis / Gluconeogenesis	ATP:3-phospho-D-glycerate 1-phosphotransferase (PGK, phosphoglycerate kinase)|D-glyceraldehyde-3-phosphate aldose-ketose-isomerase (TPI)	750.923	2804.25	-1.90088	2.95789e-61	2.30124e-59	down
Chromosome1_737	857293.CAAU_0888	2.4e-64	252.3	Clostridiaceae	tpiA	"ko:K00927,ko:K01803"	Bacteria	G	Involved in the gluconeogenesis. Catalyzes stereospecifically the conversion of dihydroxyacetone phosphate (DHAP) to D-glyceraldehyde-3-phosphate (G3P)	5.3.1.1	R01015	Glycolysis / Gluconeogenesis	D-glyceraldehyde-3-phosphate aldose-ketose-isomerase (TPI)	287.137	929.047	-1.69401	1.40055e-50	8.717e-49	down
Chromosome1_739	484019.THA_279	5.3e-27	126.7	Thermotogae	rpsO	ko:K02956	Bacteria	J	"One of the primary rRNA binding proteins, it binds directly to 16S rRNA where it helps nucleate assembly of the platform of the 30S subunit by binding and bridging several RNA helices of the 16S rRNA"	-	-	-	-	165.477	451.453	-1.44795	3.22778e-25	9.84788e-24	down
Chromosome1_740	1259795.ARJK01000002_gene582	4.7e-225	787.7	Thermoanaerobacterales	pnp	ko:K00962	Bacteria	J	Involved in mRNA degradation. Catalyzes the phosphorolysis of single-stranded polyribonucleotides processively in the 3'- to 5'-direction	-	-	-	-	733.57	1830.93	-1.31957	3.6649e-19	7.311e-18	down
Chromosome1_741	596324.TREVI0001_0887	2.1e-44	185.3	Spirochaetes	dut	"ko:K01520,ko:K13038"	Bacteria	F	"This enzyme is involved in nucleotide metabolism it produces dUMP, the immediate precursor of thymidine nucleotides and it decreases the intracellular concentration of dUTP so that uracil cannot be incorporated into DNA"	3.6.1.23|3.6.1.-	R02100	Pyrimidine metabolism	dUTP nucleotidohydrolase	198.24	202.057	-0.0275119	0.501327	0.598668	-
Chromosome1_742	697281.Mahau_0257	5.5e-45	187.6	Thermoanaerobacterales	udgA	ko:K21929	Bacteria	L	TIGRFAM Phage SPO1 DNA polymerase-related protein	-	-	-	-	919.127	915.687	0.00540968	0.342987	0.44961	-
Chromosome1_743	411471.SUBVAR_05080	3.8e-107	395.6	Ruminococcaceae	rnj	ko:K12574	Bacteria	S	An RNase that has 5'-3' exonuclease and possibly endonuclease activity. Involved in maturation of rRNA and in some organisms also mRNA maturation and or decay	-	-	-	-	827.183	620.32	0.415194	0.0104623	0.0241534	-
Chromosome1_744	593117.TGAM_0740	8.4e-20	104.4	Thermococci			Archaea	G	Xylose isomerase-like TIM barrel	-	-	-	-	1858.08	2372.67	-0.352694	0.0066265	0.0162782	-
Chromosome1_745	272844.PAB2310	3e-22	111.3	Thermococci		ko:K06720	Archaea	S	AraC-like ligand binding domain	-	-	-	-	668.077	1025.27	-0.617923	0.0025366	0.00716324	-
Chromosome1_746	309798.COPRO5265_1089	2.9e-198	698	Thermoanaerobacterales	cpgS	ko:K05716	Bacteria	S	"CobW/HypB/UreG, nucleotide-binding domain"	-	-	-	-	4230.48	8080.01	-0.933535	1.64367e-23	4.7362e-22	-
Chromosome1_747	309798.COPRO5265_1088	4.9e-128	464.2	Thermoanaerobacterales	ptcA	"ko:K00611,ko:K13252"	Bacteria	E	Reversibly catalyzes the transfer of the carbamoyl group from carbamoyl phosphate (CP) to the N(epsilon) atom of ornithine (ORN) to produce L-citrulline	2.1.3.3	R01398	Arginine biosynthesis	Carbamoyl-phosphate:L-ornithine carbamoyltransferase	820.457	899.703	-0.133022	0.168221	0.257123	-
Chromosome1_748	439481.Aboo_0039	1.2e-97	363.2	unclassified Euryarchaeota	cpkA	ko:K00926	Archaea	E	Amino acid kinase family	2.7.2.2	R00150	Arginine biosynthesis|Purine metabolism	ATP:carbamate phosphotransferase	640.75	570.557	0.167391	0.701402	0.784602	-
Chromosome1_749	1259795.ARJK01000003_gene881	5.2e-31	141.7	Thermoanaerobacterales	dacA	ko:K18672	Bacteria	S	"Catalyzes the condensation of 2 ATP molecules into cyclic di-AMP (c-di-AMP), a second messenger used to regulate differing processes in different bacteria"	-	-	-	-	350.42	221.27	0.663277	0.000871835	0.00269162	-
Chromosome1_750	1209989.TepiRe1_0360	2.9e-15	89.7	Thermoanaerobacterales	ybbR		Bacteria	S	PFAM YbbR family protein	-	-	-	-	693.187	430.807	0.686203	0.000344793	0.00118171	-
Chromosome1_751	309798.COPRO5265_1084	1.5e-90	340.1	Thermoanaerobacterales	glmM	ko:K03431	Bacteria	G	Catalyzes the conversion of glucosamine-6-phosphate to glucosamine-1-phosphate	-	-	-	-	226.463	129.247	0.80915	1.27453e-10	1.12043e-09	-
Chromosome1_752	309798.COPRO5265_1083	5.3e-174	617.8	Thermoanaerobacterales	glmS	ko:K00820	Bacteria	M	"Catalyzes the first step in hexosamine metabolism, converting fructose-6P into glucosamine-6P using glutamine as a nitrogen source"	2.6.1.16	R00768	Alanine, aspartate and glutamate metabolism	L-glutamine:D-fructose-6-phosphate isomerase (deaminating)	949.877	1325.34	-0.48055	3.10622e-07	1.81022e-06	-
Chromosome1_753	1259795.ARJK01000003_gene877	2.7e-176	625.5	Thermoanaerobacterales	metG	"ko:K01874,ko:K01890,ko:K06878"	Bacteria	J	Is required not only for elongation of protein synthesis but also for the initiation of all mRNA translation through initiator tRNA(fMet) aminoacylation	6.1.1.10	R04773|R03659	Aminoacyl-tRNA biosynthesis	Selenomethionine:tRNAMet ligase (AMP-forming)|L-Methionine:tRNAMet ligase (AMP-forming)	774.277	937.627	-0.276164	0.0182004	0.0391699	-
Chromosome1_754	1259795.ARJK01000003_gene876	4.7e-47	194.9	Thermoanaerobacterales		ko:K03424	Bacteria	L	"TIGRFAM hydrolase, TatD family"	-	-	-	-	212.56	219.78	-0.04819	0.405591	0.516449	-
Chromosome1_755	490899.DKAM_0536	2.8e-13	80.9	Crenarchaeota	korD	ko:K00176	Archaea	C	"2-oxoglutarate ferredoxin oxidoreductase, delta subunit"	-	-	-	-	1505.31	1612.52	-0.0992532	0.209756	0.306909	-
Chromosome1_756	1259795.ARJK01000003_gene874	1.1e-121	443.4	Thermoanaerobacterales	oorA	ko:K00174	Bacteria	C	PFAM Pyruvate flavodoxin ferredoxin oxidoreductase	1.2.7.3|1.2.7.11	R01197	Pyruvate metabolism|Citrate cycle|Central carbon metabolism	2-oxoglutarate:ferredoxin oxidoreductases (OGOR)	736.92	744.897	-0.0155323	0.478361	0.57887	-
Chromosome1_757	1259795.ARJK01000003_gene873	1.5e-107	396	Thermoanaerobacterales	oorB	ko:K00175	Bacteria	C	"Best Blastp hit gi 6685602 sp Q57957 KORB_METJA 2-OXOGLUTARATE SYNTHASE SUBUNIT KORB (2-KETOGLUTARATE OXIDOREDUCTASE BETA CHAIN) (KOR) (2-OXOGLUTARATE-FERREDOXIN OXIDOREDUCTASE BETA SUBUNIT) gi 2129229 pir A64367 pyruvate synthase (EC 1.2.7.1) beta chain - Methanococcus jannaschii gi 1591241 gb AAB98531.1 '(U67503) 2-ketoglutarate ferredoxin oxidoreductase, subunit beta (korB) Methanococcus jann…	1.2.7.1	R01199|R01196	Propanoate metabolism|Glycolysis / Gluconeogenesis	2-oxobutanoate:ferredoxin 2-oxidoreductase (CoA-propanoylating)|pyruvate:ferredoxin 2-oxidoreductase (CoA-acetylating) (POR)	1915.81	2125.02	-0.149517	0.0959849	0.161988	-
Chromosome1_758	309798.COPRO5265_1077	2.7e-23	115.5	Bacteria	oorC	ko:K00177	Bacteria	C	Oxidoreductase required for the transfer of electrons from pyruvate to flavodoxin	1.2.7.1	R01199|R01196	Propanoate metabolism|Glycolysis / Gluconeogenesis	2-oxobutanoate:ferredoxin 2-oxidoreductase (CoA-propanoylating)|pyruvate:ferredoxin 2-oxidoreductase (CoA-acetylating) (POR)	715.383	636.193	0.169251	0.660793	0.750506	-
Chromosome1_759	748727.CLJU_c39110	5.9e-156	557.4	Clostridiaceae	eno	ko:K01689	Bacteria	G	Catalyzes the reversible conversion of 2- phosphoglycerate into phosphoenolpyruvate. It is essential for the degradation of carbohydrates via glycolysis	4.2.1.11	R00658	Glycolysis / Gluconeogenesis	Phosphopyruvate hydratase (enolase, ENO)	3228.85	4705.67	-0.543377	8.76929e-07	4.657e-06	-
Chromosome1_760	515635.Dtur_0123	1e-114	420.2	Bacteria	pncB	ko:K00763	Bacteria	H	Catalyzes the synthesis of beta-nicotinate D- ribonucleotide from nicotinate and 5-phospho-D-ribose 1-phosphate at the expense of ATP	6.3.4.21	R01724	Nicotinate and nicotinamide metabolism	5-phospho-alpha-D-ribose 1-diphosphate:nicotinate ligase (ADP, diphosphate-forming)	358.58	892.167	-1.31502	3.80637e-11	3.56789e-10	down
Chromosome1_761	580327.Tthe_0888	9.7e-32	144.8	Thermoanaerobacterales	ktrC	ko:K03499	Bacteria	C	PFAM TrkA-N domain protein		TrkH	Transport	The K+ Transporter (Trk) Family	531.253	763.513	-0.523253	9.41276e-08	5.74363e-07	-
Chromosome1_762	390874.Tpet_1780	4.7e-29	135.2	Thermotogae	intIA	ko:K04763	Bacteria	L	Belongs to the 'phage' integrase family	-	-	-	-	50.0733	99.1567	-0.985667	2.45483e-16	3.7819e-15	-
Chromosome1_763	1216976.AX27061_2841	7.6e-10	70.5	Alcaligenaceae	gspG	"ko:K02246,ko:K02456,ko:K02457,ko:K02458"	Bacteria	U	general secretion pathway protein	-	-	-	-	2107.14	1833.04	0.201045	0.635005	0.73082	-
Chromosome1_766	457570.Nther_2100	1.2e-07	64.7	Clostridia	pilM	"ko:K02461,ko:K02662"	Bacteria	NU	TIGRFAM type IV pilus assembly protein PilM	-	-	-	-	243.643	186.543	0.38526	0.0986826	0.165285	-
Chromosome1_768	1158345.JNLL01000001_gene211	1.9e-55	223.4	Aquificae	pilC	ko:K02653	Bacteria	NU	Type II secretion system	-	-	-	-	251.417	151.087	0.734704	0.00139116	0.00408423	-
Chromosome1_769	429009.Adeg_1725	1.4e-136	493.4	Thermoanaerobacterales	pilB	ko:K02652	Bacteria	NU	PFAM Type II secretion system protein E	-	-	-	-	341.757	320.76	0.0914752	0.958241	0.978392	-
Chromosome1_770	273068.TTE2609	1.7e-192	679.1	Thermoanaerobacterales	pyrG	ko:K01937	Bacteria	F	Catalyzes the ATP-dependent amination of UTP to CTP with either L-glutamine or ammonia as the source of nitrogen. Regulates intracellular CTP levels through interactions with the four ribonucleotide triphosphates	6.3.4.2	R00573	Pyrimidine metabolism	UTP:L-glutamine amido-ligase (ADP-forming)	46.5967	51.23	-0.136762	0.245915	0.344414	-
Chromosome1_771	868864.Dester_1092	9e-117	427.6	Aquificae	argS	ko:K01887	Bacteria	J	Arginyl-tRNA synthetase	6.1.1.19	R03646	Aminoacyl-tRNA biosynthesis	L-Arginine:tRNA(Arg) ligase (AMP-forming)	94.49	176.11	-0.898243	5.47303e-19	1.05136e-17	-
Chromosome1_772	1408254.T458_05305	2.5e-38	166	Firmicutes			Bacteria	Q	ubiE/COQ5 methyltransferase family	-	-	-	-	126.227	179.223	-0.505742	9.91708e-07	5.19561e-06	-
Chromosome1_773	246194.CHY_2585	2.8e-33	149.1	Thermoanaerobacterales	tagA	ko:K05946	Bacteria	M	"Catalyzes the conversion of GlcNAc-PP-undecaprenol into ManNAc-GlcNAc-PP-undecaprenol, the first committed lipid intermediate in the de novo synthesis of teichoic acid"	-	-	-	-	143.063	186.643	-0.38363	0.000594776	0.00194019	-
Chromosome1_774	1378168.N510_03270	3.2e-42	178.7	Firmicutes	tagA	ko:K05946	Bacteria	M	"Catalyzes the conversion of GlcNAc-PP-undecaprenol into ManNAc-GlcNAc-PP-undecaprenol, the first committed lipid intermediate in the de novo synthesis of teichoic acid"	-	-	-	-	37.11	35.3967	0.0681945	0.931039	0.960674	-
Chromosome1_776	1259795.ARJK01000003_gene888	3.6e-124	451.8	Thermoanaerobacterales	scfB	ko:K06871	Bacteria	C	PFAM Radical SAM domain protein	-	-	-	-	293.16	279.59	0.0683755	0.934648	0.962484	-
Chromosome1_777	237368.SCABRO_00568	7.7e-63	248.4	Planctomycetes	mutL	ko:K03572	Bacteria	L	"This protein is involved in the repair of mismatches in DNA. It is required for dam-dependent methyl-directed DNA mismatch repair. May act as a molecular matchmaker , a protein that promotes the formation of a stable complex between two or more DNA-binding proteins in an ATP-dependent manner without itself being part of a final effector complex"	-	-	-	-	29.6333	37.98	-0.358019	0.00191037	0.00547429	-
Chromosome1_778	1259795.ARJK01000003_gene891	2.1e-178	632.9	Thermoanaerobacterales	mutS	ko:K03555	Bacteria	L	that it carries out the mismatch recognition step. This protein has a weak ATPase activity	-	-	-	-	132.59	183.67	-0.470144	1.14059e-06	5.87671e-06	-
Chromosome1_779	1196322.A370_05678	1.8e-11	75.5	Clostridiaceae	acpS	"ko:K00997,ko:K17758"	Bacteria	I	Transfers the 4'-phosphopantetheine moiety from coenzyme A to a Ser of acyl-carrier-protein	2.7.8.7	R01625	Fatty acid biosynthesis	CoA:apo-ACP pantetheinephosphotransferase	7.11667	7.67667	-0.109278	0.641862	0.735989	-
Chromosome1_780	1259795.ARJK01000002_gene540	1e-105	390.2	Thermoanaerobacterales	bpsA	ko:K07057	Bacteria	H	"Involved in the biosynthesis of branched-chain polyamines, which support the growth of thermophiles under high- temperature conditions. Catalyzes the sequential condensation of spermidine with the aminopropyl groups of decarboxylated S- adenosylmethionines to produce N(4)-bis(aminopropyl)spermidine via N(4)-aminopropylspermidine"	-	-	-	-	309.66	818.793	-1.40281	4.64895e-15	6.34541e-14	down
Chromosome1_782	720554.Clocl_0107	7.1e-33	147.5	Ruminococcaceae	atpD	ko:K02120	Bacteria	C	Produces ATP from ADP in the presence of a proton gradient across the membrane		ATPSYN_Na	Energy metabolism	Na+ dependent F0F1 ATP synthase	723.16	621.92	0.217586	0.383688	0.493404	-
Chromosome1_783	309798.COPRO5265_0665	4.6e-199	700.7	Thermoanaerobacterales	ntpB	ko:K02118	Bacteria	C	Produces ATP from ADP in the presence of a proton gradient across the membrane. The V-type beta chain is a regulatory subunit		ATPSYN_Na	Energy metabolism	Na+ dependent F0F1 ATP synthase	1725.03	1897.93	-0.137803	0.232504	0.330088	-
Chromosome1_784	391623.TERMP_01696	6.5e-230	803.5	Thermococci	atpA	ko:K02117	Archaea	C	Produces ATP from ADP in the presence of a proton gradient across the membrane. The archaeal alpha chain is a catalytic subunit		ATPSYN_Na	Energy metabolism	Na+ dependent F0F1 ATP synthase	1024.66	1265.28	-0.304303	0.0080206	0.0192891	-
Chromosome1_788	309799.DICTH_1395	7.2e-27	127.1	Bacteria	atpE	"ko:K02110,ko:K02124"	Bacteria	C	ATP hydrolysis coupled proton transport		ATPSYN_Na	Energy metabolism	Na+ dependent F0F1 ATP synthase	3214.86	4452.31	-0.469798	0.000979916	0.0030074	-
Chromosome1_789	515635.Dtur_1506	2.2e-61	243.8	Bacteria		ko:K02123	Bacteria	C	ATP hydrolysis coupled proton transport	-	-	-	-	425.607	398.07	0.0964986	0.990898	0.994734	-
Chromosome1_791	1259795.ARJK01000002_gene507	1.6e-149	536.2	Thermoanaerobacterales	speA	"ko:K01582,ko:K01585"	Bacteria	E	PFAM Orn Lys Arg decarboxylase major	4.1.1.19	R00566	Arginine and proline metabolism	L-arginine carboxy-lyase (agmatine-forming)	517.15	729.43	-0.496187	0.000168471	0.000606808	-
Chromosome1_792	858215.Thexy_2375	3.8e-104	385.2	Thermoanaerobacterales	purA	ko:K01939	Bacteria	F	Plays an important role in the de novo pathway of purine nucleotide biosynthesis. Catalyzes the first committed step in the biosynthesis of AMP from IMP	6.3.4.4	R01135	Purine metabolism	IMP:L-aspartate ligase (GDP-forming)	83.6633	102.463	-0.29244	0.00154776	0.00450152	-
Chromosome1_793	1262914.BN533_01652	1e-30	139.8	Negativicutes		"ko:K05554,ko:K15885"	Bacteria	I	Cyclase dehydrase	-	-	-	-	6.22333	5.77333	0.108283	0.986453	0.993477	-
Chromosome1_794	309798.COPRO5265_0652	4.3e-135	488	Thermoanaerobacterales	patA	"ko:K00821,ko:K05830,ko:K09251"	Bacteria	H	Belongs to the class-III pyridoxal-phosphate-dependent aminotransferase family	2.6.1.-|2.6.1.55|2.6.1.11|2.6.1.13|2.6.1.19	R04467|R00908|R00667|R01648|R02283	beta-Alanine metabolism|Proline Biosynthesis|Lysine Biosynthesis|Alanine, aspartate and glutamate metabolism|Arginine Biosynthesis|Butanoate metabolism|Propanoate metabolism	acetylornithine transaminase|beta-alanine:2-oxoglutarate aminotransferase|4-aminobutanoate:2-oxoglutarate aminotransferase|ornithine transaminase|e N-acetyl-L,L-diaminopimelate aminotransferase	239.33	387.4	-0.694823	1.04905e-10	9.38114e-10	-
Chromosome1_795	35841.BT1A1_2918	2.8e-11	76.3	Bacillus	whiA	ko:K09762	Bacteria	K	May be required for sporulation	-	-	-	-	92.1567	80.1167	0.201986	0.441339	0.552472	-
Chromosome1_796	688269.Theth_0384	1.9e-52	213	Thermotogae	rapZ	ko:K06958	Bacteria	S	Displays ATPase and GTPase activities	-	-	-	-	74.71	79.75	-0.0941832	0.166389	0.255121	-
Chromosome1_797	572546.Arcpr_1424	2.3e-20	105.5	Archaeoglobi	ogt	"ko:K00567,ko:K10778"	Archaea	L	PFAM Methylated-DNA- protein -cysteine S-methyltransferase DNA binding	-	-	-	-	65.7567	52.8567	0.315052	0.220044	0.316733	-
Chromosome1_798	1259795.ARJK01000003_gene1006	1.3e-81	310.8	Thermoanaerobacterales	uvrC	ko:K03703	Bacteria	L	The UvrABC repair system catalyzes the recognition and processing of DNA lesions. UvrC both incises the 5' and 3' sides of the lesion. The N-terminal half is responsible for the 3' incision and the C-terminal half is responsible for the 5' incision	-	-	-	-	55.7167	50.35	0.146117	0.748141	0.826489	-
Chromosome1_799	309798.COPRO5265_0402	4e-290	1004.2	Thermoanaerobacterales	uvrA	ko:K03701	Bacteria	L	"The UvrABC repair system catalyzes the recognition and processing of DNA lesions. UvrA is an ATPase and a DNA-binding protein. A damage recognition complex composed of 2 UvrA and 2 UvrB subunits scans DNA for abnormalities. When the presence of a lesion has been verified by UvrB, the UvrA molecules dissociate"	-	-	-	-	115.983	118.187	-0.0271498	0.260952	0.361891	-
Chromosome1_800	304371.MCP_0892	9e-17	94.7	Euryarchaeota			Archaea	M	"PFAM Glycosyl transferase, group 1"	-	-	-	-	231.247	246.697	-0.0933057	0.115705	0.188718	-
Chromosome1_801	176946.XP_007424969.1	7.4e-21	107.5	Vertebrata	COASY	ko:K02318	Metazoa	H	pantetheine-phosphate adenylyltransferase activity	2.7.1.24	R00130	Pantothenate and CoA biosynthesis	ATP:dephospho-CoA 3'-phosphotransferase	115.67	153.26	-0.405966	0.0010346	0.00313198	-
Chromosome1_802	795359.TOPB45_0070	2.9e-33	149.1	Thermodesulfobacteria	fpg	ko:K10563	Bacteria	L	"Involved in base excision repair of DNA damaged by oxidation or by mutagenic agents. Acts as DNA glycosylase that recognizes and removes damaged bases. Has a preference for oxidized purines, such as 7,8-dihydro-8-oxoguanine (8-oxoG). Has AP (apurinic apyrimidinic) lyase activity and introduces nicks in the DNA strand. Cleaves the DNA backbone by beta-delta elimination to generate a single-strand…	-	-	-	-	193.83	200.283	-0.0472505	0.201955	0.298426	-
Chromosome1_803	1122247.C731_2480	4.7e-50	205.7	Mycobacteriaceae	polA	ko:K02335	Bacteria	L	"In addition to polymerase activity, this DNA polymerase exhibits 5'-3' exonuclease activity"	-	-	-	-	300.083	324.14	-0.111254	0.0517057	0.0958928	-
Chromosome1_804	221359.RS9916_29794	3.6e-17	95.9	Synechococcus	csaB		Bacteria	S	Polysaccharide pyruvyl transferase	-	-	-	-	192.16	155.973	0.301009	0.127747	0.206412	-
Chromosome1_805	635013.TherJR_2090	1.9e-85	323.2	Peptococcaceae	wecC	"ko:K00012,ko:K00066,ko:K02472,ko:K02474,ko:K21331"	Bacteria	M	Belongs to the UDP-glucose GDP-mannose dehydrogenase family	1.1.1.22	R00286	Galactose metabolism	UDPglucose 6-dehydrogenase	213.01	256.117	-0.26588	0.00546359	0.0138911	-
Chromosome1_807	1259795.ARJK01000002_gene568	3e-99	369	Thermoanaerobacterales	murA	ko:K00790	Bacteria	M	Cell wall formation. Adds enolpyruvyl to UDP-N- acetylglucosamine	2.5.1.7	R00660	Peptidoglycan biosynthesis|Amino sugar and nucleotide sugar metabolism	UDP-N-acetylglucosamine 1-carboxyvinyltransferase reversible	209.987	205.067	0.0342047	0.651034	0.74322	-
Chromosome1_808	660470.Theba_0773	1.6e-96	359.8	Thermotogae	mnaA	"ko:K01791,ko:K02851"	Bacteria	G	Belongs to the UDP-N-acetylglucosamine 2-epimerase family	5.1.3.14|3.2.1.-|3.2.1.183	R00414|R02707|R00420	-|Amino sugar and nucleotide sugar metabolism	UDP-N-acetyl-D-glucosamine 2-epimerase|N-acetyl-D-mannosamine N-acetylmannosaminohydrolase	249.807	270.83	-0.116576	0.199095	0.29476	-
Chromosome1_809	1259795.ARJK01000002_gene566	6.9e-53	214.5	Thermoanaerobacterales	tagO	ko:K02851	Bacteria	M	PFAM Glycosyl transferase family 4	-	-	-	-	185.857	124.907	0.57334	0.0107107	0.0245808	-
Chromosome1_810	1089548.KI783301_gene3098	5.9e-69	267.3	Bacillales incertae sedis	upp	ko:K00761	Bacteria	F	Catalyzes the conversion of uracil and 5-phospho-alpha- D-ribose 1-diphosphate (PRPP) to UMP and diphosphate	2.4.2.9	R00966	Pyrimidine metabolism	UMP:diphosphate phospho-alpha-D-ribosyltransferase	794.727	727.713	0.127089	0.82453	0.879348	-
Chromosome1_811	515635.Dtur_0810	5.7e-164	583.9	Bacteria	glyA	ko:K00600	Bacteria	E	glycine hydroxymethyltransferase activity	2.1.2.1	R09099|R00945	Methane metabolism|Glycine, serine and threonine metabolism	5,10-Methylenetetrahydrofolate:glycine hydroxymethyltransferase|5,10-methylenetetrahydromethanopterin:glycine hydroxymethyltransferase	1916.86	2217.06	-0.209903	0.0225842	0.0473598	-
Chromosome1_812	1259795.ARJK01000002_gene563	4.5e-45	187.6	Thermoanaerobacterales	rpiB	"ko:K00568,ko:K01808,ko:K01819"	Bacteria	G	ribose 5-phosphate isomerase B	5.3.1.6	R09030|R01056	Pentose phosphate pathway|Fructose and mannose metabolism	D-ribose-5-phosphate aldose-ketose-isomerase|D-allose-6-phosphate aldose-ketose-isomerase	191.233	279.48	-0.547411	0.000286001	0.00099113	-
Chromosome1_813	309798.COPRO5265_0713	1.4e-78	299.7	Thermoanaerobacterales	mtnP	ko:K00772	Bacteria	F	Purine nucleoside phosphorylase which is highly specific for 6-oxopurine nucleosides. Cleaves guanosine or inosine to respective bases and sugar-1-phosphate molecules. Involved in purine salvage	2.4.2.15|2.4.2.4|2.4.2.3|2.4.2.2|2.4.2.1	R02557|R02294|R01863|R02748|R02484|R02147|R10244|R01969|R02295|R02297|R01561|R08368	Nicotinate and nicotinamide metabolism|Purine metabolism|Pyrimidine metabolism|-	Deoxyadenosine:orthophosphate ribosyltransferase|inosine:phosphate alpha-D-ribosyltransferase|guanosine:phosphate alpha-D-ribosyltransferase|Xanthosine:orthophosphate ribosyltransferase|Deoxyinosine:orthophosphate ribosyltransferase|N-Ribosylnicotinamide:orthophosphate ribosyltransferase|purine-nucleoside:phosphate ribosyltransferase|purine-deoxynucleoside:phosphate ribosyltransferase|Adenosine:p…	173.407	267.293	-0.624264	1.01434e-08	6.89219e-08	-
Chromosome1_814	525904.Tter_1486	4.6e-84	318.5	unclassified Bacteria	mtaD	ko:K12960	Bacteria	F	"Catalyzes the deamination of 5-methylthioadenosine and S-adenosyl-L-homocysteine into 5-methylthioinosine and S-inosyl-L- homocysteine, respectively. Is also able to deaminate adenosine"	3.5.4.28|3.5.4.31|3.5.4.43|3.5.4.4	R00193|R06966|R01560|R05559|R09660	-|Cysteine and methionine metabolism|Atrazine degradation	S-Adenosyl-L-homocysteine aminohydrolase|4-(Ethylamino)-2-hydroxy-6-(isopropylamino)-1,3,5-triazine ethylaminohydrolas|4-(ethylamino)-2-hydroxy-6-(isopropylamino)-1,3,5-triazine ethylaminohydrolase|Adenosine aminohydrolase|S-methyl-5'-thioadenosine amidohydrolase	36.36	58.0733	-0.675524	3.78781e-06	1.84732e-05	-
Chromosome1_815	868864.Dester_0121	4.9e-113	414.8	Aquificae	trmFO	ko:K04094	Bacteria	J	Catalyzes the folate-dependent formation of 5-methyl- uridine at position 54 (M-5-U54) in all tRNAs	-	-	-	-	98.15	192.29	-0.970224	5.30507e-11	4.88443e-10	-
Chromosome1_816	762051.LKI_09945	4.1e-45	188.7	Leuconostocaceae	dprA	ko:K04096	Bacteria	LU	Rossmann fold nucleotide-binding protein involved in DNA uptake	-	-	-	-	44.7633	30.7	0.544079	0.0687516	0.122681	-
Chromosome1_817	1031288.AXAA01000001_gene2281	4.7e-96	358.6	Clostridiaceae	comM	ko:K07391	Bacteria	O	magnesium chelatase	-	-	-	-	39.6767	26.6433	0.574516	0.147132	0.231016	-
Chromosome1_818	1449080.JQMV01000003_gene1995	1.3e-09	69.3	Deinococcus-Thermus	yraN	ko:K07460	Bacteria	L	Belongs to the UPF0102 family	-	-	-	-	15.52	14.4233	0.105724	0.946933	0.971278	-
Chromosome1_819	1157490.EL26_18425	4.4e-28	131.3	Bacilli	lepB	ko:K03100	Bacteria	U	Belongs to the peptidase S26 family	-	-	-	-	100.947	76.15	0.406677	0.332991	0.437613	-
Chromosome1_820	515635.Dtur_1531	7.7e-32	144.1	Bacteria	rnhB	ko:K03470	Bacteria	L	RNA-DNA hybrid ribonuclease activity	-	-	-	-	68.7567	60.63	0.181468	0.791082	0.857787	-
Chromosome1_821	555079.Toce_1070	3.7e-34	151	Thermoanaerobacterales	rplS	ko:K02884	Bacteria	J	This protein is located at the 30S-50S ribosomal subunit interface and may play a role in the structure and function of the aminoacyl-tRNA binding site	-	-	-	-	49.26	53.3233	-0.11435	0.731328	0.81108	-
Chromosome1_822	309798.COPRO5265_0703	2.9e-62	245	Thermoanaerobacterales	trmD	ko:K00554	Bacteria	S	SAM-dependent RNA methyltransferase	-	-	-	-	306.413	368.777	-0.267268	0.523625	0.621007	-
Chromosome1_823	309799.DICTH_1424	7.6e-71	273.9	Bacteria	trmD	"ko:K00554,ko:K01770"	Bacteria	J	Belongs to the RNA methyltransferase TrmD family	-	-	-	-	190.337	239.7	-0.332676	0.45818	0.564471	-
Chromosome1_824	1262914.BN533_00347	4.8e-27	127.9	Negativicutes	rimM	ko:K02860	Bacteria	J	"An accessory protein needed during the final step in the assembly of 30S ribosomal subunit, possibly for assembly of the head region. Probably interacts with S19. Essential for efficient processing of 16S rRNA. May be needed both before and after RbfA during the maturation of 16S rRNA. It has affinity for free ribosomal 30S subunits but not for 70S ribosomes"	-	-	-	-	320.823	382.497	-0.253668	0.561716	0.660642	-
Chromosome1_825	309798.COPRO5265_0700	2.1e-14	85.5	Clostridia			Bacteria	S	YlqD protein	-	-	-	-	34.0867	53.5267	-0.65105	0.187695	0.280551	-
Chromosome1_826	1122217.KB899570_gene972	1.2e-21	109	Negativicutes	rpsP	ko:K02959	Bacteria	J	Belongs to the bacterial ribosomal protein bS16 family	-	-	-	-	324.923	606.1	-0.899456	0.093757	0.159264	-
Chromosome1_827	309798.COPRO5265_0698	4.7e-95	355.1	Thermoanaerobacterales	ffh	ko:K03106	Bacteria	U	Involved in targeting and insertion of nascent membrane proteins into the cytoplasmic membrane. Binds to the hydrophobic signal sequence of the ribosome-nascent chain (RNC) as it emerges from the ribosomes. The SRP-RNC complex is then targeted to the cytoplasmic membrane where it interacts with the SRP receptor FtsY	-	-	-	-	126.44	196.753	-0.637935	0.128139	0.206829	-
Chromosome1_828	546270.GEMHA0001_0607	4.9e-08	63.9	Bacillales incertae sedis	ylxM	ko:K09787	Bacteria	S	Might take part in the signal recognition particle (SRP) pathway. This is inferred from the conservation of its genetic proximity to ftsY ffh. May be a regulatory protein	-	-	-	-	95.31	65.84	0.533663	0.12325	0.199977	-
Chromosome1_829	926554.KI912638_gene4879	1.6e-07	63.9	Bacteria			Bacteria	S	Domain of unknown function (DUF4388)	-	-	-	-	1037.58	887.117	0.226022	0.466256	0.571706	-
Chromosome1_830	555079.Toce_0176	1.1e-130	473.4	Thermoanaerobacterales	serS	ko:K01875	Bacteria	J	"Catalyzes the attachment of serine to tRNA(Ser). Is also able to aminoacylate tRNA(Sec) with serine, to form the misacylated tRNA L-seryl-tRNA(Sec), which will be further converted into selenocysteinyl-tRNA(Sec)"	6.1.1.11	R03662|R08218	Aminoacyl-tRNA biosynthesis	L-serine:tRNASec ligase (AMP-forming)|L-Serine:tRNA(Ser) ligase (AMP-forming)	150.983	205.71	-0.446223	0.00404084	0.0106931	-
Chromosome1_831	309798.COPRO5265_0686	4.6e-65	255	Thermoanaerobacterales	rluD	"ko:K06177,ko:K06180"	Bacteria	J	Responsible for synthesis of pseudouridine from uracil	-	-	-	-	123.31	175.603	-0.51003	0.00014978	0.000544528	-
Chromosome1_832	1278304.JAFR01000006_gene525	6.5e-11	73.9	Tenericutes	lspA	ko:K03101	Bacteria	MU	This protein specifically catalyzes the removal of signal peptides from prolipoproteins	-	-	-	-	201.393	265.557	-0.399004	0.0152178	0.0333976	-
Chromosome1_833	1259795.ARJK01000002_gene534	3.8e-311	1074.3	Thermoanaerobacterales	ileS	ko:K01870	Bacteria	J	"amino acids such as valine, to avoid such errors it has two additional distinct tRNA(Ile)-dependent editing activities. One activity is designated as 'pretransfer' editing and involves the hydrolysis of activated Val-AMP. The other activity is designated 'posttransfer' editing and involves deacylation of mischarged Val-tRNA(Ile)"	6.1.1.5	R03656	Aminoacyl-tRNA biosynthesis	L-Isoleucine:tRNA(Ile) ligase (AMP-forming)	679.087	890.777	-0.391468	0.00590587	0.0149181	-
Chromosome1_834	891968.Anamo_0377	7.3e-33	146.7	Synergistetes	queD	ko:K01737	Bacteria	H	PFAM 6-pyruvoyl tetrahydropterin synthase	4.2.3.12|4.1.2.50|4.1.2.60	R09959|R11719|R04286	Folate biosynthesis	dihydroneopterin triphosphate aldolase (PTS III)|6-pyruvoyltetrahydropterin synthase|7,8-dihydroneopterin 3'-triphosphate acetaldehyde-lyase (6-carboxy-5,6,7,8-tetrahydropterin and triphosphate-forming)	569.6	592.643	-0.057215	0.215165	0.311729	-
Chromosome1_835	771875.Ferpe_0898	1.9e-72	279.3	Thermotogae	folE2	"ko:K01495,ko:K09007"	Bacteria	F	"Converts GTP to 7,8-dihydroneopterin triphosphate"	3.5.4.16	R00424	Folate biosynthesis	GTP 7,8-8,9-dihydrolase	174.99	199.7	-0.190562	0.0586659	0.107267	-
Chromosome1_836	309799.DICTH_0461	5.8e-113	414.5	Bacteria	folP	ko:K00796	Bacteria	H	"Catalyzes the condensation of para-aminobenzoate (pABA) with 6-hydroxymethyl-7,8-dihydropterin diphosphate (DHPt-PP) to form 7,8-dihydropteroate (H2Pte), the immediate precursor of folate derivatives"	2.5.1.15	R03066|R03067	Folate biosynthesis	2-amino-4-hydroxy-6-hydroxymethyl-7,8-dihydropteridine:4-aminobenzoate 2-amino-4-hydroxydihydropteridine-6-methenyltransferase|2-amino-4-hydroxy-6-hydroxymethyl-7,8-dihydropteridine-diphosphate:4-aminobenzoate 2-amino-4-hydroxydihydropteridine-6-methenyltransferase	183.927	171.867	0.0978409	0.98387	0.991543	-
Chromosome1_837	869209.Tresu_2537	2e-23	115.5	Spirochaetes	fur	"ko:K03711,ko:K09825"	Bacteria	P	Belongs to the Fur family		fe2t	Transport	Ferrous iron (Fe2+) uptake system, FeoB	481.82	561.077	-0.219704	0.0635056	0.114237	-
Chromosome1_838	1414720.CBYM010000021_gene2187	1.2e-11	77	Clostridiaceae	comF	ko:K02242	Bacteria	S	ComF family	-	-	-	-	110.46	77.83	0.505126	0.0043282	0.0113333	-
Chromosome1_839	309798.COPRO5265_1035	3.3e-84	318.9	Thermoanaerobacterales	hutI	ko:K01468	Bacteria	F	Belongs to the metallo-dependent hydrolases superfamily. HutI family	3.5.2.7	R02288	Histidine metabolism	4-imidazolone-5-propanoate amidohydrolase	208.503	181.47	0.200339	0.515002	0.613117	-
Chromosome1_840	309798.COPRO5265_1036	9e-98	363.6	Thermoanaerobacterales	ftcD	"ko:K00603,ko:K01746,ko:K13990"	Bacteria	E	PFAM Formiminotransferase	2.1.2.5	R03189|R02287	One carbon pool by folate|Histidine metabolism	5-Formiminotetrahydrofolate:L-glutamate N-formiminotransferase|5-Formyltetrahydrofolate:L-glutamate N-formiminotransferase	411.567	440.323	-0.0974372	0.0754559	0.133245	-
Chromosome1_841	1259795.ARJK01000003_gene842	9.1e-258	896	Thermoanaerobacterales	hutU	ko:K01712	Bacteria	E	Catalyzes the conversion of urocanate to 4-imidazolone- 5-propionate	4.2.1.49	R02914	Histidine metabolism	4,5-Dihydro-4-oxo-5-imidazolepropanoate hydro-lyase	271.037	336.697	-0.312961	0.000517457	0.00170585	-
Chromosome1_842	340099.Teth39_0553	1.1e-89	337.8	Thermoanaerobacterales	ftsA		Bacteria	D	cell division protein FtsA	-	-	-	-	90.13	104.453	-0.212779	0.033341	0.0652233	-
Chromosome1_844	309798.COPRO5265_1072	2.3e-139	502.3	Thermoanaerobacterales	argD	ko:K00823	Bacteria	H	Aminotransferase class-III	2.6.1.-|2.6.1.55|2.6.1.11|2.6.1.13|2.6.1.19	R04467|R00908|R00667|R01648|R02283	beta-Alanine metabolism|Proline Biosynthesis|Lysine Biosynthesis|Alanine, aspartate and glutamate metabolism|Arginine Biosynthesis|Butanoate metabolism|Propanoate metabolism	acetylornithine transaminase|beta-alanine:2-oxoglutarate aminotransferase|4-aminobutanoate:2-oxoglutarate aminotransferase|ornithine transaminase|e N-acetyl-L,L-diaminopimelate aminotransferase	1230.73	1791.85	-0.541932	6.75439e-09	4.67103e-08	-
Chromosome1_845	309798.COPRO5265_0878	7.7e-65	254.6	Thermoanaerobacterales	yqeV	"ko:K06168,ko:K18707"	Bacteria	J	SMART Elongator protein 3 MiaB NifB	-	-	-	-	31.4933	38.5567	-0.291934	0.0243351	0.0502861	-
Chromosome1_846	1211819.CALK01000004_gene2229	7.2e-20	104.4	Erysipelotrichia	rsmE	ko:K09761	Bacteria	J	Specifically methylates the N3 position of the uracil ring of uridine 1498 (m3U1498) in 16S rRNA. Acts on the fully assembled 30S ribosomal subunit	-	-	-	-	11.5867	16.8267	-0.538284	0.0643212	0.115304	-
Chromosome1_847	273068.TTE0957	1.6e-37	163.3	Thermoanaerobacterales	prmA	ko:K02687	Bacteria	J	Ribosomal protein L11 methyltransferase	-	-	-	-	54.7733	86.65	-0.661726	1.97666e-07	1.17842e-06	-
Chromosome1_848	877414.ATWA01000016_gene2144	5.6e-18	98.6	unclassified Clostridiales	hrcA	ko:K03705	Bacteria	K	Negative regulator of class I heat shock genes (grpE- dnaK-dnaJ and groELS operons). Prevents heat-shock induction of these operons	-	-	-	-	123.697	262.193	-1.08382	8.71925e-23	2.3802e-21	down
Chromosome1_849	443254.Marpi_1273	1.9e-44	186.4	Thermotogae		ko:K00845	Bacteria	G	PFAM ROK family	2.7.1.2	R00299	Starch and sucrose metabolism	ATP:D-glucose 6-phosphotransferase	55.9867	67.46	-0.268949	0.0268976	0.0545667	-
Chromosome1_851	1259795.ARJK01000002_gene533	9e-50	204.9	Thermoanaerobacterales			Bacteria	C	"Elongator protein 3, MiaB family, Radical SAM"	-	-	-	-	34.2233	49.9267	-0.54483	0.000154133	0.000559047	-
Chromosome1_852	351627.Csac_0930	6.3e-64	251.5	Thermoanaerobacterales	ftsZ	ko:K03531	Bacteria	D	Essential cell division protein that forms a contractile ring structure (Z ring) at the future cell division site. The regulation of the ring assembly controls the timing and the location of cell division. One of the functions of the FtsZ ring is to recruit other cell division proteins to the septum to produce a new cell wall between the dividing cells. Binds GTP and shows GTPase activity	-	-	-	-	82.3533	189.497	-1.20227	4.55298e-13	5.36699e-12	down
Chromosome1_854	1280706.AUJE01000012_gene557	3.2e-63	248.8	Negativicutes	ddl	"ko:K00075,ko:K01921"	Bacteria	F	Belongs to the D-alanine--D-alanine ligase family	6.3.2.4	R01150	D-Alanine metabolism	D-alanine:D-alanine ligase (ADP-forming)	317.73	411.687	-0.373745	0.0165725	0.0359648	-
Chromosome1_855	309798.COPRO5265_0372	3.7e-23	114	Clostridia	hup	ko:K03530	Bacteria	L	"Histone-like DNA-binding protein which is capable of wrapping DNA to stabilize it, and thus to prevent its denaturation under extreme environmental conditions"	-	-	-	-	3285.44	3592.97	-0.129089	0.207537	0.305224	-
Chromosome1_856	573063.Metin_0560	5.6e-39	167.2	Methanococci	ndk	ko:K00940	Archaea	F	"Major role in the synthesis of nucleoside triphosphates other than ATP. The ATP gamma phosphate is transferred to the NDP beta phosphate via a ping-pong mechanism, using a phosphorylated active-site intermediate"	-	-	-	-	792.533	932.513	-0.234653	0.151719	0.237341	-
Chromosome1_857	309798.COPRO5265_0424	2.6e-23	115.2	Thermoanaerobacterales		ko:K13993	Bacteria	O	Belongs to the small heat shock protein (HSP20) family	-	-	-	-	130.557	39.1667	1.73698	1.72015e-13	2.15851e-12	up
Chromosome1_858	123214.PERMA_0782	3.1e-47	195.3	Aquificae	rsmI	ko:K07056	Bacteria	H	Catalyzes the 2'-O-methylation of the ribose of cytidine 1402 (C1402) in 16S rRNA	-	-	-	-	60.7533	63.0233	-0.0529225	0.454794	0.56208	-
Chromosome1_859	1259795.ARJK01000002_gene281	2.6e-22	112.5	Bacteria	metW	"ko:K15256,ko:K16217,ko:K21786"	Bacteria	AJ	Specifically methylates the adenine in position 37 of tRNA(1)(Val) (anticodon cmo5UAC)	-	-	-	-	53.0467	54.1233	-0.0289886	0.49623	0.594407	-
Chromosome1_860	580331.Thit_0992	5.1e-139	501.5	Thermoanaerobacterales			Bacteria	S	"PFAM ABC transporter, ATPase"	-	-	-	-	86.2133	103.473	-0.263276	0.0136855	0.0304209	-
Chromosome1_862	1259795.ARJK01000002_gene209	5.5e-50	205.7	Thermoanaerobacterales		ko:K09749	Bacteria	L	COGs COG1315 polymerase most protein contain PALM domain HD hydrolase domain and Zn-ribbon domain	-	-	-	-	219.277	318.74	-0.539628	0.000742951	0.00236407	-
Chromosome1_863	592015.HMPREF1705_00214	3.1e-18	97.8	Synergistetes			Bacteria	S	Thiamine-binding protein	-	-	-	-	113.297	162.987	-0.524649	0.0112605	0.0257289	-
Chromosome1_865	2423.NA23_0205970	8.4e-74	283.5	Thermotogae	tal	ko:K00616	Bacteria	F	Transaldolase is important for the balance of metabolites in the pentose-phosphate pathway	2.2.1.2	R08575	Pentose phosphate pathway	sedoheptulose-7-phosphate:D-glyceraldehyde-3-phosphate glyceronetransferase	173.277	255.653	-0.561111	3.52506e-05	0.000146267	-
Chromosome1_867	1259795.ARJK01000003_gene974	6.7e-63	247.3	Thermoanaerobacterales	gmk	"ko:K00942,ko:K01591"	Bacteria	F	"Essential for recycling GMP and indirectly, cGMP"	2.7.4.12|2.7.4.8	R02090|R00332	Purine metabolism	ATP:GMP phosphotransferase|ATP:dGMP phosphotransferase	356.063	539.47	-0.599409	0.000657648	0.00211426	-
Chromosome1_868	1259795.ARJK01000003_gene975	2.2e-20	104.8	Thermoanaerobacterales		ko:K09777	Bacteria	S	Belongs to the UPF0296 family	-	-	-	-	61.8933	81.0933	-0.389799	0.0267652	0.0544475	-
Chromosome1_869	1158606.I579_00630	1e-31	144.1	Enterococcaceae	yloC		Bacteria	S	Domain of unknown function (DUF1732)	-	-	-	-	193.18	197.547	-0.0322478	0.269512	0.37046	-
Chromosome1_870	262543.Exig_1032	2.2e-105	389	Bacillales incertae sedis	tdh	ko:K00060	Bacteria	E	L-threonine 3-dehydrogenase	-	-	-	-	528.25	490.033	0.108341	0.999029	0.999029	-
Chromosome1_871	309798.COPRO5265_1194	4.2e-156	557.8	Thermoanaerobacterales		ko:K00812	Bacteria	E	"PFAM aminotransferase, class I"	2.6.1.1|2.6.1.83|2.6.1.3|2.6.1.12	R00734|R02433|R07613|R00895|R05052|R02619|R00258|R00355|R00694	Cysteine Metabolism|Proline Biosynthesis|Lysine biosynthesis|Alanine, aspartate and glutamate metabolism|Phenylalanine Tyrosine Tryptophan Biosynthesis|Glutamate Metabolism	3-sulfino-alanine transaminase (irreversible)|phenylalanine transaminase|cysteine transaminase irreversible|aspartate transaminase|LL-2,6-diaminoheptanedioate:2-oxoglutarate aminotransferase|Alanine aminotransferase (AlaAT)|L-erythro-4-Hydroxyglutamate:2-oxoglutarate aminotransferase|tyrosine transaminase|L-Cysteate:2-oxoglutarate aminotransferase	2620.15	2270.27	0.206785	0.490713	0.589649	-
Chromosome1_872	1259795.ARJK01000003_gene648	2.7e-45	189.1	Thermoanaerobacterales	ispH	"ko:K02945,ko:K03527"	Bacteria	IM	Catalyzes the conversion of 1-hydroxy-2-methyl-2-(E)- butenyl 4-diphosphate (HMBPP) into a mixture of isopentenyl diphosphate (IPP) and dimethylallyl diphosphate (DMAPP). Acts in the terminal step of the DOXP MEP pathway for isoprenoid precursor biosynthesis	-	-	-	-	108.537	98.7633	0.136135	0.834155	0.88541	-
Chromosome1_873	309798.COPRO5265_0795	7.3e-71	274.6	Thermoanaerobacterales	cmk	"ko:K00655,ko:K00800,ko:K00945,ko:K02945,ko:K03527,ko:K03977,ko:K11753,ko:K13799"	Bacteria	F	Belongs to the cytidylate kinase family. Type 1 subfamily	2.7.4.25|2.7.4.14	R01665|R00512	Pyrimidine metabolism	ATP:CMP phosphotransferase|ATP:dCMP phosphotransferase	104.197	106.187	-0.0272935	0.475776	0.577463	-
Chromosome1_874	309798.COPRO5265_0794	1e-99	370.2	Thermoanaerobacterales	trpS	ko:K01867	Bacteria	J	PFAM aminoacyl-tRNA synthetase class Ib	6.1.1.2	R03664	Aminoacyl-tRNA biosynthesis	L-Tryptophan -tRNA(Trp) ligase (AMP-forming)	133.267	139.723	-0.068257	0.334909	0.439762	-
Chromosome1_875	1259795.ARJK01000003_gene669	4.7e-83	315.1	Thermoanaerobacterales	ynbB	ko:K01758	Bacteria	P	PFAM Aluminium resistance family protein	-	-	-	-	114.937	104.683	0.134807	0.796491	0.860055	-
Chromosome1_876	941824.TCEL_01900	3e-43	182.6	Clostridiaceae	miaA	ko:K00791	Bacteria	J	"Catalyzes the transfer of a dimethylallyl group onto the adenine at position 37 in tRNAs that read codons beginning with uridine, leading to the formation of N6-(dimethylallyl)adenosine (i(6)A)"	-	-	-	-	112.657	90.99	0.308153	0.27728	0.379128	-
Chromosome1_877	309798.COPRO5265_0825	2.3e-123	449.1	Thermoanaerobacterales	miaB	ko:K06168	Bacteria	J	"Catalyzes the methylthiolation of N6- (dimethylallyl)adenosine (i(6)A), leading to the formation of 2- methylthio-N6-(dimethylallyl)adenosine (ms(2)i(6)A) at position 37 in tRNAs that read codons beginning with uridine"	-	-	-	-	78.7167	106.467	-0.435661	0.00993496	0.0232114	-
Chromosome1_878	309798.COPRO5265_0824	9.2e-64	250.4	Thermoanaerobacterales	ymdB	"ko:K02029,ko:K02030,ko:K09769"	Bacteria	S	PFAM Metallophosphoesterase	-	-	-	-	235.887	313.367	-0.409758	5.72922e-06	2.71789e-05	-
Chromosome1_879	1259795.ARJK01000003_gene665	1.9e-122	446.4	Thermoanaerobacterales	rny	ko:K18682	Bacteria	D	Endoribonuclease that initiates mRNA decay	-	-	-	-	317.6	473.727	-0.576844	4.9606e-07	2.76656e-06	-
Chromosome1_881	938289.CAJN020000002_gene608	8.8e-86	323.9	unclassified Clostridiales	recA	ko:K03553	Bacteria	L	"Can catalyze the hydrolysis of ATP in the presence of single-stranded DNA, the ATP-dependent uptake of single-stranded DNA by duplex DNA, and the ATP-dependent hybridization of homologous single-stranded DNAs. It interacts with LexA causing its activation and leading to its autocatalytic cleavage"	-	-	-	-	395.117	284.473	0.473985	0.00576181	0.0146016	-
Chromosome1_882	1244869.H261_13459	1.7e-21	109.4	Rhodospirillales	ligT	ko:K01975	Bacteria	J	"Hydrolyzes RNA 2',3'-cyclic phosphodiester to an RNA 2'- phosphomonoester"	-	-	-	-	273.677	148.98	0.877354	3.43731e-08	2.21927e-07	-
Chromosome1_883	1089553.Tph_c11560	1.1e-20	106.7	Thermoanaerobacterales	cinA	"ko:K03742,ko:K03743"	Bacteria	S	Belongs to the CinA family	-	-	-	-	314.463	157.953	0.993393	2.17774e-09	1.55439e-08	-
Chromosome1_884	1231241.Mc24_02233	3.3e-66	259.2	Thermotogae	rimO	ko:K14441	Bacteria	J	Catalyzes the methylthiolation of an aspartic acid residue of ribosomal protein S12	-	-	-	-	524.527	311.287	0.752772	5.92458e-05	0.000235771	-
Chromosome1_886	639282.DEFDS_1706	7.7e-234	817	Deferribacteres	lon	ko:K01338	Bacteria	O	"ATP-dependent serine protease that mediates the selective degradation of mutant and abnormal proteins as well as certain short-lived regulatory proteins. Required for cellular homeostasis and for survival from DNA damage and developmental changes induced by stress. Degrades polypeptides processively to yield small peptide fragments that are 5 to 10 amino acids long. Binds to DNA in a double-stra…	-	-	-	-	501.883	508.6	-0.0191794	0.305016	0.408437	-
Chromosome1_887	648996.Theam_0656	1.6e-145	522.7	Aquificae	clpX	ko:K03544	Bacteria	O	ATP-dependent specificity component of the Clp protease. It directs the protease to specific substrates. Can perform chaperone functions in the absence of ClpP	-	-	-	-	739.71	1021.06	-0.465036	1.05653e-06	5.49817e-06	-
Chromosome1_888	868864.Dester_0010	3.2e-77	294.7	Aquificae	clpP	ko:K01358	Bacteria	O	Cleaves peptides in various proteins in a process that requires ATP hydrolysis. Has a chymotrypsin-like activity. Plays a major role in the degradation of misfolded proteins	-	-	-	-	351.367	658.633	-0.906498	7.69191e-10	5.98431e-09	-
Chromosome1_889	309798.COPRO5265_0813	2.9e-35	156.4	Bacteria	tig	ko:K03545	Bacteria	D	peptidyl-prolyl cis-trans isomerase activity	-	-	-	-	1.75667	4.7	-1.41982	0.000145169	0.000532921	-
Chromosome1_890	1123248.KB893386_gene1872	2.7e-39	168.7	Sphingobacteriia	tdk	ko:K00857	Bacteria	F	thymidine kinase	2.7.1.21	R02099|R01567	Pyrimidine Metabolism	deoxyuridine kinase (ATP:Deoxyuridine)|thymidine kinase (ATP:thymidine)	33.1767	40.4333	-0.285376	0.0709575	0.126039	-
Chromosome1_891	644966.Tmar_1083	3.8e-20	105.1	Clostridiales incertae sedis	lexA	ko:K01356	Bacteria	K	"Represses a number of genes involved in the response to DNA damage (SOS response), including recA and lexA. In the presence of single-stranded DNA, RecA interacts with LexA causing an autocatalytic cleavage which disrupts the DNA-binding part of LexA, leading to derepression of the SOS regulon and eventually DNA repair"	-	-	-	-	1316.52	1316.79	-0.000292194	0.474751	0.576669	-
Chromosome1_892	123214.PERMA_1077	6.7e-57	227.3	Aquificae			Bacteria			-	-	-	-	133.723	195.68	-0.549245	2.35114e-07	1.38575e-06	-
Chromosome1_893	1504823.CCMM01000006_gene240	3.6e-55	221.9	unclassified Bacteria	mrp	ko:K03605	Bacteria	D	Binds and transfers iron-sulfur (Fe-S) clusters to target apoproteins. Can hydrolyze ATP	-	-	-	-	753.39	1232.89	-0.710579	6.76052e-05	0.000265641	-
Chromosome1_894	1379281.AVAG01000020_gene1071	1.1e-30	140.2	Desulfovibrionales	ywhC	ko:K06402	Bacteria	S	PFAM peptidase M50	-	-	-	-	384.237	425.547	-0.147322	0.327553	0.432293	-
Chromosome1_895	373903.Hore_07150	1.5e-25	124	Halanaerobiales	cca	"ko:K00970,ko:K00974,ko:K06881"	Bacteria	J	Belongs to the tRNA nucleotidyltransferase poly(A) polymerase family	-	-	-	-	109.31	96.3967	0.18137	0.816485	0.874364	-
Chromosome1_896	443254.Marpi_0609	1.8e-131	476.1	Thermotogae	pdp	"ko:K00756,ko:K00758"	Bacteria	F	Pyrimidine nucleoside phosphorylase	2.4.2.4|2.4.2.3|2.4.2.2|2.4.2.1	R02484|R01570|R01876|R02296|R02298	Pyrimidine metabolism	uridine:phosphate alpha-D-ribosyltransferase|Pyrimidine-nucleoside:orthophosphate alpha-D-ribosyltransferase|deoxyuridine:orthophosphate 2-deoxy-D-ribosyltransferase|Cytidine:orthophosphate alpha-D-ribosyltransferase|thymidine:phosphate deoxy-alpha-D-ribosyltransferase	440.573	544.667	-0.305991	0.0254847	0.0521767	-
Chromosome1_897	1259795.ARJK01000002_gene639	3.2e-86	325.1	Thermoanaerobacterales	punA	ko:K03783	Bacteria	F	"The purine nucleoside phosphorylases catalyze the phosphorolytic breakdown of the N-glycosidic bond in the beta- (deoxy)ribonucleoside molecules, with the formation of the corresponding free purine bases and pentose-1-phosphate"	2.4.2.15|2.4.2.4|2.4.2.3|2.4.2.2|2.4.2.1	R02557|R02294|R01863|R02748|R02484|R02147|R10244|R01969|R02295|R02297|R01561|R08368	Nicotinate and nicotinamide metabolism|Purine metabolism|Pyrimidine metabolism|-	Deoxyadenosine:orthophosphate ribosyltransferase|inosine:phosphate alpha-D-ribosyltransferase|guanosine:phosphate alpha-D-ribosyltransferase|Xanthosine:orthophosphate ribosyltransferase|Deoxyinosine:orthophosphate ribosyltransferase|N-Ribosylnicotinamide:orthophosphate ribosyltransferase|purine-nucleoside:phosphate ribosyltransferase|purine-deoxynucleoside:phosphate ribosyltransferase|Adenosine:p…	902.827	1027.33	-0.186383	0.14039	0.222225	-
Chromosome1_898	273068.TTE0463	1.7e-130	472.6	Thermoanaerobacterales	deoB	ko:K01839	Bacteria	G	Phosphotransfer between the C1 and C5 carbon atoms of pentose	5.4.2.2|5.4.2.7	R02749|R01057	Pentose phosphate pathway	D-Ribose 1,5-phosphomutase|2-deoxy-D-ribose 1-phosphate 1,5-phosphomutase	924.05	1416.73	-0.616519	0.000762296	0.00241084	-
Chromosome1_899	521003.COLINT_03233	5.6e-22	110.9	Coriobacteriia	nudF	ko:K01515	Bacteria	L	"Hydrolase, NUDIX family"	3.6.1.13	R01054	Purine metabolism	ADP-ribose ribophosphohydrolase	23.9067	28.03	-0.229559	0.184119	0.276511	-
Chromosome1_900	443254.Marpi_1367	4.3e-31	141.4	Thermotogae	pgsA	"ko:K00995,ko:K08744"	Bacteria	I	Belongs to the CDP-alcohol phosphatidyltransferase class-I family	2.7.8.41|2.7.8.5	R01801|R02030	Glycerophospholipid metabolism	cardiolipin synthase (CMP-forming)|Phosphatidylglycerol synthase (n-C16:0)	326.543	193.507	0.754891	0.00359474	0.00968723	-
Chromosome1_901	1259795.ARJK01000002_gene635	2.3e-48	198.7	Thermoanaerobacterales		"ko:K00177,ko:K00187"	Bacteria	C	PFAM Pyruvate ketoisovalerate oxidoreductase	1.2.7.1	R01199|R01196	Propanoate metabolism|Glycolysis / Gluconeogenesis	2-oxobutanoate:ferredoxin 2-oxidoreductase (CoA-propanoylating)|pyruvate:ferredoxin 2-oxidoreductase (CoA-acetylating) (POR)	2220.33	3947.91	-0.830314	4.78153e-21	1.14462e-19	-
Chromosome1_902	309798.COPRO5265_0786	2.6e-95	355.1	Thermoanaerobacterales	vorB	"ko:K00175,ko:K00187"	Bacteria	C	PFAM Thiamine pyrophosphate	1.2.7.1	R01199|R01196	Propanoate metabolism|Glycolysis / Gluconeogenesis	2-oxobutanoate:ferredoxin 2-oxidoreductase (CoA-propanoylating)|pyruvate:ferredoxin 2-oxidoreductase (CoA-acetylating) (POR)	3313.39	6329.99	-0.933897	1.35619e-20	3.10328e-19	-
Chromosome1_903	309798.COPRO5265_0785	4e-129	468	Thermoanaerobacterales	vorB	"ko:K00174,ko:K00186"	Bacteria	C	PFAM Pyruvate flavodoxin ferredoxin oxidoreductase	1.2.7.3|1.2.7.11	R01197	Pyruvate metabolism|Citrate cycle|Central carbon metabolism	2-oxoglutarate:ferredoxin oxidoreductases (OGOR)	3404.02	7765.83	-1.1899	6.90721e-20	1.49273e-18	down
Chromosome1_904	679200.HMPREF9333_01806	3.2e-07	60.8	Bacteria		ko:K00176	Bacteria	C	"NDH-1 shuttles electrons from NADH, via FMN and iron- sulfur (Fe-S) centers, to quinones in the respiratory chain. The immediate electron acceptor for the enzyme in this species is believed to be ubiquinone. Couples the redox reaction to proton translocation (for every two electrons transferred, four hydrogen ions are translocated across the cytoplasmic membrane), and thus conserves the redox en…	-	-	-	-	937.947	1469.96	-0.648199	1.41827e-05	6.35973e-05	-
Chromosome1_905	521045.Kole_2162	4.1e-15	88.6	Thermotogae			Bacteria	D	bacterial-type flagellum organization	-	-	-	-	226.09	368.037	-0.702952	1.72671e-09	1.24965e-08	-
Chromosome1_906	1304284.L21TH_2281	1.6e-122	446	Clostridiaceae	buk	ko:K00929	Bacteria	C	Belongs to the acetokinase family	2.7.2.7	R01688	Butanoate Metabolism	butyrate kinase	134.383	273.5	-1.02519	6.73018e-22	1.68906e-20	down
Chromosome1_907	592015.HMPREF1705_02116	4.4e-73	281.6	Synergistetes	pta	"ko:K00625,ko:K00634,ko:K13788"	Bacteria	C	PFAM Phosphate acetyl butaryl transferase	2.3.1.222|2.3.1.8	R00921|R00230	Pyruvate metabolism|Propanoate metabolism	acetyl-CoA:phosphate acetyltransferase|propanoyl-CoA:phosphate propanoyltransferase	244.297	439.083	-0.845861	3.5192e-13	4.21222e-12	-
Chromosome1_908	309798.COPRO5265_0780	5.4e-102	377.9	Thermoanaerobacterales	buk	ko:K00929	Bacteria	H	Belongs to the acetokinase family	2.7.2.7	R01688	Butanoate Metabolism	butyrate kinase	364.15	615.62	-0.757507	4.32775e-10	3.56296e-09	-
Chromosome1_909	1319815.HMPREF0202_01685	3e-40	173.3	Fusobacteria	recN	ko:K03631	Bacteria	L	May be involved in recombinational repair of damaged DNA	-	-	-	-	139.807	135.017	0.0502957	0.696028	0.781964	-
Chromosome1_910	194439.CT0085	2.9e-26	125.9	Chlorobi	nadK	ko:K00858	Bacteria	F	"Involved in the regulation of the intracellular balance of NAD and NADP, and is a key enzyme in the biosynthesis of NADP. Catalyzes specifically the phosphorylation on 2'-hydroxyl of the adenosine moiety of NAD to yield NADP"	2.7.1.23	R00104	Nicotinate and nicotinamide metabolism	ATP:NAD+ 2'-phosphotransferase	278.98	295.363	-0.082329	0.178467	0.269703	-
Chromosome1_911	243274.THEMA_06460	4.8e-15	87	Thermotogae	acyP	ko:K01512	Bacteria	C	PFAM acylphosphatase	3.6.1.7	R01421|R01515|R00317	Aminobenzoate degradation|Pyruvate Metabolism|-	3-Phospho-D-glyceroyl phosphate phosphohydrolase|acylphosphatase (2)|Benzoyl phosphate phosphohydrolase	159.407	179.84	-0.174002	0.235079	0.333136	-
Chromosome1_912	660470.Theba_0886	2.4e-11	75.5	Thermotogae	nusB	ko:K03625	Bacteria	K	Involved in transcription antitermination. Required for transcription of ribosomal RNA (rRNA) genes. Binds specifically to the boxA antiterminator sequence of the ribosomal RNA (rrn) operons	-	-	-	-	317.473	408.077	-0.362205	0.0178338	0.0384874	-
Chromosome1_914	309798.COPRO5265_0774	4.5e-68	264.2	Thermoanaerobacterales	efp	ko:K02356	Bacteria	J	"Involved in peptide bond synthesis. Stimulates efficient translation and peptide-bond synthesis on native or reconstituted 70S ribosomes in vitro. Probably functions indirectly by altering the affinity of the ribosome for aminoacyl-tRNA, thus increasing their reactivity as acceptors for peptidyl transferase"	-	-	-	-	218.163	345.097	-0.661592	8.90447e-10	6.8253e-09	-
Chromosome1_915	1307436.PBF_11902	1.5e-75	290	Bacillus	yqhT	"ko:K01262,ko:K01271"	Bacteria	E	COG0006 Xaa-Pro aminopeptidase	-	-	-	-	67.0633	48.21	0.476192	0.0192855	0.0412769	-
Chromosome1_919	511051.CSE_10640	7.1e-33	148.3	Bacteria		ko:K02662	Bacteria	NU	Pilus assembly protein	-	-	-	-	232.127	190.693	0.283658	0.296234	0.398737	-
Chromosome1_920	309798.COPRO5265_1030	5.1e-41	174.9	Thermoanaerobacterales	pilD	ko:K02654	Bacteria	NOU	Cleaves type-4 fimbrial leader sequence and methylates the N-terminal (generally Phe) residue	-	-	-	-	183.65	101.953	0.84905	0.00158207	0.00459271	-
Chromosome1_921	667014.Thein_0149	9.5e-63	247.7	Thermodesulfobacteria	pilC	"ko:K02455,ko:K02505,ko:K02653"	Bacteria	NU	"Type II secretion system (T2SS), protein F"	-	-	-	-	546.59	508.82	0.103304	0.969384	0.983287	-
Chromosome1_922	1304284.L21TH_1835	5.3e-110	404.4	Clostridiaceae	pilT	ko:K02669	Bacteria	NU	twitching motility protein	-	-	-	-	538.907	598.85	-0.152159	0.124569	0.201905	-
Chromosome1_923	511051.CSE_14720	3.8e-124	452.2	Bacteria		ko:K02652	Bacteria	NU	"Type II secretory pathway, ATPase PulE Tfp pilus assembly pathway, ATPase PilB"	-	-	-	-	871.057	829.323	0.0708319	0.845937	0.894907	-
Chromosome1_924	309798.COPRO5265_1029	7.1e-22	110.5	Thermoanaerobacterales	yqeG	"ko:K07015,ko:K18346"	Bacteria	S	"HAD superfamily (Subfamily IIIA) phosphatase, TIGR01668"	-	-	-	-	141.79	121.013	0.22859	0.463434	0.569208	-
Chromosome1_926	309799.DICTH_0719	8.9e-46	191	Bacteria	mltG	ko:K07082	Bacteria	F	Functions as a peptidoglycan terminase that cleaves nascent peptidoglycan strands endolytically to terminate their elongation	-	-	-	-	185.133	156.477	0.242617	0.413793	0.524318	-
Chromosome1_927	436114.SYO3AOP1_0474	2e-17	95.5	Aquificae	yqgF	ko:K07447	Bacteria	L	Could be a nuclease involved in processing of the 5'-end of pre-16S rRNA	-	-	-	-	129.7	115.353	0.169119	0.682183	0.768629	-
Chromosome1_928	1120978.KB894079_gene720	3.4e-09	69.7	Carnobacteriaceae	yueF		Bacteria	S	AI-2E family transporter	-	-	-	-	236.97	187.337	0.339071	0.100813	0.16813	-
Chromosome1_929	324057.Pjdr2_1824	2.8e-20	105.9	Paenibacillaceae	sigB	"ko:K03090,ko:K03091,ko:K03093"	Bacteria	K	Belongs to the sigma-70 factor family. ECF subfamily	-	-	-	-	171.69	177.04	-0.0442693	0.24022	0.33857	-
Chromosome1_933	458233.MCCL_1267	4.7e-151	541.6	Staphylococcaceae	aspS	ko:K01876	Bacteria	J	Catalyzes the attachment of L-aspartate to tRNA(Asp) in a two-step reaction L-aspartate is first activated by ATP to form Asp-AMP and then transferred to the acceptor end of tRNA(Asp)	6.1.1.23|6.1.1.12	R03647|R05577	Aminoacyl-tRNA biosynthesis	L-Aspartate:tRNAAsp ligase (AMP-forming)|L-Aspartate:tRNA(Asp) ligase (AMP-forming)	197.48	267.163	-0.436015	0.000253412	0.000892103	-
Chromosome1_934	309798.COPRO5265_0763	9.6e-103	380.6	Thermoanaerobacterales	hisS	ko:K01892	Bacteria	J	"PFAM tRNA synthetase, class II (G, H, P and S)"	6.1.1.21	R03655	Aminoacyl-tRNA biosynthesis	L-Histidine:tRNA(His) ligase (AMP-forming)	25.89	40.05	-0.629407	0.000652414	0.00210613	-
Chromosome1_935	390874.Tpet_1344	7.6e-100	372.1	Thermotogae	mfd	ko:K03723	Bacteria	L	"Couples transcription and DNA repair by recognizing RNA polymerase (RNAP) stalled at DNA lesions. Mediates ATP-dependent release of RNAP and its truncated transcript from the DNA, and recruitment of nucleotide excision repair machinery to the damaged site"	-	-	-	-	79.91	65.16	0.294389	0.451591	0.561182	-
Chromosome1_936	1341151.ASZU01000021_gene1199	3.4e-42	178.3	Thermoactinomycetaceae	pth	ko:K01056	Bacteria	J	Peptidyl-tRNA hydrolase	-	-	-	-	56.4133	64.3	-0.188783	0.499256	0.597571	-
Chromosome1_937	795359.TOPB45_0076	2.4e-33	149.1	Thermodesulfobacteria	ctc	ko:K02897	Bacteria	J	This is one of the proteins that binds to the 5S RNA in the ribosome where it forms part of the central protuberance	-	-	-	-	434.233	772.59	-0.831233	0.0027184	0.00759396	-
Chromosome1_938	1259795.ARJK01000002_gene607	1.3e-102	379.8	Thermoanaerobacterales	prs	ko:K00948	Bacteria	F	Involved in the biosynthesis of the central metabolite phospho-alpha-D-ribosyl-1-pyrophosphate (PRPP) via the transfer of pyrophosphoryl group from ATP to 1-hydroxyl of ribose-5-phosphate (Rib-5-P)	2.7.6.1	R01049	Pentose phosphate pathway	ATP:D-ribose-5-phosphate diphosphotransferase	140.1	234.747	-0.744648	1.76565e-11	1.7171e-10	-
Chromosome1_939	643648.Slip_0104	5.7e-88	331.6	Syntrophomonadaceae	glmU	"ko:K04042,ko:K11528,ko:K16203"	Bacteria	M	"Catalyzes the last two sequential reactions in the de novo biosynthetic pathway for UDP-N-acetylglucosamine (UDP- GlcNAc). The C-terminal domain catalyzes the transfer of acetyl group from acetyl coenzyme A to glucosamine-1-phosphate (GlcN-1-P) to produce N-acetylglucosamine-1-phosphate (GlcNAc-1-P), which is converted into UDP-GlcNAc by the transfer of uridine 5- monophosphate (from uridine 5-t…	2.7.7.23|2.3.1.157	R05332|R00416	Amino sugar and nucleotide sugar metabolism	Acetyl-CoA:D-glucosamine-1-phosphate N-acetyltransferase|UTP:N-acetyl-alpha-D-glucosamine-1-phosphate uridylyltransferase	44.5167	54.6667	-0.296316	0.097402	0.163316	-
Chromosome1_940	309799.DICTH_1754	3.1e-56	224.9	Bacteria	dcd	ko:K01494	Bacteria	F	dUTP biosynthetic process	3.5.4.13	R00568|R02325	Pyrimidine metabolism	CTP aminohydrolase|dCTP aminohydrolase	75.9767	93.7867	-0.303826	0.0333848	0.0652233	-
Chromosome1_941	309799.DICTH_1851	1.7e-56	225.7	Bacteria		ko:K08281	Bacteria	Q	"hydrolase activity, acting on carbon-nitrogen (but not peptide) bonds, in linear amides"	3.5.1.19	R01268	Nicotinate and nicotinamide metabolism	nicotinamidase	150.04	116.52	0.36477	0.12082	0.196648	-
Chromosome1_942	340099.Teth39_1646	2.3e-99	369.8	Thermoanaerobacterales	nadE	"ko:K01916,ko:K01950"	Bacteria	H	Catalyzes the ATP-dependent amidation of deamido-NAD to form NAD. Uses L-glutamine as a nitrogen source	6.3.1.5|6.3.5.1	R00189	Nicotinate and nicotinamide metabolism	deamido-NAD+:ammonia ligase (AMP-forming)	346.507	322.53	0.10345	0.967887	0.98305	-
Chromosome1_945	1122129.AUEF01000001_gene994	6.6e-26	125.6	Staphylococcaceae	FbpA	ko:K12341	Bacteria	K	RNA-binding protein homologous to eukaryotic snRNP	-	-	-	-	27.1067	33.4067	-0.301488	0.00983513	0.0230821	-
Chromosome1_946	498761.HM1_1273	7e-61	241.5	Clostridia	ctpA	ko:K03797	Bacteria	M	Belongs to the peptidase S41A family	-	-	-	-	174.507	148.93	0.228648	0.310692	0.413901	-
Chromosome1_947	747365.Thena_0469	8.8e-37	161.4	Thermoanaerobacterales	lysM	"ko:K06194,ko:K08259"	Bacteria	M	Lysin motif	-	-	-	-	82.84	68.7733	0.268478	0.324408	0.429234	-
Chromosome1_948	1196324.A374_01919	1.4e-13	84	Bacilli	ftsX	"ko:K09811,ko:K09812"	Bacteria	D	Part of the ABC transporter FtsEX involved in asymmetric cellular division facilitating the initiation of sporulation	-	-	-	-	170.47	97.5267	0.805649	3.21052e-07	1.85709e-06	-
Chromosome1_949	1440052.EAKF1_ch2492	3.9e-40	171.8	Escherichia	ftsE	"ko:K09811,ko:K09812"	Bacteria	D	Part of the ABC transporter FtsEX involved in cellular division. Important for assembly or stability of the septal ring	-	-	-	-	164.7	103.34	0.672442	0.00116881	0.00350419	-
Chromosome1_950	1259795.ARJK01000003_gene782	1.9e-98	365.9	Thermoanaerobacterales	prfB	ko:K02836	Bacteria	J	Peptide chain release factor 2 directs the termination of translation in response to the peptide chain termination codons UGA and UAA	-	-	-	-	69.98	49.6333	0.495633	0.0241681	0.0500075	-
Chromosome1_951	309798.COPRO5265_0970	2.2e-265	921.8	Thermoanaerobacterales	secA	"ko:K03070,ko:K07039"	Bacteria	U	"Part of the Sec protein translocase complex. Interacts with the SecYEG preprotein conducting channel. Has a central role in coupling the hydrolysis of ATP to the transfer of proteins into and across the cell membrane, serving as an ATP-driven molecular motor driving the stepwise translocation of polypeptide chains across the membrane"	-	-	-	-	375.47	291.523	0.365086	0.138902	0.220993	-
Chromosome1_952	747365.Thena_0764	7.4e-23	114	Thermoanaerobacterales	raiA	"ko:K03733,ko:K05808,ko:K05809"	Bacteria	J	Required for dimerization of active 70S ribosomes into 100S ribosomes in stationary phase	-	-	-	-	39.6933	45.4033	-0.193901	0.211469	0.308963	-
Chromosome1_953	748449.Halha_1911	9e-25	122.1	Halanaerobiales	comEC	ko:K02238	Bacteria	S	DNA internalization-related competence protein ComEC Rec2	-	-	-	-	12.62	19.9667	-0.661882	2.70268e-05	0.000115141	-
Chromosome1_954	309799.DICTH_0975	2.5e-29	135.6	Bacteria	comEA	"ko:K01991,ko:K02237"	Bacteria	L	photosystem II stabilization	-	-	-	-	20.0667	31.8333	-0.665737	0.00124321	0.00370583	-
Chromosome1_955	935948.KE386494_gene340	3.4e-311	1073.5	Thermoanaerobacterales	leuS	ko:K01869	Bacteria	J	Belongs to the class-I aminoacyl-tRNA synthetase family	6.1.1.4	R03657	Aminoacyl-tRNA biosynthesis	L-Leucine:tRNA(Leu) ligase (AMP-forming)	402.537	509.7	-0.340528	0.0302671	0.0604565	-
Chromosome1_956	941639.BCO26_2950	3.1e-70	272.7	Bacillus	dnaB	ko:K02314	Bacteria	L	Participates in initiation and elongation during chromosome replication	-	-	-	-	337.403	544.983	-0.691738	4.39918e-05	0.000179662	-
Chromosome1_957	632292.Calhy_1809	2.3e-25	122.1	Thermoanaerobacterales	rplI	ko:K02939	Bacteria	J	Binds to the 23S rRNA	-	-	-	-	25.02	46.45	-0.892597	0.0069629	0.0170083	-
Chromosome1_958	309798.COPRO5265_0618	4.7e-24	116.7	Clostridia	rpsR	"ko:K02963,ko:K03111,ko:K15125"	Bacteria	J	"Binds as a heterodimer with protein S6 to the central domain of the 16S rRNA, where it helps stabilize the platform of the 30S subunit"	-	-	-	-	11.3333	31.1167	-1.45712	0.00654347	0.016187	down
Chromosome1_959	555088.DealDRAFT_2203	1.8e-13	82.8	Syntrophomonadaceae	ssb	ko:K03111	Bacteria	L	Single-stranded DNA-binding protein	-	-	-	-	630.827	917.19	-0.539977	0.192877	0.286371	-
Chromosome1_960	309798.COPRO5265_0616	1.7e-17	95.5	Bacteria	rpsF	ko:K02990	Bacteria	J	Binds together with S18 to 16S ribosomal RNA	-	-	-	-	46.9233	95.99	-1.03258	0.00359847	0.00968723	down
Chromosome1_961	65093.PCC7418_0889	6.8e-56	224.2	Cyanobacteria		ko:K10716	Bacteria	T	PFAM Ion transport protein	-	-	-	-	18.6233	46.6933	-1.32611	4.57689e-08	2.9187e-07	down
Chromosome1_962	1259795.ARJK01000002_gene402	5.7e-21	107.1	Thermoanaerobacterales	rsfS	"ko:K00969,ko:K09710"	Bacteria	J	"Functions as a ribosomal silencing factor. Interacts with ribosomal protein L14 (rplN), blocking formation of intersubunit bridge B8. Prevents association of the 30S and 50S ribosomal subunits and the formation of functional ribosomes, thus repressing translation"	-	-	-	-	456.667	499.657	-0.129796	0.434189	0.546158	-
Chromosome1_963	309798.COPRO5265_0545	8.1e-25	120.6	Thermoanaerobacterales	nadD	"ko:K00969,ko:K03574"	Bacteria	H	Catalyzes the reversible adenylation of nicotinate mononucleotide (NaMN) to nicotinic acid adenine dinucleotide (NaAD)	2.7.7.1|2.7.7.18	R00137|R03005	Nicotinate and nicotinamide metabolism	ATP:nicotinamide-nucleotide adenylyltransferase	47.0333	84.2433	-0.840879	0.000988047	0.00302638	-
Chromosome1_964	1259795.ARJK01000002_gene404	1.9e-106	392.9	Thermoanaerobacterales	obg	ko:K03979	Bacteria	S	"An essential GTPase which binds GTP, GDP and possibly (p)ppGpp with moderate affinity, with high nucleotide exchange rates and a fairly low GTP hydrolysis rate. Plays a role in control of the cell cycle, stress response, ribosome biogenesis and in those bacteria that undergo differentiation, in morphogenesis control"	-	-	-	-	191.733	382.717	-0.997176	0.000516628	0.00170585	-
Chromosome1_965	867903.ThesuDRAFT_00659	1e-28	132.5	Clostridiales incertae sedis	rpmA	ko:K02899	Bacteria	J	Belongs to the bacterial ribosomal protein bL27 family	-	-	-	-	344.773	486.667	-0.497286	0.0332197	0.0652233	-
Chromosome1_966	2423.NA23_0204535	5.3e-08	63.9	Thermotogae		ko:K07584	Bacteria	J	Cysteine protease Prp	-	-	-	-	145.107	202.693	-0.482185	0.0316755	0.0627062	-
Chromosome1_967	1259795.ARJK01000002_gene406	2.2e-16	91.7	Thermoanaerobacterales	rplU	ko:K02888	Bacteria	J	This protein binds to 23S rRNA in the presence of protein L20	-	-	-	-	76.2967	89.5933	-0.231771	0.713296	0.796189	-
Chromosome1_968	573063.Metin_0963	1.1e-32	147.1	Euryarchaeota		ko:K02013	Archaea	E	PFAM ABC transporter	-	-	-	-	358.087	114.767	1.64161	0.713296	0.796189	up
Chromosome1_969	1033737.CAEV01000112_gene3459	1.7e-41	176.8	Clostridiaceae	fecD	ko:K02015	Bacteria	P	Belongs to the binding-protein-dependent transport system permease family. FecCD subfamily	-	-	-	-	234.5	87.8467	1.41653	0.713296	0.796189	up
Chromosome1_970	309799.DICTH_1325	5.2e-53	215.3	Bacteria		ko:K02016	Bacteria	P	"abc-type fe3 -hydroxamate transport system, periplasmic component"	-	-	-	-	2685.76	1653.93	0.699432	0.713296	0.796189	-
Chromosome1_971	391009.Tmel_1791	1.4e-48	200.3	Thermotogae	trmB	"ko:K02493,ko:K02527,ko:K03439"	Bacteria	J	Catalyzes the formation of N(7)-methylguanine at position 46 (m7G46) in tRNA	-	-	-	-	196.237	106.773	0.878043	0.713296	0.796189	-
Chromosome1_972	632335.Calkr_2557	1.8e-42	179.5	Thermoanaerobacterales		ko:K07059	Bacteria	S	PFAM Rhomboid family protein	-	-	-	-	337.78	220.67	0.614193	0.713296	0.796189	-
Chromosome1_973	498848.TaqDRAFT_3092	1.2e-85	323.2	Deinococcus-Thermus	sppA	ko:K04773	Bacteria	OU	COGs COG0616 Periplasmic serine protease (ClpP class)	-	-	-	-	1126.77	1288.98	-0.194045	0.713296	0.796189	-
Chromosome1_974	246194.CHY_0798	2e-84	319.7	Thermoanaerobacterales	moeA	"ko:K03750,ko:K07219"	Bacteria	H	MoeA domain protein domain I and II	2.10.1.1	R09735	Folate biosynthesis	adenylyl-molybdopterin:molybdate molybdate transferase (AMP-forming)	448.547	649.69	-0.534493	0.713296	0.796189	-
Chromosome1_975	1219084.AP014508_gene1387	3.5e-117	429.1	Thermotogae	moeA	"ko:K03750,ko:K07219"	Bacteria	HP	TIGRFAM molybdenum cofactor synthesis domain	-	-	-	-	387.53	368.257	0.0735964	0.713296	0.796189	-
Chromosome1_976	309798.COPRO5265_0577	6.9e-69	267.7	Thermoanaerobacterales	moaA	ko:K03639	Bacteria	H	"Catalyzes the cyclization of GTP to (8S)-3',8-cyclo-7,8- dihydroguanosine 5'-triphosphate"	4.1.99.22	R09394	-	GTP 3',8-cyclase	585.17	429.07	0.447643	0.713296	0.796189	-
Chromosome1_977	1123386.AUIW01000004_gene658	2e-10	73.2	Deinococcus-Thermus	moaC	ko:K03637	Bacteria	H	"Catalyzes the conversion of (8S)-3',8-cyclo-7,8- dihydroguanosine 5'-triphosphate to cyclic pyranopterin monophosphate (cPMP)"	-	-	-	-	339.263	210.097	0.691352	0.713296	0.796189	-
Chromosome1_979	309798.COPRO5265_0582	1.1e-31	143.3	Thermoanaerobacterales	mog	"ko:K03635,ko:K03831"	Bacteria	H	TIGRFAM molybdenum cofactor synthesis domain	2.7.7.75	R09726	Folate biosynthesis	ATP:molybdopterin adenylyltransferase	479.04	463.47	0.0476702	0.713296	0.796189	-
Chromosome1_980	1279017.AQYJ01000024_gene926	2.1e-83	315.8	Alteromonadaceae	lipA	ko:K03644	Bacteria	H	"Catalyzes the radical-mediated insertion of two sulfur atoms into the C-6 and C-8 positions of the octanoyl moiety bound to the lipoyl domains of lipoate-dependent enzymes, thereby converting the octanoylated domains into lipoylated derivatives"	-	-	-	-	89.54	83.0467	0.10861	0.713296	0.796189	-
Chromosome1_981	765420.OSCT_3020	1.9e-10	73.2	Chloroflexia			Bacteria	S	Domain in cystathionine beta-synthase and other proteins.	-	-	-	-	285.617	230.66	0.308312	0.713296	0.796189	-
Chromosome1_983	1284686.HMPREF1630_04555	5.9e-51	208.4	Peptoniphilaceae	hemN		Bacteria	H	Involved in the biosynthesis of porphyrin-containing compound	-	-	-	-	70.2733	63.9333	0.136409	0.713296	0.796189	-
Chromosome1_984	246194.CHY_0410	1.6e-220	772.3	Thermoanaerobacterales	lepA	ko:K03596	Bacteria	J	"Required for accurate and efficient protein synthesis under certain stress conditions. May act as a fidelity factor of the translation reaction, by catalyzing a one-codon backward translocation of tRNAs on improperly translocated ribosomes. Back- translocation proceeds from a post-translocation (POST) complex to a pre-translocation (PRE) complex, thus giving elongation factor G a second chance t…	-	-	-	-	301.4	287.72	0.0670139	0.713296	0.796189	-
Chromosome1_985	665952.HMPREF1015_00781	1.3e-80	307	Bacillus	coaBC	"ko:K01598,ko:K13038"	Bacteria	H	"Catalyzes two steps in the biosynthesis of coenzyme A. In the first step cysteine is conjugated to 4'-phosphopantothenate to form 4-phosphopantothenoylcysteine, in the latter compound is decarboxylated to form 4'-phosphopantotheine"	6.3.2.5|4.1.1.36	R04231|R03269	Pantothenate and CoA biosynthesis	N-[(R)-4'-Phosphopantothenoyl]-L-cysteine carboxy-lyase|(R)-4'-Phosphopantothenate:L-cysteine ligase	74.75	90.9033	-0.28226	0.713296	0.796189	-
Chromosome1_986	1150474.JQJI01000034_gene1422	1.2e-19	102.8	Thermotogae			Bacteria	K	PFAM Transcriptional regulator	-	-	-	-	6.5	13.9667	-1.10348	0.713296	0.796189	down
Chromosome1_990	1259795.ARJK01000003_gene1070	1.4e-18	101.3	Thermoanaerobacterales	murJ	ko:K03980	Bacteria	S	Involved in peptidoglycan biosynthesis. Transports lipid-linked peptidoglycan precursors from the inner to the outer leaflet of the cytoplasmic membrane	-	-	-	-	140.67	89.4533	0.653108	0.713296	0.796189	-
Chromosome1_991	941824.TCEL_01667	2.3e-50	206.8	Clostridiaceae	murJ	ko:K03980	Bacteria	S	Involved in peptidoglycan biosynthesis. Transports lipid-linked peptidoglycan precursors from the inner to the outer leaflet of the cytoplasmic membrane	-	-	-	-	243.097	127.197	0.934469	0.713296	0.796189	-
Chromosome1_992	1259795.ARJK01000003_gene690	3.1e-119	435.3	Thermoanaerobacterales	bmpA	ko:K07335	Bacteria	M	PFAM Basic membrane lipoprotein		DeoABC	Transport	deoxynucleoside transport via ABC system	4680.76	12754.2	-1.44615	0.713296	0.796189	down
Chromosome1_993	1259795.ARJK01000003_gene689	3.9e-149	535	Thermoanaerobacterales		ko:K02056	Bacteria	S	PFAM ABC transporter related		DeoABC	Transport	deoxynucleoside transport via ABC system	83.3233	195.797	-1.23256	0.713296	0.796189	down
Chromosome1_994	1259795.ARJK01000003_gene688	3.3e-65	255.8	Thermoanaerobacterales	rbsC-1	ko:K02057	Bacteria	P	Belongs to the binding-protein-dependent transport system permease family		DeoABC	Transport	deoxynucleoside transport via ABC system	376.723	580.983	-0.624991	0.713296	0.796189	-
Chromosome1_995	309798.COPRO5265_0856	2.5e-57	229.2	Thermoanaerobacterales		ko:K02057	Bacteria	P	Belongs to the binding-protein-dependent transport system permease family		DeoABC	Transport	deoxynucleoside transport via ABC system	690.853	1245.33	-0.850081	0.713296	0.796189	-
Chromosome1_996	596330.HMPREF0628_0112	1.2e-13	84.7	Clostridia			Bacteria	S	Caspase domain protein	-	-	-	-	244.963	171.497	0.514385	0.713296	0.796189	-
Chromosome1_997	1158318.ATXC01000001_gene324	1.8e-20	106.7	Aquificae	rnhC	ko:K03471	Bacteria	L	Endonuclease that specifically degrades the RNA of RNA- DNA hybrids	-	-	-	-	17.42	17.2933	0.0105286	0.713296	0.796189	-
Chromosome1_998	1231241.Mc24_07058	5e-41	174.5	Thermotogae		ko:K09126	Bacteria	S	"Pyruvate kinase, alpha/beta domain"	-	-	-	-	13.2367	18.0067	-0.443991	0.713296	0.796189	-
Chromosome1_999	589865.DaAHT2_0053	2.9e-26	125.6	Desulfobacterales	Cj0418c		Bacteria	M	SprA-related family	-	-	-	-	86.3833	54.37	0.667942	0.713296	0.796189	-
Chromosome1_1000	562970.Btus_1642	1.2e-148	533.1	Alicyclobacillaceae	glnA	ko:K01915	Bacteria	E	glutamine synthetase	6.3.1.2	R00253	Arginine biosynthesis	L-Glutamate:ammonia ligase (ADP-forming)	347.39	315.437	0.139206	0.0851342	0.147188	-
Chromosome1_1001	857293.CAAU_1786	8e-121	440.3	Clostridiaceae	appF	ko:K10823	Bacteria	P	Belongs to the ABC transporter superfamily	-	-	-	-	60.9767	40.4233	0.593069	0.0851342	0.147188	-
Chromosome1_1002	1521187.JPIM01000003_gene2973	5.6e-98	364.4	Chloroflexia	oppD	"ko:K02031,ko:K02032,ko:K15583"	Bacteria	P	"TIGRFAM oligopeptide dipeptide ABC transporter, ATPase subunit"	-	-	-	-	45.3367	42.8233	0.0822812	0.0851342	0.147188	-
Chromosome1_1003	1121422.AUMW01000023_gene2721	4.5e-97	361.3	Peptococcaceae	oppC	ko:K15582	Bacteria	P	"ABC-type dipeptide oligopeptide nickel transport system, permease component"	-	-	-	-	84.1167	77.9133	0.110521	0.0851342	0.147188	-
Chromosome1_1004	1449126.JQKL01000004_gene567	1.9e-92	345.9	unclassified Clostridiales	oppB	"ko:K02033,ko:K15581"	Bacteria	EP	Binding-protein-dependent transport system inner membrane component	-	-	-	-	91.3567	102.283	-0.162989	0.0851342	0.147188	-
Chromosome1_1005	1031288.AXAA01000014_gene358	1.6e-158	566.2	Clostridiaceae	oppA	ko:K15580	Bacteria	E	Family 5	-	-	-	-	945.627	648.097	0.545062	0.0851342	0.147188	-
Chromosome1_1006	1123371.ATXH01000014_gene1590	4.4e-88	331.6	Thermodesulfobacteria	MA20_26605	ko:K09003	Bacteria	S	Protein of unknown function (DUF763)	-	-	-	-	23.7767	28.0967	-0.240853	0.0851342	0.147188	-
Chromosome1_1008	1259795.ARJK01000003_gene954	1.1e-177	630.2	Thermoanaerobacterales	fusA2	ko:K02355	Bacteria	J	TIGRFAM Translation elongation factor	-	-	-	-	332.797	255.117	0.383484	0.0851342	0.147188	-
Chromosome1_1009	1259795.ARJK01000003_gene953	2.8e-32	145.2	Thermoanaerobacterales	argR	ko:K03402	Bacteria	K	Regulates arginine biosynthesis genes	-	-	-	-	420.693	372.363	0.176058	0.0851342	0.147188	-
Chromosome1_1010	342949.PNA2_1897	3.8e-16	91.7	Thermococci			Archaea	S	Predicted metal-binding protein (DUF2284)	-	-	-	-	83.0867	81.6067	0.02593	0.0851342	0.147188	-
Chromosome1_1011	771875.Ferpe_0271	3.9e-38	164.9	Thermotogae	pcm	ko:K00573	Bacteria	J	Catalyzes the methyl esterification of L-isoaspartyl residues in peptides and proteins that result from spontaneous decomposition of normal L-aspartyl and L-asparaginyl residues. It plays a role in the repair and or degradation of damaged proteins	-	-	-	-	118.547	125.083	-0.0774345	0.0851342	0.147188	-
Chromosome1_1014	1009370.ALO_16856	1.2e-203	716.8	Negativicutes	pacL	ko:K01537	Bacteria	P	"ATPase, P-type (transporting), HAD superfamily, subfamily IC"	-	-	-	-	267.92	336.333	-0.328089	0.0851342	0.147188	-
Chromosome1_1015	1123371.ATXH01000029_gene45	6.8e-221	773.9	Thermodesulfobacteria	otsB	"ko:K00697,ko:K01087,ko:K16055"	Bacteria	G	Trehalose-phosphatase	2.4.1.15|3.1.3.12	R02737|R02778	Biosynthesis of compatible solute|Starch and sucrose metabolism	Trehalose-6-phosphate phosphohydrolase|UDPglucose:D-glucose-6-phosphate 1-alpha-D-glucosyltransferase	158.457	278.097	-0.811498	0.0851342	0.147188	-
Chromosome1_1016	368407.Memar_1763	4.6e-134	484.6	Methanomicrobia		ko:K13057	Archaea	M	PFAM glycosyl transferase group 1	2.4.1.245	R08946|R11306	Biosynthesis of compatible solute|Nucleotide metabolism|Pyrimidine metabolism	UDP-D-glucose:D-glucose 1-alpha-D-glucosyltransferase, trehalose synthase (TreT)|ADP-glucose:D-glucose 1-alpha-D-glucosyltransferase, trehalose synthase (TreT)	194.847	252.777	-0.375524	0.0851342	0.147188	-
Chromosome1_1017	1047013.AQSP01000131_gene1800	9.8e-19	99.8	unclassified Bacteria		ko:K07979	Bacteria	K	helix_turn_helix gluconate operon transcriptional repressor	-	-	-	-	39.7867	42.3933	-0.0915524	0.0851342	0.147188	-
Chromosome1_1018	883114.HMPREF9709_00707	1.9e-28	132.9	Peptoniphilaceae	ecsA	ko:K01990	Bacteria	V	"ABC transporter, ATP-binding protein"	-	-	-	-	72.4267	103.843	-0.519816	0.0851342	0.147188	-
Chromosome1_1020	309798.COPRO5265_0348	2.1e-81	308.9	Thermoanaerobacterales	natA	ko:K09697	Bacteria	CP	PFAM ABC transporter related	-	-	-	-	65.7133	105.603	-0.684397	0.0851342	0.147188	-
Chromosome1_1021	309798.COPRO5265_0349	8.1e-51	208	Thermoanaerobacterales	natB	"ko:K01992,ko:K09696"	Bacteria	CP	PFAM ABC-2 type transporter	-	-	-	-	155.24	209.76	-0.434239	0.0851342	0.147188	-
Chromosome1_1022	443254.Marpi_1937	2.4e-129	469.2	Thermotogae			Bacteria	T	"metal-dependent phosphohydrolase, HD sub domain"	-	-	-	-	166.4	114.15	0.543725	0.0851342	0.147188	-
Chromosome1_1023	207559.Dde_3113	5e-49	202.2	Desulfovibrionales	MA20_35625		Bacteria	T	ATP-binding region ATPase domain protein	-	-	-	-	78.2767	44	0.831079	0.0851342	0.147188	-
Chromosome1_1024	2423.NA23_0205755	6.9e-12	78.6	Thermotogae		ko:K02030	Bacteria	ET	extracellular solute-binding	-	-	-	-	141.677	112.747	0.329517	0.0851342	0.147188	-
Chromosome1_1025	1259795.ARJK01000002_gene316	1.7e-37	162.2	Thermoanaerobacterales	rpsI	ko:K02996	Bacteria	J	Belongs to the universal ribosomal protein uS9 family	-	-	-	-	138.713	321.553	-1.21295	0.0851342	0.147188	down
Chromosome1_1026	309799.DICTH_0870	1.7e-46	192.2	Bacteria	rplM	ko:K02871	Bacteria	J	mRNA binding	-	-	-	-	529.883	1371.05	-1.37153	0.0851342	0.147188	down
Chromosome1_1027	1462526.BN990_03759	5e-41	174.9	Virgibacillus	truA	ko:K06173	Bacteria	J	"Formation of pseudouridine at positions 38, 39 and 40 in the anticodon stem and loop of transfer RNAs"	-	-	-	-	15.2067	21.4733	-0.497842	0.0851342	0.147188	-
Chromosome1_1028	999423.HMPREF9161_01681	2.4e-15	89.4	Negativicutes	ecfT	"ko:K16783,ko:K16785"	Bacteria	P	Transmembrane (T) component of an energy-coupling factor (ECF) ABC-transporter complex. Unlike classic ABC transporters this ECF transporter provides the energy necessary to transport a number of different substrates	-	-	-	-	70.55	68.94	0.0333048	0.0851342	0.147188	-
Chromosome1_1029	1507.HMPREF0262_01581	6.9e-35	154.5	Clostridiaceae	cbiO	"ko:K16784,ko:K16786,ko:K16787"	Bacteria	P	ATP-binding (A) component of a common energy-coupling factor (ECF) ABC-transporter complex. Unlike classic ABC transporters this ECF transporter provides the energy necessary to transport a number of different substrates	-	-	-	-	55.1733	82.4867	-0.58019	0.0851342	0.147188	-
Chromosome1_1030	1122149.BACN01000031_gene1399	3.2e-29	135.6	Lactobacillaceae	ecfA1	"ko:K16784,ko:K16786"	Bacteria	P	ATP-binding (A) component of a common energy-coupling factor (ECF) ABC-transporter complex. Unlike classic ABC transporters this ECF transporter provides the energy necessary to transport a number of different substrates	-	-	-	-	75.64	105.82	-0.484391	0.0851342	0.147188	-
Chromosome1_1031	387092.NIS_0250	1.1e-22	112.8	Epsilonproteobacteria	rplQ	ko:K02879	Bacteria	J	ribosomal protein L17	-	-	-	-	122.503	197.813	-0.691319	0.0851342	0.147188	-
Chromosome1_1032	1127131.WEISSC39_01735	1.9e-44	187.2	Leuconostocaceae	rpoA	ko:K03040	Bacteria	K	DNA-dependent RNA polymerase catalyzes the transcription of DNA into RNA using the four ribonucleoside triphosphates as substrates	-	-	-	-	900.99	1510.91	-0.745838	0.0851342	0.147188	-
Chromosome1_1033	289377.HL41_05310	1.3e-47	196.4	Thermodesulfobacteria	rpsD	ko:K02986	Bacteria	J	"One of the primary rRNA binding proteins, it binds directly to 16S rRNA where it nucleates assembly of the body of the 30S subunit"	-	-	-	-	251.417	419.627	-0.739026	0.0851342	0.147188	-
Chromosome1_1034	309798.COPRO5265_0987	5.8e-46	190.3	Thermoanaerobacterales	rpsK	ko:K02948	Bacteria	J	"Located on the platform of the 30S subunit, it bridges several disparate RNA helices of the 16S rRNA. Forms part of the Shine-Dalgarno cleft in the 70S ribosome"	-	-	-	-	471.547	950.14	-1.01074	0.0851342	0.147188	down
Chromosome1_1035	309798.COPRO5265_0988	3.7e-42	177.6	Thermoanaerobacterales	rpsM	ko:K02952	Bacteria	J	"Located at the top of the head of the 30S subunit, it contacts several helices of the 16S rRNA. In the 70S ribosome it contacts the 23S rRNA (bridge B1a) and protein L5 of the 50S subunit (bridge B1b), connecting the 2 subunits"	-	-	-	-	107.58	326.737	-1.60272	0.0851342	0.147188	down
Chromosome1_1036	574087.Acear_0185	3e-11	73.2	Halanaerobiales	rpmJ	ko:K02919	Bacteria	J	Belongs to the bacterial ribosomal protein bL36 family	-	-	-	-	3.68333	13.4033	-1.86351	0.0851342	0.147188	down
Chromosome1_1037	324602.Caur_2391	2.8e-20	104.4	Chloroflexia	infA	ko:K02518	Bacteria	J	"One of the essential components for the initiation of protein synthesis. Stabilizes the binding of IF-2 and IF-3 on the 30S subunit to which N-formylmethionyl-tRNA(fMet) subsequently binds. Helps modulate mRNA selection, yielding the 30S pre- initiation complex (PIC). Upon addition of the 50S ribosomal subunit IF-1, IF-2 and IF-3 are released leaving the mature 70S translation initation complex"	-	-	-	-	15.99	26.8633	-0.748468	0.0851342	0.147188	-
Chromosome1_1039	1259795.ARJK01000003_gene801	8.6e-67	260.4	Thermoanaerobacterales	map	ko:K01265	Bacteria	J	"TIGRFAM methionine aminopeptidase, type I"	-	-	-	-	421.413	320.91	0.393067	0.0851342	0.147188	-
Chromosome1_1040	309798.COPRO5265_0992	1.5e-48	199.5	Thermoanaerobacterales	adk	ko:K00939	Bacteria	F	Catalyzes the reversible transfer of the terminal phosphate group between ATP and AMP. Plays an important role in cellular energy homeostasis and in adenine nucleotide metabolism	2.7.4.3	R00127	Purine metabolism	ATP:AMP phosphotransferase	122.9	114.693	0.0997034	0.0851342	0.147188	-
Chromosome1_1041	309798.COPRO5265_0993	7.7e-111	407.5	Thermoanaerobacterales	secY	ko:K03076	Bacteria	U	"The central subunit of the protein translocation channel SecYEG. Consists of two halves formed by TMs 1-5 and 6-10. These two domains form a lateral gate at the front which open onto the bilayer between TMs 2 and 7, and are clamped together by SecE at the back. The channel is closed by both a pore ring composed of hydrophobic SecY resides and a short helix (helix 2A) on the extracellular side of…	-	-	-	-	1376.97	1340.5	0.0387258	0.0851342	0.147188	-
Chromosome1_1042	309798.COPRO5265_0994	8.8e-46	189.9	Thermoanaerobacterales	rplO	ko:K02876	Bacteria	J	Binds to the 23S rRNA	-	-	-	-	5.37	5.9	-0.135793	0.0851342	0.147188	-
Chromosome1_1043	1259795.ARJK01000003_gene805	3.2e-41	174.9	Thermoanaerobacterales	rpsE	ko:K02988	Bacteria	J	Located at the back of the 30S subunit body where it stabilizes the conformation of the head with respect to the body	-	-	-	-	1110.45	1372.2	-0.30535	0.0851342	0.147188	-
Chromosome1_1044	632292.Calhy_1019	3.9e-36	157.5	Thermoanaerobacterales	rplR	ko:K02881	Bacteria	J	"This is one of the proteins that binds and probably mediates the attachment of the 5S RNA into the large ribosomal subunit, where it forms part of the central protuberance"	-	-	-	-	201.677	208.957	-0.0511596	0.0851342	0.147188	-
Chromosome1_1045	1259795.ARJK01000003_gene807	7.4e-60	236.9	Thermoanaerobacterales	rplF	ko:K02933	Bacteria	J	"This protein binds to the 23S rRNA, and is important in its secondary structure. It is located near the subunit interface in the base of the L7 L12 stalk, and near the tRNA binding site of the peptidyltransferase center"	-	-	-	-	244.843	311.207	-0.346014	0.0851342	0.147188	-
Chromosome1_1046	1121472.AQWN01000002_gene2053	2e-38	165.2	Peptococcaceae	rpsH	ko:K02994	Bacteria	J	"One of the primary rRNA binding proteins, it binds directly to 16S rRNA central domain where it helps coordinate assembly of the platform of the 30S subunit"	-	-	-	-	111.43	183.87	-0.722548	0.0851342	0.147188	-
Chromosome1_1047	85963.jhp_1226	2.1e-22	110.9	Epsilonproteobacteria	rpsN	ko:K02954	Bacteria	J	"Binds 16S rRNA, required for the assembly of 30S particles and may also be responsible for determining the conformation of the 16S rRNA at the A site"	-	-	-	-	-	-	-	-	-	-
Chromosome1_1048	648996.Theam_0269	1.1e-59	236.5	Aquificae	rplE	ko:K02931	Bacteria	J	"This is 1 of the proteins that binds and probably mediates the attachment of the 5S RNA into the large ribosomal subunit, where it forms part of the central protuberance. In the 70S ribosome it contacts protein S13 of the 30S subunit (bridge B1b), connecting the 2 subunits"	-	-	-	-	178.31	358.467	-1.00745	0.0851342	0.147188	-
Chromosome1_1049	309798.COPRO5265_1002	2.3e-32	144.8	Thermoanaerobacterales	rplX	ko:K02895	Bacteria	J	One of the proteins that surrounds the polypeptide exit tunnel on the outside of the subunit	-	-	-	-	34.0633	92.5933	-1.44269	0.0851342	0.147188	down
Chromosome1_1050	309798.COPRO5265_1003	2.7e-35	154.8	Thermoanaerobacterales	rplN	ko:K02874	Bacteria	J	Binds to 23S rRNA. Forms part of two intersubunit bridges in the 70S ribosome	-	-	-	-	230.683	390.47	-0.759298	0.0851342	0.147188	-
Chromosome1_1051	795359.TOPB45_0762	3e-21	108.2	Thermodesulfobacteria	rpsQ	ko:K02961	Bacteria	J	"One of the primary rRNA binding proteins, it binds specifically to the 5'-end of 16S ribosomal RNA"	-	-	-	-	24.46	38.46	-0.652934	0.0851342	0.147188	-
Chromosome1_1052	457570.Nther_0202	5.7e-13	79.7	Clostridia	rpmC	ko:K02904	Bacteria	J	Belongs to the universal ribosomal protein uL29 family	-	-	-	-	2.54667	4.25	-0.738853	0.0851342	0.147188	-
Chromosome1_1053	309798.COPRO5265_1006	3.5e-49	201.1	Thermoanaerobacterales	rplP	ko:K02878	Bacteria	J	Binds 23S rRNA and is also seen to make contacts with the A and possibly P site tRNAs	-	-	-	-	164.66	308.087	-0.903846	0.0851342	0.147188	-
Chromosome1_1054	1259795.ARJK01000003_gene815	5e-64	251.1	Thermoanaerobacterales	rpsC	ko:K02982	Bacteria	J	"Binds the lower part of the 30S subunit head. Binds mRNA in the 70S ribosome, positioning it for translation"	-	-	-	-	244.95	404.497	-0.723641	0.0851342	0.147188	-
Chromosome1_1055	1259795.ARJK01000003_gene816	3.7e-32	144.4	Thermoanaerobacterales	rplV	ko:K02890	Bacteria	J	"The globular domain of the protein is located near the polypeptide exit tunnel on the outside of the subunit, while an extended beta-hairpin is found that lines the wall of the exit tunnel in the center of the 70S ribosome"	-	-	-	-	672.45	980.367	-0.543894	0.0851342	0.147188	-
Chromosome1_1056	309798.COPRO5265_1009	1.3e-32	145.6	Thermoanaerobacterales	rpsS	ko:K02965	Bacteria	J	Protein S19 forms a complex with S13 that binds strongly to the 16S ribosomal RNA	-	-	-	-	128.84	203.87	-0.662069	0.0851342	0.147188	-
Chromosome1_1057	309798.COPRO5265_1010	9.9e-120	436.4	Thermoanaerobacterales	rplB	ko:K02886	Bacteria	J	"One of the primary rRNA binding proteins. Required for association of the 30S and 50S subunits to form the 70S ribosome, for tRNA binding and peptide bond formation. It has been suggested to have peptidyltransferase activity"	-	-	-	-	474.04	919.42	-0.955715	0.0851342	0.147188	-
Chromosome1_1058	525903.Taci_1182	1.8e-20	105.1	Synergistetes	rplW	ko:K02892	Bacteria	J	One of the early assembly proteins it binds 23S rRNA. One of the proteins that surrounds the polypeptide exit tunnel on the outside of the ribosome. Forms the main docking site for trigger factor binding to the ribosome	-	-	-	-	5.24	12.66	-1.27264	0.0851342	0.147188	-
Chromosome1_1059	309798.COPRO5265_1011	5e-39	167.9	Thermoanaerobacterales	rplD	ko:K02926	Bacteria	J	"One of the primary rRNA binding proteins, this protein initially binds near the 5'-end of the 23S rRNA. It is important during the early stages of 50S assembly. It makes multiple contacts with different domains of the 23S rRNA in the assembled 50S subunit and ribosome"	-	-	-	-	113.77	184.377	-0.696536	0.0851342	0.147188	-
Chromosome1_1060	1121335.Clst_2531	1.5e-54	219.5	Ruminococcaceae	rplC	ko:K02906	Bacteria	J	"One of the primary rRNA binding proteins, it binds directly near the 3'-end of the 23S rRNA, where it nucleates assembly of the 50S subunit"	-	-	-	-	50.8167	92.4833	-0.863892	0.0851342	0.147188	-
Chromosome1_1061	309798.COPRO5265_1013	7e-39	166.4	Thermoanaerobacterales	rpsJ	ko:K02946	Bacteria	J	Involved in the binding of tRNA to the ribosomes	-	-	-	-	14.9133	31.6933	-1.08758	0.0851342	0.147188	-
Chromosome1_1062	309798.COPRO5265_0957	2e-193	681.8	Thermoanaerobacterales	tuf	"ko:K02358,ko:K15771"	Bacteria	J	This protein promotes the GTP-dependent binding of aminoacyl-tRNA to the A-site of ribosomes during protein biosynthesis	-	-	-	-	30.9033	62.5733	-1.01779	0.0851342	0.147188	-
Chromosome1_1063	309798.COPRO5265_1015	1.9e-300	1038.1	Thermoanaerobacterales	fusA	ko:K02355	Bacteria	J	"Catalyzes the GTP-dependent ribosomal translocation step during translation elongation. During this step, the ribosome changes from the pre-translocational (PRE) to the post- translocational (POST) state as the newly formed A-site-bound peptidyl-tRNA and P-site-bound deacylated tRNA move to the P and E sites, respectively. Catalyzes the coordinated movement of the two tRNA molecules, the mRNA an…	-	-	-	-	1073.43	1540.88	-0.52153	0.0851342	0.147188	-
Chromosome1_1064	289377.HL41_05465	6.6e-52	210.3	Thermodesulfobacteria	rpsG	ko:K02992	Bacteria	J	"One of the primary rRNA binding proteins, it binds directly to 16S rRNA where it nucleates assembly of the head domain of the 30S subunit. Is located at the subunit interface close to the decoding center, probably blocks exit of the E-site tRNA"	-	-	-	-	561.033	1520.9	-1.43877	0.0851342	0.147188	down
Chromosome1_1065	309798.COPRO5265_1017	5e-55	220.3	Thermoanaerobacterales	rpsL	ko:K02950	Bacteria	J	"Interacts with and stabilizes bases of the 16S rRNA that are involved in tRNA selection in the A site and with the mRNA backbone. Located at the interface of the 30S and 50S subunits, it traverses the body of the 30S subunit contacting proteins on the other side and probably holding the rRNA structure together. The combined cluster of proteins S8, S12 and S17 appears to hold together the shoulde…	-	-	-	-	402.497	978.667	-1.28184	0.0851342	0.147188	down
Chromosome1_1066	1209989.TepiRe1_2150	9.7e-41	174.5	Thermoanaerobacterales			Bacteria	G	Converts the aldose L-fucose into the corresponding ketose L-fuculose	-	-	-	-	219.307	276.06	-0.332032	0.0851342	0.147188	-
Chromosome1_1067	243230.DR_0254	1.7e-13	82.8	Bacteria			Bacteria			-	-	-	-	0.0001	0.0001	0	0.0851342	0.147188	-
Chromosome1_1068	246194.CHY_1644	4.2e-31	141.4	Thermoanaerobacterales		ko:K01174	Bacteria	L	Staphylococcal nuclease homologue	-	-	-	-	4.99	5.12333	-0.0380429	0.0851342	0.147188	-
Chromosome1_1069	1231241.Mc24_00220	2.4e-53	215.7	Thermotogae		ko:K07090	Bacteria	S	membrane transporter protein	-	-	-	-	220.523	197.253	0.160882	0.0851342	0.147188	-
Chromosome1_1070	443254.Marpi_2116	1.9e-20	106.3	Thermotogae		ko:K07025	Bacteria	S	"Haloacid dehalogenase superfamily, subfamily IA, variant 2 with 3rd motif like haloacid dehalogenase"	-	-	-	-	94.3867	119.197	-0.336689	0.0851342	0.147188	-
Chromosome1_1071	416591.Tlet_0312	3.4e-109	402.1	Thermotogae	lpdA	ko:K00382	Bacteria	C	pyridine nucleotide-disulphide oxidoreductase dimerisation	-	-	-	-	57.45	65.5867	-0.191096	0.0851342	0.147188	-
Chromosome1_1072	309798.COPRO5265_0481	7.3e-24	117.5	Thermoanaerobacterales		"ko:K01746,ko:K13990"	Bacteria	E	Formiminotransferase-cyclodeaminase	1.4.1.13	R02302	Folate Metabolism	formimidoyltransferase cyclodeaminase reversible	216.05	487.457	-1.17391	0.0851342	0.147188	down
Chromosome1_1073	1121445.ATUZ01000018_gene2316	1e-08	66.6	Desulfovibrionales			Bacteria	M	Polymer-forming cytoskeletal	-	-	-	-	17.7367	13.6033	0.382775	0.0851342	0.147188	-
Chromosome1_1074	1123288.SOV_5c00340	2.3e-40	172.9	Negativicutes		ko:K21471	Bacteria	D	Peptidase family M23	-	-	-	-	446.383	496.273	-0.152852	0.0851342	0.147188	-
Chromosome1_1077	1259795.ARJK01000002_gene341	2.7e-17	95.9	Bacteria	murI	ko:K01776	Bacteria	M	Provides the (R)-glutamate required for cell wall biosynthesis	5.1.1.3	R00260	D-Glutamine and D-glutamate metabolism	glutamate racemase	45.2633	55.14	-0.284756	0.0851342	0.147188	-
Chromosome1_1078	648996.Theam_1690	2.2e-41	175.3	Aquificae	smpB	ko:K03664	Bacteria	J	"Required for rescue of stalled ribosomes mediated by trans-translation. Binds to transfer-messenger RNA (tmRNA), required for stable association of tmRNA with ribosomes. tmRNA and SmpB together mimic tRNA shape, replacing the anticodon stem-loop with SmpB. tmRNA is encoded by the ssrA gene"	-	-	-	-	95.8633	151.727	-0.662424	0.0851342	0.147188	-
Chromosome1_1080	1410628.JNKS01000052_gene3509	3.8e-43	182.2	unclassified Lachnospiraceae	yaaT		Bacteria	K	PSP1 C-terminal conserved region	-	-	-	-	45.5433	46.3967	-0.0267813	0.0851342	0.147188	-
Chromosome1_1081	59538.XP_005966740.1	5.6e-41	175.6	Eukaryota		ko:K10755	Eukaryota	L	DNA replication	-	-	-	-	50.1767	43.11	0.218994	0.0851342	0.147188	-
Chromosome1_1082	1259795.ARJK01000002_gene325	1.9e-129	469.5	Thermoanaerobacterales	ycf45		Bacteria	S	SMART AAA ATPase	-	-	-	-	122.793	137.53	-0.163514	0.0851342	0.147188	-
Chromosome1_1083	351627.Csac_1594	3.2e-35	155.2	Thermoanaerobacterales	recR	ko:K06187	Bacteria	L	May play a role in DNA repair. It seems to be involved in an RecBC-independent recombinational process of DNA repair. It may act with RecF and RecO	-	-	-	-	69.0667	81.7333	-0.242935	0.0851342	0.147188	-
Chromosome1_1084	309798.COPRO5265_0458	2.7e-92	346.3	Thermoanaerobacterales	dnaX	ko:K02343	Bacteria	L	"DNA polymerase III is a complex, multichain enzyme responsible for most of the replicative synthesis in bacteria. This DNA polymerase also exhibits 3' to 5' exonuclease activity"	-	-	-	-	257.827	232.92	0.146567	0.0851342	0.147188	-
Chromosome1_1085	289376.THEYE_A1388	1.8e-38	165.6	Nitrospirae	tadA	ko:K11991	Bacteria	FJ	Catalyzes the deamination of adenosine to inosine at the wobble position 34 of tRNA(Arg2)	-	-	-	-	41.5667	95.6767	-1.20274	0.0851342	0.147188	down
Chromosome1_1086	309798.COPRO5265_0668	1.8e-88	332.8	Thermoanaerobacterales	pfkA	"ko:K00850,ko:K21071"	Bacteria	F	"Catalyzes the phosphorylation of D-fructose 6-phosphate to fructose 1,6-bisphosphate by ATP, the first committing step of glycolysis"	2.7.1.11	R00756	Glycolysis / Gluconeogenesis	ATP-dependent 6-phosphofructokinase (ATP-PFK)	476.57	441.39	0.110634	0.0851342	0.147188	-
Chromosome1_1087	941824.TCEL_01944	2e-10	71.6	Clostridiaceae	csrA	ko:K03563	Bacteria	T	Could accelerate the degradation of some genes transcripts potentially through selective RNA binding	-	-	-	-	453.593	482.733	-0.089827	0.0851342	0.147188	-
Chromosome1_1088	1410650.JHWL01000001_gene1045	6.3e-20	104	Butyrivibrio	fliW	ko:K13626	Bacteria	S	"Binds to the C-terminal region of flagellin, which is implicated in polymerization, and participates in the assembly of the flagellum"	-	-	-	-	455.6	308.23	0.56376	0.0851342	0.147188	-
Chromosome1_1089	1259795.ARJK01000002_gene171	4.6e-47	195.3	Bacteria	flgL	ko:K02397	Bacteria	N	bacterial-type flagellum-dependent cell motility	-	-	-	-	535.813	352.41	0.604476	0.0851342	0.147188	-
Chromosome1_1090	309798.COPRO5265_0302	1.5e-88	334	Thermoanaerobacterales	flgK	ko:K02396	Bacteria	N	"TIGRFAM Flagellar hook-associated protein, FlgK"	-	-	-	-	1478.45	1138.4	0.377075	0.0851342	0.147188	-
Chromosome1_1093	1259795.ARJK01000002_gene167	1.2e-61	243.4	Thermoanaerobacterales			Bacteria	T	HDOD domain	-	-	-	-	881.847	899.383	-0.0284083	0.0851342	0.147188	-
Chromosome1_1094	1499684.CCNP01000015_gene410	2.7e-28	132.5	Clostridiaceae	flgG	"ko:K02390,ko:K02392"	Bacteria	N	flagellar basal body	-	-	-	-	149.75	137.217	0.1261	0.0851342	0.147188	-
Chromosome1_1095	2423.NA23_0207710	2.3e-24	119.4	Thermotogae	flhO	"ko:K02388,ko:K02391,ko:K02392"	Bacteria	N	basal body rod protein	-	-	-	-	1400.09	1464.03	-0.0644255	0.0851342	0.147188	-
Chromosome1_1098	926567.TheveDRAFT_0459	9.4e-15	87	Synergistetes			Bacteria			-	-	-	-	160.81	174.013	-0.113841	0.0851342	0.147188	-
Chromosome1_1099	1123325.JHUV01000011_gene1379	6e-24	117.9	Bacteria	fliA	"ko:K02405,ko:K03093"	Bacteria	K	sigma factor activity	-	-	-	-	43.65	43.5267	0.00408211	0.0851342	0.147188	-
Chromosome1_1101	309798.COPRO5265_0295	2.1e-45	188.7	Thermoanaerobacterales	cheD	ko:K03411	Bacteria	NT	"Probably deamidates glutamine residues to glutamate on methyl-accepting chemotaxis receptors (MCPs), playing an important role in chemotaxis"	-	-	-	-	272.83	229.903	0.246975	0.0851342	0.147188	-
Chromosome1_1102	309798.COPRO5265_0294	1e-36	160.2	Thermoanaerobacterales	cheC	ko:K03410	Bacteria	NT	PFAM CheC domain protein	-	-	-	-	1114.17	990.043	0.170406	0.0851342	0.147188	-
Chromosome1_1103	1259795.ARJK01000002_gene161	3.4e-153	548.9	Thermoanaerobacterales	cheA	"ko:K03407,ko:K03412"	Bacteria	T	"Signal transducing histidine kinase, homodimeric"	-	-	-	-	197.987	254.92	-0.364641	0.0851342	0.147188	-
Chromosome1_1104	345219.Bcoa_0033	2e-13	82.4	Bacillus	cheW	"ko:K03408,ko:K03415"	Bacteria	NT	COG0835 Chemotaxis signal transduction protein	-	-	-	-	24.4267	43.8033	-0.842584	0.0851342	0.147188	-
Chromosome1_1105	309798.COPRO5265_0291	1.7e-19	104	Thermoanaerobacterales		ko:K09766	Bacteria	K	Uncharacterized protein conserved in bacteria (DUF2225)	-	-	-	-	85.4767	103.617	-0.277654	0.0851342	0.147188	-
Chromosome1_1107	498848.TaqDRAFT_5412	5.9e-47	194.5	Deinococcus-Thermus	trmI	ko:K07442	Bacteria	J	Catalyzes the S-adenosyl-L-methionine-dependent formation of N(1)-methyladenine at position 58 (m1A58) in tRNA	-	-	-	-	138.51	198.98	-0.522633	0.0851342	0.147188	-
Chromosome1_1108	1031288.AXAA01000001_gene2245	6.3e-43	182.6	Clostridiaceae			Bacteria	KLT	serine threonine protein kinase	-	-	-	-	161.16	147.813	0.124717	0.0851342	0.147188	-
Chromosome1_1109	555079.Toce_1031	3.2e-18	99	Thermoanaerobacterales	prpC	ko:K20074	Bacteria	T	protein phosphatase 2C domain protein	-	-	-	-	166.007	141.983	0.22552	0.0851342	0.147188	-
Chromosome1_1110	795359.TOPB45_0843	1.2e-24	120.6	Thermodesulfobacteria	prmC	ko:K02493	Bacteria	J	Methylates the class 1 translation termination release factors RF1 PrfA and RF2 PrfB on the glutamine residue of the universally conserved GGQ motif	-	-	-	-	193.907	175.8	0.141427	0.0851342	0.147188	-
Chromosome1_1111	665571.STHERM_c19280	6.2e-106	391	Spirochaetes	prfA	ko:K02835	Bacteria	J	Peptide chain release factor 1 directs the termination of translation in response to the peptide chain termination codons UAG and UAA	-	-	-	-	42.7267	49.5533	-0.213845	0.0851342	0.147188	-
Chromosome1_1112	309798.COPRO5265_0833	5.2e-72	277.7	Thermoanaerobacterales	thyX	ko:K03465	Bacteria	H	"Catalyzes the reductive methylation of 2'-deoxyuridine- 5'-monophosphate (dUMP) to 2'-deoxythymidine-5'-monophosphate (dTMP) while utilizing 5,10-methylenetetrahydrofolate (mTHF) as the methyl donor, and NADPH and FADH(2) as the reductant"	2.1.1.148	R06613	Pyrimidine metabolism	5,10-methylenetetrahydrofolate,NADPH:dUMP C-methyltransferase	264.36	227.15	0.218859	0.0851342	0.147188	-
Chromosome1_1113	309798.COPRO5265_0832	9.4e-124	450.7	Thermoanaerobacterales	rho	ko:K03628	Bacteria	K	"Facilitates transcription termination by a mechanism that involves Rho binding to the nascent RNA, activation of Rho's RNA-dependent ATPase activity, and release of the mRNA from the DNA template"	-	-	-	-	354.657	366.6	-0.0477837	0.0851342	0.147188	-
Chromosome1_1114	309799.DICTH_1408	1.2e-163	583.2	Bacteria	gcvPB	ko:K00283	Bacteria	E	"oxidoreductase activity, acting on the CH-NH2 group of donors, disulfide as acceptor"	2.1.2.10	R01221		glycine synthase	964.58	643.673	0.583572	0.0851342	0.147188	-
Chromosome1_1115	1341151.ASZU01000003_gene2595	2.3e-113	416	Thermoactinomycetaceae	gcvPA	"ko:K00281,ko:K00282"	Bacteria	E	Glycine cleavage system P-protein	-	-	-	-	1724.26	1274.28	0.436291	0.0851342	0.147188	-
Chromosome1_1116	1259795.ARJK01000003_gene672	1.4e-41	175.6	Thermoanaerobacterales	gcvH	ko:K02437	Bacteria	E	The glycine cleavage system catalyzes the degradation of glycine. The H protein shuttles the methylamine group of glycine from the P protein to the T protein	2.1.2.10	R01221		glycine synthase	1379.54	1007.8	0.452986	0.0851342	0.147188	-
Chromosome1_1117	443254.Marpi_0143	1.6e-90	339.7	Thermotogae	gcvT	ko:K00605	Bacteria	E	The glycine cleavage system catalyzes the degradation of glycine	2.1.2.10	R01221		glycine synthase	288.427	224.107	0.364019	0.0851342	0.147188	-
Chromosome1_1119	1259795.ARJK01000003_gene670	1.3e-223	782.7	Thermoanaerobacterales	thrS	ko:K01868	Bacteria	J	Catalyzes the attachment of threonine to tRNA(Thr) in a two-step reaction L-threonine is first activated by ATP to form Thr-AMP and then transferred to the acceptor end of tRNA(Thr)	6.1.1.3	R03663	Aminoacyl-tRNA biosynthesis	L-Threonine:tRNA(Thr) ligase (AMP-forming)	222.597	219.163	0.0224255	0.0851342	0.147188	-
Chromosome1_1120	478741.JAFS01000001_gene1604	1.7e-46	194.1	Verrucomicrobia	helY	ko:K03727	Bacteria	L	DEAD DEAH box helicase	-	-	-	-	47.91	67.6267	-0.497265	0.0851342	0.147188	-
Chromosome1_1121	635013.TherJR_2058	1.9e-127	462.6	Peptococcaceae	ahcY	ko:K01251	Bacteria	H	May play a key role in the regulation of the intracellular concentration of adenosylhomocysteine	3.3.1.1	R00192|R04936	-|Cysteine and methionine metabolism	S-Adenosyl-L-homocysteine hydrolase|Se-Adenosylselenohomocysteine hydrolase	105.48	177.567	-0.751391	0.0851342	0.147188	-
Chromosome1_1122	1259795.ARJK01000003_gene868	5.8e-117	427.9	Thermoanaerobacterales		ko:K03498	Bacteria	P	"TIGRFAM potassium uptake protein, TrkH family"		TrkH	Transport	The K+ Transporter (Trk) Family	241.647	200.95	0.266063	0.0851342	0.147188	-
Chromosome1_1123	1157490.EL26_17660	4.4e-11	77	Alicyclobacillaceae			Bacteria	S	Predicted membrane protein (DUF2254)	-	-	-	-	281.107	242.373	0.213887	0.0851342	0.147188	-
Chromosome1_1124	572546.Arcpr_0156	8.6e-14	84	Euryarchaeota		ko:K03709	Archaea	K	Helix-turn-helix diphteria tox regulatory element	-	-	-	-	763.923	1414.15	-0.888432	0.0851342	0.147188	-
Chromosome1_1125	391623.TERMP_00315	2.8e-09	67.8	Thermococci		ko:K04758	Archaea	P	FeoA		fe2t	Transport	Ferrous iron (Fe2+) uptake system, FeoB	23.5367	20.99	0.165208	0.0851342	0.147188	-
Chromosome1_1126	580331.Thit_1665	1.1e-118	434.1	Thermoanaerobacterales	feoB	ko:K04759	Bacteria	P	transporter of a GTP-driven Fe(2 ) uptake system		fe2t	Transport	Ferrous iron (Fe2+) uptake system, FeoB	763.64	382.327	0.998087	0.0851342	0.147188	-
Chromosome1_1127	526218.Sterm_1173	7.1e-26	125.9	Fusobacteria	priA	ko:K04066	Bacteria	L	"Involved in the restart of stalled replication forks. Recognizes and binds the arrested nascent DNA chain at stalled replication forks. It can open the DNA duplex, via its helicase activity, and promote assembly of the primosome and loading of the major replicative helicase DnaB onto DNA"	-	-	-	-	40.4667	43.6133	-0.108035	0.0851342	0.147188	-
Chromosome1_1128	635013.TherJR_1806	2.8e-134	485.3	Peptococcaceae	metK	ko:K00789	Bacteria	H	"Catalyzes the formation of S-adenosylmethionine (AdoMet) from methionine and ATP. The overall synthetic reaction is composed of two sequential steps, AdoMet formation and the subsequent tripolyphosphate hydrolysis which occurs prior to release of AdoMet from the enzyme"	2.5.1.6	R00177|R04771	-|Cysteine and methionine metabolism	ATP:L-methionine S-adenosyltransferase|ATP:L-selenomethione S-adenosyltransferase	2060.41	2303.42	-0.160846	0.0851342	0.147188	-
Chromosome1_1130	1158318.ATXC01000001_gene136	5.7e-43	181.4	Aquificae	folD	ko:K01491	Bacteria	F	"Catalyzes the oxidation of 5,10- methylenetetrahydrofolate to 5,10-methenyltetrahydrofolate and then the hydrolysis of 5,10-methenyltetrahydrofolate to 10- formyltetrahydrofolate"	1.5.1.5|3.5.4.9	R01655|R01220	One carbon pool by folate	5,10-methylenetetrahydrofolate:NADP+ oxidoreductase|5,10-Methenyltetrahydrofolate 5-hydrolase (decyclizing)	447.187	366.233	0.288114	0.0851342	0.147188	-
Chromosome1_1131	309798.COPRO5265_0940	1.2e-44	187.2	Thermoanaerobacterales	ribF	ko:K11753	Bacteria	H	Belongs to the ribF family	2.7.7.2|2.7.1.26	R00549|R00161	Riboflavin metabolism	ATP:FMN adenylyltransferase|ATP:riboflavin 5'-phosphotransferase	18.8	16.8133	0.161127	0.0851342	0.147188	-
Chromosome1_1132	273068.TTE1390	1.7e-45	189.9	Thermoanaerobacterales	truB	"ko:K03177,ko:K03483"	Bacteria	J	Responsible for synthesis of pseudouridine from uracil- 55 in the psi GC loop of transfer RNAs	-	-	-	-	86.8433	95.7633	-0.141058	0.0851342	0.147188	-
Chromosome1_1134	273068.TTE1391	6.6e-46	191.4	Thermoanaerobacterales	nrnA	ko:K06881	Bacteria	S	"PFAM phosphoesterase, RecJ domain protein"	-	-	-	-	150.513	219.717	-0.545753	0.0851342	0.147188	-
Chromosome1_1135	1259795.ARJK01000003_gene765	2.1e-13	82	Bacteria	rbfA	ko:K02834	Bacteria	J	rRNA processing	-	-	-	-	723.13	1098.16	-0.602757	0.0851342	0.147188	-
Chromosome1_1137	246194.CHY_1766	2.8e-176	625.5	Thermoanaerobacterales	infB	ko:K02519	Bacteria	J	One of the essential components for the initiation of protein synthesis. Protects formylmethionyl-tRNA from spontaneous hydrolysis and promotes its binding to the 30S ribosomal subunits. Also involved in the hydrolysis of GTP during the formation of the 70S ribosomal complex	-	-	-	-	297.45	602.913	-1.0193	0.0851342	0.147188	down
Chromosome1_1138	670487.Ocepr_1354	1.1e-65	257.3	Deinococcus-Thermus	nusA	"ko:K02600,ko:K02945"	Bacteria	K	Participates in both transcription termination and antitermination	-	-	-	-	45.3533	154.91	-1.77215	0.0851342	0.147188	down
Chromosome1_1139	1259795.ARJK01000003_gene769	2.1e-26	125.6	Bacteria	rimP	ko:K09748	Bacteria	S	ribosomal small subunit biogenesis	-	-	-	-	18.69	44.4667	-1.25046	0.0851342	0.147188	down
Chromosome1_1140	1033734.CAET01000080_gene3321	9.9e-35	152.9	Bacillus	rplL	ko:K02935	Bacteria	J	Forms part of the ribosomal stalk which helps the ribosome interact with GTP-bound translation factors. Is thus essential for accurate translation	-	-	-	-	167.797	323.743	-0.948136	0.0851342	0.147188	-
Chromosome1_1141	1379281.AVAG01000077_gene1599	2.1e-22	112.5	Desulfovibrionales	rplJ	"ko:K02864,ko:K02935"	Bacteria	J	"Forms part of the ribosomal stalk, playing a central role in the interaction of the ribosome with GTP-bound translation factors"	-	-	-	-	708.87	1274.52	-0.846357	0.0851342	0.147188	-
Chromosome1_1142	309798.COPRO5265_0951	1.9e-79	302.4	Thermoanaerobacterales	rplA	ko:K02863	Bacteria	J	"Binds directly to 23S rRNA. The L1 stalk is quite mobile in the ribosome, and is involved in E site tRNA release"	-	-	-	-	370.13	555.623	-0.586075	0.0851342	0.147188	-
Chromosome1_1143	309798.COPRO5265_0952	6.5e-54	216.9	Thermoanaerobacterales	rplK	ko:K02867	Bacteria	J	Forms part of the ribosomal stalk which helps the ribosome interact with GTP-bound translation factors	-	-	-	-	835.883	1147.89	-0.457607	0.0851342	0.147188	-
Chromosome1_1144	309798.COPRO5265_0953	7.9e-41	173.7	Bacteria	rfaH	"ko:K02601,ko:K05785"	Bacteria	K	"Participates in transcription elongation, termination and antitermination"	-	-	-	-	62.6133	88.5833	-0.500565	0.0851342	0.147188	-
Chromosome1_1146	309798.COPRO5265_0957	2e-193	681.8	Thermoanaerobacterales	tuf	"ko:K02358,ko:K15771"	Bacteria	J	This protein promotes the GTP-dependent binding of aminoacyl-tRNA to the A-site of ribosomes during protein biosynthesis	-	-	-	-	63.48	180.477	-1.50744	0.0851342	0.147188	down
Chromosome1_1147	390874.Tpet_1018	7.2e-62	244.2	Thermotogae			Bacteria	EG	of the drug metabolite transporter (DMT) superfamily	-	-	-	-	375.957	254.383	0.563562	0.0851342	0.147188	-
Chromosome1_1148	309798.COPRO5265_0524	3.1e-46	192.2	Thermoanaerobacterales	amrA	"ko:K06990,ko:K15755"	Bacteria	S	Catalytic LigB subunit of aromatic ring-opening dioxygenase	-	-	-	-	574.037	613.877	-0.0968059	0.0851342	0.147188	-
Chromosome1_1150	1259795.ARJK01000002_gene487	1.5e-204	719.2	Thermoanaerobacterales	groL	ko:K04077	Bacteria	O	Prevents misfolding and promotes the refolding and proper assembly of unfolded polypeptides generated under stress conditions	-	-	-	-	1373.71	7417.02	-2.43276	0.0851342	0.147188	down
Chromosome1_1151	891968.Anamo_0424	1.2e-32	145.6	Synergistetes	groS	ko:K04078	Bacteria	O	Binds to Cpn60 in the presence of Mg-ATP and suppresses the ATPase activity of the latter	-	-	-	-	2.89333	12.6533	-2.12871	0.0851342	0.147188	down
Chromosome1_1152	521045.Kole_0055	4.6e-212	744.2	Thermotogae			Bacteria	S	Protein of unknown function DUF262	-	-	-	-	30.8467	20.7267	0.573626	0.0851342	0.147188	-
Chromosome1_1153	386456.JQKN01000001_gene1902	6e-25	120.9	Methanobacteria		ko:K07043	Archaea	S	Protein of unknown function DUF45	-	-	-	-	27.02	15.3833	0.81266	0.0851342	0.147188	-
Chromosome1_1154	1047013.AQSP01000121_gene2710	9.1e-108	398.7	unclassified Bacteria	hsdR	ko:K01153	Bacteria	V	"Subunit R is required for both nuclease and ATPase activities, but not for modification"	-	-	-	-	22.4333	19.4967	0.202417	0.0851342	0.147188	-
Chromosome1_1155	941824.TCEL_00336	2.8e-78	299.3	Clostridiaceae	hsdS	"ko:K01154,ko:K03427"	Bacteria	V	Type I restriction modification DNA specificity domain	-	-	-	-	80.01	83.2	-0.0564032	0.0851342	0.147188	-
Chromosome1_1157	1047013.AQSP01000121_gene2714	3.3e-141	508.8	unclassified Bacteria	hsdM	ko:K03427	Bacteria	V	HsdM N-terminal domain	-	-	-	-	72.3233	287.827	-1.99267	0.0851342	0.147188	down
Chromosome1_1158	511051.CSE_15250	3.2e-71	275.4	Bacteria	galE	"ko:K01784,ko:K17947"	Bacteria	M	UDP-glucose 4-epimerase activity	5.1.3.7|5.1.3.2	R00291|R00418|R02984	Galactose metabolism|-|Amino sugar and nucleotide sugar metabolism	UDP-glucose 4-epimerase|dTDPglucose 4-epimerase|UDP-N-acetyl-D-glucosamine 4-epimerase	129.577	146.843	-0.180472	0.0851342	0.147188	-
Chromosome1_1159	529709.PYCH_15280	3.8e-96	359.4	Thermococci		"ko:K06131,ko:K06132,ko:K06915"	Archaea	L	AAA-like domain	-	-	-	-	144.193	156.017	-0.113696	0.0851342	0.147188	-
Chromosome1_1162	243232.MJ_1477	4e-72	278.5	Euryarchaeota		ko:K01884	Archaea	G	Glycoside-hydrolase family GH114	6.1.1.16	R03650	Aminoacyl-tRNA biosynthesis	L-Cysteine:tRNA(Cys) ligase (AMP-forming)	24.2233	71.5933	-1.56343	0.0851342	0.147188	down
Chromosome1_1163	521045.Kole_0742	2.2e-168	598.6	Thermotogae		ko:K00001	Bacteria	C	PFAM Iron-containing alcohol dehydrogenase	1.1.1.71|1.1.1.2	R00746	Central carbon metabolism, Glycolysis or Gluconeogenesis	NADP(H)-dependent type III alcohol dehydrogenase (ADH3)	13622.5	91162.2	-2.74244	0.0851342	0.147188	down
Chromosome1_1164	443254.Marpi_2068	3e-33	147.9	Thermotogae			Bacteria	S	Dinitrogenase iron-molybdenum cofactor	-	-	-	-	199.163	202.523	-0.0241361	0.0851342	0.147188	-
Chromosome1_1165	866895.HBHAL_1444	7.6e-28	132.1	Bacilli	lytE2	ko:K19224	Bacteria	M	COG0791 Cell wall-associated hydrolases (invasion-associated proteins)	-	-	-	-	1347.03	1047.97	0.362176	0.0851342	0.147188	-
Chromosome1_1166	443254.Marpi_1412	3.1e-131	475.3	Thermotogae			Bacteria	V	TIGRFAM MATE efflux family protein	-	-	-	-	273.587	133.927	1.03055	0.0851342	0.147188	up
Chromosome1_1167	880072.Desac_0114	2.5e-20	105.9	Syntrophobacterales	oppD	"ko:K02031,ko:K02032,ko:K02034"	Bacteria	P	"TIGRFAM oligopeptide dipeptide ABC transporter, ATP-binding protein, C-terminal domain"	-	-	-	-	130.043	85.9333	0.597703	0.0851342	0.147188	-
Chromosome1_1168	391937.NA2_11734	7.2e-09	68.2	Phyllobacteriaceae		ko:K02033	Bacteria	EP	"COG0601 ABC-type dipeptide oligopeptide nickel transport systems, permease components"	-	-	-	-	97.03	55.1833	0.814198	0.0851342	0.147188	-
Chromosome1_1169	1121423.JONT01000011_gene194	1.7e-58	233.8	Peptococcaceae		ko:K02035	Bacteria	E	"PFAM Bacterial extracellular solute-binding proteins, family 5 Middle"	-	-	-	-	241.93	192.257	0.331556	0.0851342	0.147188	-
Chromosome1_1170	1150474.JQJI01000017_gene587	1e-283	982.6	Bacteria		ko:K00615	Bacteria	G	"Catalyzes the transfer of a two-carbon ketol group from a ketose donor to an aldose acceptor, via a covalent intermediate with the cofactor thiamine pyrophosphate"	2.2.1.1	R01067|R01641|R06590	Pentose phosphate pathway|Carbon fixation in photosynthetic organisms|Biosynthesis of ansamycins	D-Fructose 6-phosphate:D-glyceraldehyde-3-phosphate glycolaldehyde transferase|sedoheptulose-7-phosphate:D-glyceraldehyde-3-phosphate glycolaldehydetransferase|sedoheptulose-7-phosphate:D-glyceraldehyde-3-phosphate glycolaldehyde transferase	2762.59	2348.39	0.234348	0.0851342	0.147188	-
Chromosome1_1172	115987.Q6U9M2_9CAUD	9.1e-09	67.8	Myoviridae			Viruses	S	Predicted nucleotidyltransferase	-	-	-	-	73.6467	65.0333	0.179441	0.0851342	0.147188	-
Chromosome1_1173	246969.TAM4_1391	1.4e-27	129.8	Thermococci	mobA	ko:K03752	Archaea	H	Transfers a GMP moiety from GTP to Mo-molybdopterin (Mo- MPT) cofactor (Moco or molybdenum cofactor) to form Mo- molybdopterin guanine dinucleotide (Mo-MGD) cofactor	-	-	-	-	444.72	372.9	0.254108	0.0851342	0.147188	-
Chromosome1_1174	909663.KI867150_gene2071	8.3e-87	327	Syntrophobacterales	focA	"ko:K06212,ko:K21993"	Bacteria	P	Formate/nitrite transporter		FocA	Transport	Formate uptake/efflux permease, reversible	1342.92	1404.27	-0.0644506	0.0851342	0.147188	-
Chromosome1_1175	223926	0	1151.3	Vibrionales	fdhA	"ko:K00123,ko:K05299"	Bacteria	C	Belongs to the prokaryotic molybdopterin-containing oxidoreductase family	-	-	-	-	1171.13	1451.07	-0.30922	0.0851342	0.147188	-
Chromosome1_1176	771875.Ferpe_1118	1.5e-195	689.5	Thermotogae		"ko:K00335,ko:K17998,ko:K18331"	Bacteria	C	"Respiratory-chain NADH dehydrogenase domain, 51 kDa subunit"	-	-	-	-	522.967	916.75	-0.809809	0.0851342	0.147188	-
Chromosome1_1177	555079.Toce_0535	1.4e-31	142.9	Thermoanaerobacterales		"ko:K00334,ko:K17999"	Bacteria	C	Thioredoxin-like [2Fe-2S] ferredoxin	-	-	-	-	105.02	147.6	-0.491029	0.0851342	0.147188	-
Chromosome1_1178	639282.DEFDS_0316	1.1e-11	75.5	Deferribacteres	rpmB	ko:K02902	Bacteria	J	Ribosomal L28 family	-	-	-	-	475.723	549.637	-0.208355	0.0851342	0.147188	-
Chromosome1_1179	760142.Hipma_0499	8.6e-40	170.2	Desulfurellales	cobO	ko:K19221	Bacteria	H	Required for both de novo synthesis of the corrin ring for the assimilation of exogenous corrinoids. Participates in the adenosylation of a variety of incomplete and complete corrinoids	-	-	-	-	5.40333	8.13	-0.589406	0.0851342	0.147188	-
Chromosome1_1180	748727.CLJU_c15920	7.7e-42	177.6	Clostridiaceae	uppP	ko:K06153	Bacteria	V	Catalyzes the dephosphorylation of undecaprenyl diphosphate (UPP). Confers resistance to bacitracin	3.6.1.27	R05627	Peptidoglycan biosynthesis	undecaprenyl-diphosphate phosphohydrolase	299.643	207.777	0.528213	0.0851342	0.147188	-
Chromosome1_1181	309798.COPRO5265_0564	2.5e-61	242.3	Thermoanaerobacterales	surE	ko:K03787	Bacteria	F	Nucleotidase that shows phosphatase activity on nucleoside 5'-monophosphates	3.1.3.5	R01126|R01227|R01569|R00183|R00963|R01664|R01968|R00511|R02088|R03346|R02323|R02102|R02719	Purine Metabolism|Nicotinate and nicotinamide metabolism|Pyrimidine Metabolism	5'-nucleotidase (CMP)|5'-nucleotidase (XMP)|5'-nucleotidase (dUMP)|5'-nucleotidase (IMP)|5'-nucleotidase (GMP)|5'-nucleotidase (dAMP)|5'-nucleotidase (dCMP)|5'-nucleotidase (dGMP)|5'-nucleotidase (AMP)|5'-nucleotidase (dTMP)|5'-nucleotidase|5'-nucleotidase (UMP)	319.293	236.28	0.434385	0.0851342	0.147188	-
Chromosome1_1182	1259795.ARJK01000002_gene417	5.6e-63	247.7	Thermoanaerobacterales			Bacteria	K	Response regulator receiver	-	-	-	-	2213.2	4122.28	-0.897309	0.0851342	0.147188	-
Chromosome1_1183	1259795.ARJK01000002_gene416	1.7e-42	180.3	Clostridia			Bacteria	T	PhoQ Sensor	-	-	-	-	256.953	505.64	-0.976604	0.0851342	0.147188	-
Chromosome1_1185	439481.Aboo_0474	1.2e-56	226.5	unclassified Euryarchaeota	ogg	ko:K03653	Archaea	L	"Responsible for removing an oxidatively damaged form of guanine (7,8-dihydro-8-oxoguanine 7-oxoG) from DNA. Also nicks DNA at apurinic apyrimidinic sites (AP sites)"	-	-	-	-	73.7333	100.84	-0.451679	0.0851342	0.147188	-
Chromosome1_1186	1259795.ARJK01000002_gene413	5.8e-116	424.5	Thermoanaerobacterales		ko:K05825	Bacteria	K	aminotransferase class I and II	2.6.1.1|2.6.1.42	R01214|cysAT|metAT|R10991|R02199|R01090|R00694	Branch-chain amino acids metabolism|Phenylalanine Tyrosine Tryptophan Biosynthesis|Valine, leucine and isoleucine metabolism|Cysteine and methionine metabolism	L-Isoleucine:2-oxoglutarate aminotransferase (BcAT)|phenylalanine transaminase|L-Leucine:2-oxoglutarate aminotransferase (BcAT)|L-Cysteine:2-oxoglutarate aminotransferase (BcAT)|2-aminobutanoate:2-oxoglutarate aminotransferase (BcAT)|L-Valine:2-oxoglutarate aminotransferase (BcAT)|L-Methionine:2-oxoglutarate aminotransferase (BcAT)	7134.48	8845.23	-0.310091	0.0851342	0.147188	-
Chromosome1_1188	1259795.ARJK01000002_gene408	9.6e-51	208	Thermoanaerobacterales	prc	ko:K03797	Bacteria	M	Belongs to the peptidase S41A family	-	-	-	-	154.753	119.827	0.369021	0.0851342	0.147188	-
Chromosome1_1189	1123239.KB898628_gene3073	4.7e-15	89	Bacilli	holA	ko:K02340	Bacteria	L	DNA polymerase III delta subunit	-	-	-	-	76.4733	80.83	-0.0799341	0.0851342	0.147188	-
Chromosome1_1190	903818.KI912269_gene554	1.2e-55	223.4	Acidobacteria	suhB	ko:K01092	Bacteria	G	PFAM Inositol monophosphatase		IMP	Biosynthesis of compatible solute	Inositol-1-monophosphatase	167.637	190.167	-0.181927	0.0851342	0.147188	-
Chromosome1_1191	593117.TGAM_1709	1.1e-06	60.8	Thermococci			Archaea			-	-	-	-	674.95	694.68	-0.0415679	0.0851342	0.147188	-
Chromosome1_1193	857293.CAAU_0947	3.8e-205	721.1	Clostridiaceae		ko:K03308	Bacteria	S	Belongs to the sodium neurotransmitter symporter (SNF) (TC 2.A.22) family		LeuT	Transport	Leucine:2 sodium symporter	5004.64	4871.51	0.0388963	0.0851342	0.147188	-
Chromosome1_1194	403833.Pmob_1871	7.9e-124	451.1	Thermotogae	glgP	"ko:K00688,ko:K00691"	Bacteria	G	"Phosphorylase is an important allosteric enzyme in carbohydrate metabolism. Enzymes from different sources differ in their regulatory mechanisms and in their natural substrates. However, all known phosphorylases share catalytic and structural properties"	2.4.1.1	R01555	Starch and sucrose metabolism	Maltose:phosphate 1-beta-D-glucosyltransferase	203.197	476.463	-1.22949	0.0851342	0.147188	down
Chromosome1_1196	515635.Dtur_0031	1.7e-163	582.8	Bacteria	udk	ko:K00876	Bacteria	F	uridine kinase	2.7.1.48|2.7.1.213	R00517|R00968|R00964	Pyrimidine metabolism	ATP:uridine 5'-phosphotransferase|GTP:cytidine 5'-phosphotransferase|GTP:uridine 5'-phosphotransferase	739.937	431.037	0.779591	0.0851342	0.147188	-
Chromosome1_1197	511051.CSE_10010	2.7e-172	611.7	Bacteria	asnS	ko:K01893	Bacteria	J	Asparaginyl-tRNA synthetase	-	-	-	-	265.527	334.99	-0.335261	0.0851342	0.147188	-
Chromosome1_1198	868864.Dester_0902	6.4e-65	254.6	Aquificae	gpsA	ko:K00057	Bacteria	I	PFAM NAD-dependent glycerol-3-phosphate dehydrogenase domain protein	1.1.1.8|1.1.1.94	R00842	Glycerophospholipid metabolism	glycerol-3-phosphate dehydrogenase (NAD)	93.9	81.8233	0.198613	0.0851342	0.147188	-
Chromosome1_1200	641107.CDLVIII_1757	1.4e-55	223	Clostridiaceae	rpe	ko:K01783	Bacteria	G	Belongs to the ribulose-phosphate 3-epimerase family	5.1.3.1	R01529	Pentose phosphate pathway	D-Ribulose-5-phosphate 3-epimerase	311.437	262.8	0.244974	0.0851342	0.147188	-
Chromosome1_1201	1158345.JNLL01000001_gene689	1.7e-51	209.9	Aquificae	rsgA	ko:K06949	Bacteria	S	"One of several proteins that assist in the late maturation steps of the functional core of the 30S ribosomal subunit. Helps release RbfA from mature subunits. May play a role in the assembly of ribosomal proteins into the subunit. Circularly permuted GTPase that catalyzes slow GTP hydrolysis, GTPase activity is stimulated by the 30S ribosomal subunit"	3.1.3.100	R02135	Thiamine metabolism	thiamin monophosphate phosphohydrolase	53.9767	46.55	0.213555	0.0851342	0.147188	-
Chromosome1_1202	1259795.ARJK01000002_gene230	1.6e-33	149.8	Bacteria	prkC	"ko:K08884,ko:K12132"	Bacteria	G	serine threonine protein kinase	-	-	-	-	64.5267	57.1267	0.175731	0.0851342	0.147188	-
Chromosome1_1203	1150474.JQJI01000013_gene141	1.8e-75	289.7	Thermotogae	rlmN	ko:K06941	Bacteria	J	Specifically methylates position 2 of adenine 2503 in 23S rRNA and position 2 of adenine 37 in tRNAs	-	-	-	-	106.013	91.1	0.218723	0.0851342	0.147188	-
Chromosome1_1205	1336241.JAEB01000012_gene1772	2.9e-48	199.1	Eubacteriaceae	fmt	ko:K00604	Bacteria	J	Attaches a formyl group to the free amino group of methionyl-tRNA(fMet). The formyl group appears to play a dual role in the initiator identity of N-formylmethionyl-tRNA by promoting its recognition by IF2 and preventing the misappropriation of this tRNA by the elongation apparatus	2.1.2.9	R03940	One carbon pool by folate; Aminoacyl-tRNA biosynthesis	10-Formyltetrahydrofolate:L-methionyl-tRNA N-formyltransferase	26.4433	24.1333	0.131877	0.0851342	0.147188	-
Chromosome1_1206	309798.COPRO5265_0360	1.3e-37	162.9	Clostridia	def	ko:K01462	Bacteria	J	Removes the formyl group from the N-terminal Met of newly synthesized proteins. Requires at least a dipeptide for an efficient rate of reaction. N-terminal L-methionine is a prerequisite for activity but the enzyme has broad specificity at other positions	-	-	-	-	31.2967	23.2833	0.426711	0.0851342	0.147188	-
Chromosome1_1207	1259795.ARJK01000002_gene225	4.6e-15	88.2	Bacteria			Bacteria	I	phosphatidate phosphatase activity	-	-	-	-	259.38	138.11	0.909249	0.0851342	0.147188	-
Chromosome1_1208	1259795.ARJK01000002_gene271	3e-59	236.5	Thermoanaerobacterales		"ko:K02668,ko:K07710"	Bacteria	T	His Kinase A (phosphoacceptor) domain	-	-	-	-	77.1033	44.1733	0.803618	0.0851342	0.147188	-
Chromosome1_1210	443254.Marpi_0495	9.7e-73	280	Thermotogae	ytkL		Bacteria	S	Belongs to the UPF0173 family	-	-	-	-	319.39	438.783	-0.45819	0.0851342	0.147188	-
Chromosome1_1212	1343739.PAP_00260	1.1e-55	223	Thermococci			Archaea	S	Appr-1'-p processing enzyme	-	-	-	-	339.547	334.637	0.0210143	0.0851342	0.147188	-
Chromosome1_1213	484019.THA_1407	9e-22	110.9	Thermotogae			Bacteria	S	Domain of unknown function (DUF2520)	-	-	-	-	276.553	256.783	0.107006	0.0851342	0.147188	-
Chromosome1_1214	857293.CAAU_0952	2.7e-66	258.8	Clostridiaceae	panB	ko:K00606	Bacteria	H	"Catalyzes the reversible reaction in which hydroxymethyl group from 5,10-methylenetetrahydrofolate is transferred onto alpha-ketoisovalerate to form ketopantoate"	2.1.2.11|4.1.2.12	R01216|R01226	Pantothenate and CoA biosynthesis	2-dehydropantoate formaldehyde-lyase (3-methyl-2-oxobutanoate-forming) (KPHMT)|5,10-Methylenetetrahydrofolate:3-methyl-2-oxobutanoate hydroxymethyltransferase	457.533	375.387	0.285499	0.0851342	0.147188	-
Chromosome1_1215	1123325.JHUV01000011_gene1509	2e-86	325.9	Aquificae	panC	"ko:K01918,ko:K13799"	Bacteria	H	Catalyzes the condensation of pantoate with beta-alanine in an ATP-dependent reaction via a pantoyl-adenylate intermediate	6.3.2.1	R02473	beta-Alanine metabolism	(R)-Pantoate:beta-alanine ligase (AMP-forming)	1283.6	480.607	1.41727	0.0851342	0.147188	up
Chromosome1_1216	246199.CUS_5046	2.3e-28	131.7	Ruminococcaceae	panD	ko:K01579	Bacteria	H	Catalyzes the pyruvoyl-dependent decarboxylation of aspartate to produce beta-alanine	-	-	-	-	348.873	99.61	1.80834	0.0851342	0.147188	up
Chromosome1_1217	1121422.AUMW01000030_gene77	4.8e-119	435.6	Peptococcaceae	mutS2	ko:K07456	Bacteria	L	Endonuclease that is involved in the suppression of homologous recombination and may therefore have a key role in the control of bacterial genetic diversity	-	-	-	-	255.493	199.92	0.353863	0.0851342	0.147188	-
Chromosome1_1218	926692.AZYG01000089_gene1157	4.1e-115	422.5	Halanaerobiales	pheT	ko:K01890	Bacteria	J	"TIGRFAM phenylalanyl-tRNA synthetase, beta subunit"	6.1.1.20	R03660	Aminoacyl-tRNA biosynthesis	L-Phenylalanine:tRNA(Ala) ligase (AMP-forming)	173.943	175.32	-0.0113732	0.0851342	0.147188	-
Chromosome1_1219	632335.Calkr_1268	5.8e-98	364.4	Thermoanaerobacterales	pheS	ko:K01889	Bacteria	J	Belongs to the class-II aminoacyl-tRNA synthetase family. Phe-tRNA synthetase alpha subunit type 1 subfamily	6.1.1.20	R03660	Aminoacyl-tRNA biosynthesis	L-Phenylalanine:tRNA(Ala) ligase (AMP-forming)	287.113	302.983	-0.0776181	0.0851342	0.147188	-
Chromosome1_1220	1385420.FRA_24c00340	4.2e-32	144.1	Thiotrichales	rplT	ko:K02887	Bacteria	J	Binds directly to 23S ribosomal RNA and is necessary for the in vitro assembly process of the 50S ribosomal subunit. It is not involved in the protein synthesizing functions of that subunit	-	-	-	-	501.413	1988.95	-1.98793	0.0851342	0.147188	down
Chromosome1_1222	309798.COPRO5265_0598	4e-46	191.4	Thermoanaerobacterales	infC	ko:K02520	Bacteria	J	"IF-3 binds to the 30S ribosomal subunit and shifts the equilibrum between 70S ribosomes and their 50S and 30S subunits in favor of the free subunits, thus enhancing the availability of 30S subunits on which protein synthesis initiation begins"	-	-	-	-	36.8167	111.553	-1.5993	0.0851342	0.147188	down
Chromosome1_1223	1121472.AQWN01000007_gene1044	1.2e-08	66.6	Clostridia		"ko:K02456,ko:K02650,ko:K10926"	Bacteria	NU	COG2165 Type II secretory pathway pseudopilin PulG	-	-	-	-	27869.8	26294.4	0.0839472	0.0851342	0.147188	-
Chromosome1_1225	1259795.ARJK01000003_gene854	1.3e-50	207.2	Thermoanaerobacterales	macA	"ko:K00217,ko:K18120"	Bacteria	C	PFAM Iron-containing alcohol dehydrogenase	1.1.1.71|1.1.1.2	R00746	Central carbon metabolism, Glycolysis or Gluconeogenesis	NADP(H)-dependent type III alcohol dehydrogenase (ADH3)	137.853	164.213	-0.252437	0.0851342	0.147188	-
Chromosome1_1226	944479.JQLX01000013_gene1442	3e-50	207.2	Deltaproteobacteria			Bacteria	T	metal-dependent phosphohydrolase HD region	-	-	-	-	171.34	97.51	0.81324	0.0851342	0.147188	-
Chromosome1_1229	309798.COPRO5265_0688	5e-56	225.7	Thermoanaerobacterales	ftsI	"ko:K03587,ko:K08384,ko:K08724,ko:K12552,ko:K12556"	Bacteria	M	TIGRFAM stage V sporulation protein D	-	-	-	-	64.5133	70.4333	-0.126661	0.0851342	0.147188	-
Chromosome1_1230	1231241.Mc24_06458	4.5e-178	631.3	Bacteria		ko:K09010	Bacteria	S	Protein of unknown function (DUF505)	-	-	-	-	882.307	812.693	0.118569	0.0851342	0.147188	-
Chromosome1_1231	243274.THEMA_07080	1e-33	150.2	Thermotogae	plsY	ko:K08591	Bacteria	I	"Catalyzes the transfer of an acyl group from acyl- phosphate (acyl-PO(4)) to glycerol-3-phosphate (G3P) to form lysophosphatidic acid (LPA). This enzyme utilizes acyl-phosphate as fatty acyl donor, but not acyl-CoA or acyl-ACP"	2.3.1.15	R00851	Glycerophospholipid metabolism|Glycerolipid metabolism	acyl-CoA:sn-glycerol-3-phosphate 1-O-acyltransferase	138.267	192.617	-0.478279	0.0851342	0.147188	-
Chromosome1_1233	935948.KE386495_gene1577	1.1e-76	293.5	Thermoanaerobacterales	nadA	ko:K03517	Bacteria	H	Catalyzes the condensation of iminoaspartate with dihydroxyacetone phosphate to form quinolinate	2.5.1.72	R04292	Nicotinate and nicotinamide metabolism	glycerone phosphate:iminosuccinate alkyltransferase (cyclizing)	184.48	149.977	0.298726	0.0851342	0.147188	-
Chromosome1_1234	1125863.JAFN01000001_gene2101	1.5e-29	135.6	Deltaproteobacteria		"ko:K06199,ko:K09137"	Bacteria	T	"Uncharacterized ACR, COG1993"	-	-	-	-	60.78	46.62	0.382648	0.0851342	0.147188	-
Chromosome1_1235	525903.Taci_1465	2.3e-17	95.1	Synergistetes	crcB	ko:K06199	Bacteria	D	"Important for reducing fluoride concentration in the cell, thus reducing its toxicity"	-	-	-	-	29.9033	15.0567	0.989904	0.0851342	0.147188	-
Chromosome1_1236	1158318.ATXC01000001_gene817	3.6e-53	215.3	Aquificae	nadC	"ko:K00278,ko:K00767"	Bacteria	H	Belongs to the NadC ModD family	2.4.2.19	R03348	Nicotinate and nicotinamide metabolism	Nicotinate-nucleotide:pyrophosphate phosphoribosyltransferase (carboxylating)	62.17	55.7333	0.157678	0.0851342	0.147188	-
Chromosome1_1237	868864.Dester_0327	9.9e-102	377.5	Aquificae	nadB	"ko:K00244,ko:K00278"	Bacteria	H	Catalyzes the oxidation of L-aspartate to iminoaspartate	1.4.3.16	R00481_zws	Nicotinate and nicotinamide metabolism	Anaerobic L-aspartate oxidase (Asp oxidase)	67.1	52.6933	0.348692	0.0851342	0.147188	-
Chromosome1_1238	243274.THEMA_05995	7e-77	294.7	Thermotogae	malS	ko:K01176	Bacteria	G	SMART alpha amylase catalytic sub domain	-	-	-	-	124.767	116.407	0.100059	0.0851342	0.147188	-
Chromosome1_1239	667014.Thein_2046	3.1e-31	142.9	Thermodesulfobacteria		ko:K03151	Bacteria	H	Thiamine biosynthesis protein (ThiI)	-	-	-	-	125.653	106.02	0.245112	0.0851342	0.147188	-
Chromosome1_1240	523850.TON_1961	2.4e-60	239.2	Thermococci	nfo	ko:K01151	Archaea	L	AP endonuclease family 2	-	-	-	-	111.733	102.793	0.120313	0.0851342	0.147188	-
Chromosome1_1241	1408422.JHYF01000011_gene3456	2e-79	303.1	Clostridiaceae	yjjL		Bacteria	G	PFAM major facilitator superfamily MFS_1	-	-	-	-	190.15	117.427	0.695378	0.0851342	0.147188	-
Chromosome1_1242	604354.TSIB_1009	1.3e-238	832.4	Thermococci	aor	ko:K03738	Archaea	C	aldehyde ferredoxin oxidoreductase	1.2.7.5	R08571	Pentose phosphate pathway	glyceraldehyde ferredoxin oxidoreductase	1652.39	1721.54	-0.0591426	0.0851342	0.147188	-
Chromosome1_1245	273068.TTE2129	8.8e-45	187.6	Thermoanaerobacterales	dp2	ko:K01273	Bacteria	E	"PFAM Peptidase M19, renal dipeptidase"	-	-	-	-	277.13	91.39	1.60045	0.0851342	0.147188	up
Chromosome1_1246	391625.PPSIR1_25986	5.9e-191	674.1	Bacteria	pckA	ko:K01610	Bacteria	H	phosphoenolpyruvate carboxykinase (ATP) activity	4.1.1.49	R00341	Pyruvate metabolism|Citrate cycle (TCA cycle)|Glycolysis / Gluconeogenesis	Phosphoenolpyruvate carboxykinase (ATP)	239.713	105.27	1.18722	0.0851342	0.147188	up
Chromosome1_1249	484019.THA_1847	1.2e-54	219.9	Thermotogae		ko:K18104	Bacteria	V	ATPases associated with a variety of cellular activities	-	-	-	-	8.39	44.6767	-2.41278	0.0851342	0.147188	down
Chromosome1_1250	521045.Kole_0417	1.6e-09	70.1	Bacteria		ko:K02650	Bacteria	NU	cell adhesion	-	-	-	-	368.233	213.713	0.784943	0.0851342	0.147188	-
Chromosome1_1251	572546.Arcpr_1777	1.2e-07	63.9	Euryarchaeota	nuc	"ko:K01174,ko:K02238"	Archaea	L	Micrococcal nuclease (thermonuclease) homologs	-	-	-	-	143.55	135.143	0.087063	0.0851342	0.147188	-
Chromosome1_1252	1343739.PAP_00200	5.4e-195	687.2	Thermococci	gltD	ko:K00266	Archaea	E	Glutamate synthase		Nfn2	Energy Metabolism	NADP-dependent ferredoxin oxidoreductase II (NfnII)	702.063	49.5033	3.826	0.0851342	0.147188	up
Chromosome1_1253	1151117.AJLF01000001_gene1612	7.3e-94	350.5	Thermococci	pyrK	"ko:K00528,ko:K02823"	Archaea	C	Iron-sulfur cluster binding domain of dihydroorotate dehydrogenase B		Nfn2	Energy Metabolism	NADP-dependent ferredoxin oxidoreductase II (NfnII)	734.24	46.7533	3.97311	0.0851342	0.147188	up
Chromosome1_1254	1259795.ARJK01000003_gene1107	2.6e-08	64.3	Bacteria			Bacteria	S	Domain of unknown function (DUF3783)	-	-	-	-	228.343	86.68	1.39743	0.0851342	0.147188	up
Chromosome1_1256	584708.Apau_0196	2.1e-07	62.4	Bacteria			Bacteria	S	Bacterial PH domain	-	-	-	-	1212.9	798.513	0.603072	0.0851342	0.147188	-
Chromosome1_1257	309798.COPRO5265_0537	1e-59	237.7	Thermoanaerobacterales	ymfH	"ko:K00960,ko:K07263"	Bacteria	S	PFAM peptidase M16 domain protein	-	-	-	-	67.56	38.9767	0.793559	0.0851342	0.147188	-
Chromosome1_1258	1219626.HMPREF1639_05435	1.4e-11	75.5	Peptostreptococcaceae	yabO		Bacteria	J	S4 domain protein	-	-	-	-	1.39667	1.16333	0.263723	0.0851342	0.147188	-
Chromosome1_1259	309798.COPRO5265_0540	1.7e-51	210.3	Thermoanaerobacterales	mazG	"ko:K02428,ko:K02499,ko:K04765"	Bacteria	S	TIGRFAM MazG family protein	3.6.1.8	R00426|R00662	Purine metabolism|Pyrimidine metabolism	GTP diphosphohydrolase (diphosphate-forming)|Uridine triphosphate pyrophosphohydrolase	18.36	9.98	0.879454	0.0851342	0.147188	-
Chromosome1_1260	309799.DICTH_1323	1.5e-182	646.4	Bacteria	hppA	ko:K15987	Bacteria	C	hydrogen-translocating pyrophosphatase activity		PPANA	Transport	Na+-translocating PPase	712.357	228.753	1.63881	0.0851342	0.147188	up
Chromosome1_1261	511051.CSE_02030	5.2e-16	90.5	Bacteria		ko:K03530	Bacteria	L	regulation of translation	-	-	-	-	227.98	415.647	-0.86645	0.0851342	0.147188	-
Chromosome1_1263	648996.Theam_1517	1.7e-76	293.1	Aquificae	mtnA	ko:K08963	Bacteria	J	Catalyzes the interconversion of methylthioribose-1- phosphate (MTR-1-P) into methylthioribulose-1-phosphate (MTRu-1- P)	5.3.1.23	R04420	Cysteine and methionine metabolism	5-Methylthio-5-deoxy-D-ribose-1-phosphate ketol-isomerase	181.853	159.303	0.190999	0.0851342	0.147188	-
Chromosome1_1264	309798.COPRO5265_1110	3e-75	288.9	Thermoanaerobacterales	ywlC	"ko:K01104,ko:K07566"	Bacteria	H	Required for the formation of a threonylcarbamoyl group on adenosine at position 37 (t(6)A37) in tRNAs that read codons beginning with adenine	-	-	-	-	335.207	282.697	0.245796	0.0851342	0.147188	-
Chromosome1_1266	403833.Pmob_0646	2.2e-123	448.7	Thermotogae	fba	"ko:K01624,ko:K08302"	Bacteria	G	"Fructose-1,6-bisphosphate aldolase, class II"	4.1.2.13	R01068|R01829|R02568	Carbon fixation in photosynthetic organisms|Fructose and mannose metabolism|Glycolysis / Gluconeogenesis	D-fructose 1-phosphate D-glyceraldehyde-3-phosphate-lyase|sedoheptulose 1,7-bisphosphate D-glyceraldehyde-3-phosphate-lyase|fructose-bisphosphate aldolase (FBA)	4380.65	6296.33	-0.523366	0.0851342	0.147188	-
Chromosome1_1268	309798.COPRO5265_0443	5.9e-251	874	Thermoanaerobacterales	alaS	ko:K01872	Bacteria	J	Catalyzes the attachment of alanine to tRNA(Ala) in a two-step reaction alanine is first activated by ATP to form Ala- AMP and then transferred to the acceptor end of tRNA(Ala). Also edits incorrectly charged Ser-tRNA(Ala) and Gly-tRNA(Ala) via its editing domain	6.1.1.7	R03038	Aminoacyl-tRNA biosynthesis	L-Alanine:tRNA(Ala) ligase (AMP-forming)	184.167	156.28	0.236879	0.0851342	0.147188	-
Chromosome1_1270	342949.PNA2_1442	5.9e-109	401.7	Thermococci	rgy	ko:K03170	Archaea	L	Modifies the topological state of DNA by introducing positive supercoils in an ATP-dependent process. It cleaves transiently a single DNA strand and remains covalently bound to the 5' DNA end through a tyrosine residue. May be involved in rewinding the DNA strands in the regions of the chromosome that have opened up to allow transcription or replication	-	-	-	-	20.4567	41.1933	-1.00984	0.0851342	0.147188	down
Chromosome1_1271	224325.AF_1024	2.8e-39	169.9	Archaeoglobi	rgy	ko:K03170	Archaea	L	Modifies the topological state of DNA by introducing positive supercoils in an ATP-dependent process. It cleaves transiently a single DNA strand and remains covalently bound to the 5' DNA end through a tyrosine residue. May be involved in rewinding the DNA strands in the regions of the chromosome that have opened up to allow transcription or replication	-	-	-	-	70.6333	80.41	-0.187026	0.0851342	0.147188	-
Chromosome1_1272	484019.THA_646	1e-71	276.2	Thermotogae			Bacteria	C	PFAM Rubrerythrin	-	-	-	-	40.9467	28.63	0.516218	0.0851342	0.147188	-
Chromosome1_1273	443254.Marpi_0536	1.7e-82	313.2	Thermotogae		"ko:K02575,ko:K08223"	Bacteria	P	PFAM Major Facilitator Superfamily	-	-	-	-	298.78	143.23	1.06075	0.0851342	0.147188	up
Chromosome1_1274	484019.THA_206	3.3e-07	63.2	Thermotogae		ko:K06966	Bacteria	S	PGAP1-like protein	-	-	-	-	300.89	200.433	0.586114	0.0851342	0.147188	-
Chromosome1_1275	391009.Tmel_1912	4.6e-09	69.3	Thermotogae		ko:K06966	Bacteria	S	PGAP1-like protein	-	-	-	-	132.327	78.1533	0.759725	0.0851342	0.147188	-
Chromosome1_1277	857293.CAAU_1931	4.7e-79	301.2	Clostridiaceae	zupT	ko:K07238	Bacteria	P	Zinc transporter	-	-	-	-	269.277	475.403	-0.820063	0.0851342	0.147188	-
Chromosome1_1278	1304874.JAFY01000005_gene1164	3.7e-21	109	Synergistetes		ko:K03406	Bacteria	NT	PFAM Methyl-accepting chemotaxis protein (MCP) signaling domain	-	-	-	-	35.1933	38.9033	-0.144592	0.0851342	0.147188	-
Chromosome1_1279	1231241.Mc24_02103	3.3e-93	348.2	Thermotogae			Bacteria	C	PFAM beta-lactamase domain protein	-	-	-	-	2063.64	1813.26	0.186601	0.0851342	0.147188	-
Chromosome1_1280	439481.Aboo_0871	1.1e-34	153.7	unclassified Euryarchaeota	sfsA	ko:K06206	Archaea	S	Sugar fermentation stimulation protein	-	-	-	-	164.4	59.41	1.46843	0.0851342	0.147188	up
Chromosome1_1281	1183377.Py04_1065	6.9e-160	570.5	Thermococci	uraA3	ko:K06901	Archaea	F	Permease family	-	-	-	-	2643.72	730.79	1.85504	0.0851342	0.147188	up
Chromosome1_1283	309798.COPRO5265_1179	9.8e-117	427.6	Thermoanaerobacterales			Bacteria	C	Molydopterin dinucleotide binding domain	-	-	-	-	134.373	134.05	0.00347564	0.0851342	0.147188	-
Chromosome1_1285	1259795.ARJK01000002_gene312	2e-141	509.2	Thermoanaerobacterales	gltX	"ko:K01885,ko:K09698"	Bacteria	J	Catalyzes the attachment of glutamate to tRNA(Glu) in a two-step reaction glutamate is first activated by ATP to form Glu-AMP and then transferred to the acceptor end of tRNA(Glu)	6.1.1.24|6.1.1.17	R05578|R03651	Aminoacyl-tRNA biosynthesis	L-glutamate:tRNA(Glu) ligase (AMP-forming)|L-Glutamate:tRNA(Gln) ligase (AMP-forming)	522.447	454.033	0.202486	0.0851342	0.147188	-
Chromosome1_1286	1151117.AJLF01000001_gene1175	2.6e-49	201.8	Thermococci	pebP	"ko:K06910,ko:K07032"	Archaea	S	Phosphatidylethanolamine-binding protein	-	-	-	-	365.263	409.303	-0.164233	0.0851342	0.147188	-
Chromosome1_1288	309798.COPRO5265_0249	8.8e-98	363.6	Thermoanaerobacterales	fabK	ko:K02371	Bacteria	S	enoyl-(acyl-carrier-protein) reductase II	2.3.1.179|2.3.1.41	R04963|R04960|R10115|R10119|R04726|R04952|R04355|R04957	Biotin metabolism|Fatty acid biosynthesis	malonyl-[acyl-carrier protein]-methyl-ester:malonyl-[acyl-carrier protein] C-acyltransferase|glutaryl-[acp]-methyl-ester:malonyl-[acyl-carrier protein] C-acyltransferase (decarboxylating)|Decanoyl-[acyl-carrier protein]:malonyl-[acyl-carrier-protein] C-acyltransferase (decarboxylating)|Octanoyl-[acyl-carrier protein]:malonyl-[acyl-carrier-protein] C-acyltransferase (decarboxylating)|Acyl-[acyl-ca…	1447.02	231.823	2.64198	0.0851342	0.147188	up
Chromosome1_1289	1094508.Tsac_0293	1.8e-21	109	Thermoanaerobacterales	fabZ	"ko:K02372,ko:K16363"	Bacteria	I	Involved in unsaturated fatty acids biosynthesis. Catalyzes the dehydration of short chain beta-hydroxyacyl-ACPs and long chain saturated and unsaturated beta-hydroxyacyl-ACPs	2.3.1.179|2.3.1.41	R04963|R04960|R10115|R10119|R04726|R04952|R04355|R04957	Biotin metabolism|Fatty acid biosynthesis	malonyl-[acyl-carrier protein]-methyl-ester:malonyl-[acyl-carrier protein] C-acyltransferase|glutaryl-[acp]-methyl-ester:malonyl-[acyl-carrier protein] C-acyltransferase (decarboxylating)|Decanoyl-[acyl-carrier protein]:malonyl-[acyl-carrier-protein] C-acyltransferase (decarboxylating)|Octanoyl-[acyl-carrier protein]:malonyl-[acyl-carrier-protein] C-acyltransferase (decarboxylating)|Acyl-[acyl-ca…	560.79	171.997	1.70508	0.0851342	0.147188	up
Chromosome1_1291	309798.COPRO5265_0252	4.8e-37	161	Thermoanaerobacterales		ko:K03088	Bacteria	K	RNA polymerase sigma factor	-	-	-	-	1753.81	195.127	3.16801	0.0851342	0.147188	up
Chromosome1_1292	224324.aq_1717	5.7e-124	451.1	Aquificae	fabF	ko:K09458	Bacteria	I	Catalyzes the condensation reaction of fatty acid synthesis by the addition to an acyl acceptor of two carbons from malonyl-ACP	2.3.1.179|2.3.1.41	R04963|R04960|R10115|R10119|R04726|R04952|R04355|R04957	Biotin metabolism|Fatty acid biosynthesis	malonyl-[acyl-carrier protein]-methyl-ester:malonyl-[acyl-carrier protein] C-acyltransferase|glutaryl-[acp]-methyl-ester:malonyl-[acyl-carrier protein] C-acyltransferase (decarboxylating)|Decanoyl-[acyl-carrier protein]:malonyl-[acyl-carrier-protein] C-acyltransferase (decarboxylating)|Octanoyl-[acyl-carrier protein]:malonyl-[acyl-carrier-protein] C-acyltransferase (decarboxylating)|Acyl-[acyl-ca…	4306.62	569.16	2.91965	0.0851342	0.147188	up
Chromosome1_1293	309803.CTN_1924	4.6e-14	83.6	Thermotogae	acpXL	ko:K02078	Bacteria	IQ	Carrier of the growing fatty acid chain in fatty acid biosynthesis	-	-	-	-	3348.96	536.32	2.64255	0.0851342	0.147188	up
Chromosome1_1294	1304284.L21TH_1399	1.8e-45	189.5	Clostridiaceae			Bacteria	IQ	reductase	1.1.1.140	R07133	Fatty acid biosynthesis	D-sorbitol-6-phosphate:NAD+ 2-oxidoreductase	4774.33	671.033	2.83084	0.0851342	0.147188	up
Chromosome1_1295	1403313.AXBR01000021_gene3113	1.4e-36	160.2	Bacillus	fabD	ko:K00645	Bacteria	I	malonyl CoA-acyl carrier protein transacylase	2.3.1.86|2.3.1.85|2.3.1.39|2.3.1.-	R01626	Fatty acid biosynthesis	Malonyl-CoA:[acyl-carrier-protein] S-malonyltransferase	1158.45	190.723	2.60264	0.0851342	0.147188	up
Chromosome1_1296	643648.Slip_0022	5.8e-08	64.7	Syntrophomonadaceae			Bacteria	S	Sporulation and spore germination	-	-	-	-	322.277	240.563	0.421883	0.0851342	0.147188	-
Chromosome1_1297	309799.DICTH_1801	5.3e-56	224.6	Bacteria	rsuA	"ko:K06178,ko:K06183"	Bacteria	J	pseudouridine synthase activity	-	-	-	-	172.03	200.32	-0.219646	0.0851342	0.147188	-
Chromosome1_1301	1150474.JQJI01000005_gene310	2.5e-153	548.5	Thermotogae	kbl	"ko:K00639,ko:K00652"	Bacteria	H	"Catalyzes the decarboxylative condensation of pimeloyl- acyl-carrier protein and L-alanine to produce 8-amino-7- oxononanoate (AON), acyl-carrier protein , and carbon dioxide"	2.3.1.29	R00371	Glycine, serine and threonine metabolism	Acetyl-CoA:glycine C-acetyltransferase	1337.54	1602.3	-0.260556	0.041601	0.0792302	-
Chromosome1_1305	246969.TAM4_2409	1.7e-27	129	Thermococci		ko:K06934	Archaea	S	Domain of unknown function (DUF296)	-	-	-	-	221.11	208.387	0.0855013	0.041601	0.0792302	-
Chromosome1_1306	484019.THA_1724	1.4e-35	156.8	Thermotogae	lgt	"ko:K03438,ko:K13292"	Bacteria	M	Transfers the N-acyl diglyceride group on what will become the N-terminal cysteine of membrane lipoproteins	-	-	-	-	189.753	192.47	-0.0205084	0.041601	0.0792302	-
Chromosome1_1309	523850.TON_1816	3.4e-254	884.8	Thermococci	nrdA	ko:K00525	Archaea	F	Catalyzes the reduction of ribonucleotides to deoxyribonucleotides. May function to provide a pool of deoxyribonucleotide precursors for DNA repair during oxygen limitation and or for immediate growth after restoration of oxygen	1.17.4.1	R02018|R02019|R02024|R02017	Purine Metabolism	ribonucleoside-diphosphate reductase (GDP)|ribonucleoside-diphosphate reductase (ADP)|ribonucleoside-diphosphate reductase (CDP)|ribonucleoside-diphosphate reductase (UDP)	304.557	112.777	1.43324	0.041601	0.0792302	up
Chromosome1_1310	192952.MM_3243	5.7e-08	65.1	Euryarchaeota			Archaea	S	Pfam:DUF422	-	-	-	-	183.307	156.677	0.226469	0.041601	0.0792302	-
Chromosome1_1313	443254.Marpi_1752	2.4e-95	355.5	Thermotogae	acuC	ko:K04768	Bacteria	BQ	PFAM Histone deacetylase	-	-	-	-	58.2	47.22	0.301621	0.041601	0.0792302	-
Chromosome1_1314	1031288.AXAA01000011_gene653	1.2e-07	63.9	Clostridiaceae	recO	ko:K03584	Bacteria	L	Involved in DNA repair and RecF pathway recombination	-	-	-	-	48.4667	53.8567	-0.152132	0.041601	0.0792302	-
Chromosome1_1315	926550.CLDAP_32610	5.2e-52	211.5	Chloroflexi	deoC	ko:K01619	Bacteria	H	Catalyzes a reversible aldol reaction between acetaldehyde and D-glyceraldehyde 3-phosphate to generate 2-deoxy- D-ribose 5-phosphate	4.1.2.4	R01066	Pentose phosphate pathway	2-deoxy-D-ribose-5-phosphate acetaldehyde-lyase (D-glyceraldehyde-3-phosphate-forming)	33.5133	39.1667	-0.224891	0.041601	0.0792302	-
Chromosome1_1316	477974.Daud_2187	1.1e-31	143.7	Clostridia	nfi	ko:K05982	Bacteria	L	DNA repair enzyme involved in the repair of deaminated bases. Selectively cleaves double-stranded DNA at the second phosphodiester bond 3' to a deoxyinosine leaving behind the intact lesion on the nicked DNA	-	-	-	-	112.367	137.603	-0.292301	0.041601	0.0792302	-
Chromosome1_1317	696369.KI912183_gene107	1.7e-80	306.2	Peptococcaceae	era	"ko:K03595,ko:K06883"	Bacteria	S	"An essential GTPase that binds both GDP and GTP, with rapid nucleotide exchange. Plays a role in 16S rRNA processing and 30S ribosomal subunit biogenesis and possibly also in cell cycle regulation and energy metabolism"	-	-	-	-	554.067	700.533	-0.338394	0.041601	0.0792302	-
Chromosome1_1318	443254.Marpi_1203	5.2e-29	134	Thermotogae	cdd	"ko:K00756,ko:K01489"	Bacteria	F	This enzyme scavenges exogenous and endogenous cytidine and 2'-deoxycytidine for UMP synthesis	3.5.4.5	R02485|R08221|R01878	Pyrimidine metabolism|Drug metabolism - other enzymes	Cytidine aminohydrolase|5'-deoxy-5-fluorocytidine aminohydrolase|deoxycytidine aminohydrolase	269.223	223.607	0.26784	0.041601	0.0792302	-
Chromosome1_1319	1216967.L100_04846	1.3e-11	76.3	Elizabethkingia	dgkA	"ko:K00887,ko:K00901"	Bacteria	M	Prokaryotic diacylglycerol kinase	2.7.1.107	R02240	Glycerophospholipid metabolism|Glycerolipid metabolism	ATP:1,2-diacylglycerol 3-phosphotransferase	420.85	363.387	0.211801	0.041601	0.0792302	-
Chromosome1_1320	760568.Desku_2634	3.7e-20	104.8	Peptococcaceae	ybeY	"ko:K01489,ko:K03474,ko:K03595,ko:K07042"	Bacteria	J	Single strand-specific metallo-endoribonuclease involved in late-stage 70S ribosome quality control and in maturation of the 3' terminus of the 16S rRNA	-	-	-	-	108.53	63.2333	0.779337	0.041601	0.0792302	-
Chromosome1_1321	1499684.CCNP01000018_gene1434	4.7e-65	256.1	Clostridiaceae	yqfF	ko:K07037	Bacteria	S	"SMART Metal-dependent phosphohydrolase, HD region"	-	-	-	-	276.78	263.283	0.0721235	0.041601	0.0792302	-
Chromosome1_1322	935948.KE386493_gene2414	5e-86	324.7	Thermoanaerobacterales	phoH	ko:K06217	Bacteria	T	PFAM PhoH family protein	-	-	-	-	197.657	232.44	-0.233862	0.041601	0.0792302	-
Chromosome1_1323	309798.COPRO5265_1338	1.5e-10	73.9	Thermoanaerobacterales		ko:K07088	Bacteria	S	PFAM Auxin Efflux Carrier	-	-	-	-	297.723	199.513	0.577487	0.041601	0.0792302	-
Chromosome1_1324	935948.KE386495_gene2042	3.3e-70	272.7	Thermoanaerobacterales	nnrD	"ko:K17758,ko:K17759"	Bacteria	H	"Bifunctional enzyme that catalyzes the epimerization of the S- and R-forms of NAD(P)HX and the dehydration of the S-form of NAD(P)HX at the expense of ADP, which is converted to AMP. This allows the repair of both epimers of NAD(P)HX, a damaged form of NAD(P)H that is a result of enzymatic or heat-dependent hydration"	-	-	-	-	484.863	437.887	0.147021	0.041601	0.0792302	-
Chromosome1_1326	1259795.ARJK01000002_gene597	1.4e-35	155.2	Clostridia		ko:K06416	Bacteria	S	stage V sporulation protein S	-	-	-	-	10433.9	14972.9	-0.521067	0.041601	0.0792302	-
Chromosome1_1327	391009.Tmel_1299	2.5e-19	102.4	Thermotogae	fliN	ko:K02417	Bacteria	N	Flagellar motor switch protein FliN	-	-	-	-	497.137	638.96	-0.362083	0.041601	0.0792302	-
Chromosome1_1328	1280694.AUJQ01000004_gene678	3.9e-12	79.3	Pseudobutyrivibrio		ko:K03406	Bacteria	NT	Methyl-accepting chemotaxis-like domains (chemotaxis sensory transducer).	-	-	-	-	96.5967	74.96	0.365852	0.041601	0.0792302	-
Chromosome1_1329	1150474.JQJI01000012_gene507	6.1e-86	324.3	Thermotogae			Bacteria	C	Radical SAM	-	-	-	-	55.3367	15.6033	1.82638	0.041601	0.0792302	up
Chromosome1_1330	1150474.JQJI01000012_gene509	3.3e-81	308.5	Thermotogae			Bacteria	C	#NAME?	-	-	-	-	1317.63	425.06	1.63221	0.041601	0.0792302	up
Chromosome1_1331	521045.Kole_1129	1.4e-76	293.1	Thermotogae			Bacteria	D	#NAME?	-	-	-	-	1441.08	561.7	1.35928	0.041601	0.0792302	up
Chromosome1_1333	368407.Memar_2428	1.2e-09	70.1	Methanomicrobia			Archaea	S	Dinitrogenase iron-molybdenum cofactor biosynthesis	-	-	-	-	475.783	307.493	0.62975	0.041601	0.0792302	-
Chromosome1_1336	406124.ACPC01000017_gene625	2.3e-119	436.8	Bacillus			Bacteria	O	Belongs to the peptidase S8 family	-	-	-	-	33.2533	150.527	-2.17845	0.041601	0.0792302	down
Chromosome1_1337	443254.Marpi_1789	1.5e-66	261.2	Thermotogae	mcp40H-1	ko:K03406	Bacteria	NT	Methyl-accepting chemotaxis protein (MCP) signaling domain	-	-	-	-	1932.99	1172.05	0.721804	0.041601	0.0792302	-
Chromosome1_1338	644281.MFS40622_1207	1.1e-35	157.5	Methanococci	hisC	"ko:K00817,ko:K04720"	Archaea	E	Imidazole acetol-phosphate transaminase	-	-	-	-	183.25	146.913	0.318848	0.041601	0.0792302	-
Chromosome1_1339	246194.CHY_2584	6.8e-18	97.8	Thermoanaerobacterales		ko:K07281	Bacteria	M	2-C-methyl-D-erythritol 4-phosphate cytidylyltransferase	-	-	-	-	36.9967	24.0833	0.61936	0.041601	0.0792302	-
Chromosome1_1340	484019.THA_1129	8.3e-21	107.1	Bacteria		ko:K07291	Bacteria	I	Belongs to the CDP-alcohol phosphatidyltransferase class-I family	2.7.8.34	R09670	Inositol phosphate metabolism	CDP-1L-myo-inositol:1L-myo-inositol 1-phosphate myo-inositolphosphotransferase	305.067	185.073	0.721028	0.041601	0.0792302	-
Chromosome1_1341	1219084.AP014508_gene334	4.1e-14	85.9	Thermotogae	mprF	ko:K07027	Bacteria	S	Lysylphosphatidylglycerol synthase TM region	-	-	-	-	258.623	133.33	0.955851	0.041601	0.0792302	-
Chromosome1_1343	1304866.K413DRAFT_1160	2.1e-54	219.2	Clostridiaceae	pflA	"ko:K04069,ko:K10026"	Bacteria	O	anaerobic ribonucleoside-triphosphate reductase activating protein	4.3.99.3	R10002	Folate biosynthesis	6-carboxy-5,6,7,8-tetrahydropterin ammonia-lyase	120.783	77.9433	0.631924	0.041601	0.0792302	-
Chromosome1_1344	1343739.PAP_04985	1.1e-107	397.1	Thermococci	glgA	"ko:K00703,ko:K20812"	Archaea	M	Glycogen synthase	2.4.1.11|2.4.1.242|2.4.1.21	R02421|R00292	Starch and sucrose metabolism	ADP-glucose starch synthase|UDP-glucose:glycogen 4-alpha-D-glucosyltransferase	346.39	163.42	1.08381	0.041601	0.0792302	up
Chromosome1_1345	572478.Vdis_1017	6.5e-67	260.8	Crenarchaeota	cobB	ko:K12410	Archaea	K	"form. Deacetylates the N-terminal lysine residue of Alba, the major archaeal chromatin protein and that, in turn, increases Alba's DNA binding affinity, thereby repressing transcription"	-	-	-	-	92.1433	90.8067	0.0210816	0.041601	0.0792302	-
Chromosome1_1346	428126.CLOSPI_00651	1.8e-19	101.3	Erysipelotrichia	cspB	ko:K03704	Bacteria	K	Cold-shock DNA-binding domain protein	-	-	-	-	76.38	116.447	-0.608403	0.041601	0.0792302	-
Chromosome1_1347	747365.Thena_1606	6.1e-25	120.6	Thermoanaerobacterales		ko:K07216	Bacteria	P	PFAM Hemerythrin HHE cation binding domain	-	-	-	-	60.78	63.53	-0.0638413	0.041601	0.0792302	-
Chromosome1_1348	272844.PAB1273	2.7e-93	349	Thermococci			Archaea	S	VIT family	-	-	-	-	634.23	364.92	0.797426	0.041601	0.0792302	-
Chromosome1_1349	634956.Geoth_1069	6.5e-12	77.8	Bacilli	yerO		Bacteria	K	Transcriptional regulator	-	-	-	-	79.7767	207.67	-1.38025	0.041601	0.0792302	down
Chromosome1_1350	1183377.Py04_1401	3.7e-31	141	Thermococci	sorA	ko:K05919	Archaea	C	Desulfoferrodoxin	1.15.1.2	R05743	Antioxidation	rubredoxin:superoxide oxidoreductase (sor)	194.46	192.467	0.0148648	0.041601	0.0792302	-
Chromosome1_1351	1042877.GQS_00780	1.4e-105	389	Thermococci	bcp-2	ko:K03386	Archaea	O	"Thiol-specific peroxidase that catalyzes the reduction of hydrogen peroxide and organic hydroperoxides to water and alcohols, respectively. Plays a role in cell protection against oxidative stress by detoxifying peroxides"	-	-	-	-	1379.19	1945.57	-0.496374	0.041601	0.0792302	-
Chromosome1_1352	944480.ATUV01000001_gene1295	2e-54	218.8	Desulfurellales	bcp	ko:K03564	Bacteria	O	Redoxin	-	-	-	-	33.7667	45.9033	-0.442999	0.041601	0.0792302	-
Chromosome1_1354	398512.JQKC01000037_gene4493	1.7e-14	86.7	Ruminococcaceae			Bacteria	G	Copper amine oxidase N-terminal domain	-	-	-	-	33.7633	104.407	-1.62868	0.041601	0.0792302	down
Chromosome1_1355	579137.Metvu_0450	1.1e-12	80.1	Methanococci			Archaea			-	-	-	-	22.0067	23.2767	-0.0809438	0.041601	0.0792302	-
Chromosome1_1357	1259795.ARJK01000002_gene25	3.5e-14	85.5	Bacteria			Bacteria	O	Cytochrome C biogenesis protein	-	-	-	-	110.28	403.327	-1.87078	0.041601	0.0792302	down
Chromosome1_1358	521045.Kole_1756	9.2e-37	159.8	Thermotogae			Bacteria	O	PFAM OsmC family protein	-	-	-	-	508.087	990.837	-0.963573	0.041601	0.0792302	-
Chromosome1_1359	70601.3	5.9e-13	80.9	Thermococci	frxA	ko:K03605	Archaea	C	Hydrogenase maturation protease	-	-	-	-	802.69	1898.47	-1.24192	0.041601	0.0792302	down
Chromosome1_1360	391623.TERMP_00536	6.3e-97	361.3	Thermococci	hydA	"ko:K14126,ko:K17993"	Archaea	C	Nickel-dependent hydrogenase	1.12.1.3, 1.12.1.5	R07181	Energy metablism	Soluble hydrogenase I (SH1)	367.767	1104.4	-1.5864	0.041601	0.0792302	down
Chromosome1_1361	195522.BD01_0438	3.2e-67	261.9	Thermococci	hydD	ko:K17994	Archaea	C	"NADH ubiquinone oxidoreductase, 20 Kd subunit"	1.12.1.3, 1.12.1.5	R07181	Energy metablism	Soluble hydrogenase I (SH1)	103.803	340.707	-1.71468	0.041601	0.0792302	down
Chromosome1_1362	1343739.PAP_03245	1.6e-93	349.4	Thermococci	hydG	"ko:K00528,ko:K02823,ko:K17995"	Archaea	C	Oxidoreductase FAD-binding domain	1.12.1.3, 1.12.1.5	R07181	Energy metablism	Soluble hydrogenase I (SH1)	103.12	292.137	-1.50232	0.041601	0.0792302	down
Chromosome1_1363	195522.BD01_0440	6.7e-102	377.5	Thermococci	hydB	ko:K17996	Archaea	C	4Fe-4S dicluster domain	1.12.1.3, 1.12.1.5	R07181	Energy metablism	Soluble hydrogenase I (SH1)	304.923	750.1	-1.29864	0.041601	0.0792302	down
Chromosome1_1364	243232.MJ_0576	5.1e-54	218.4	Methanococci		ko:K11041	Archaea	P	PFAM C4-dicarboxylate transporter malic acid transport protein		malateT	Transport	Malate uptake via proton symport	118.01	535.393	-2.18169	0.041601	0.0792302	down
Chromosome1_1365	446470.Snas_5062	4.4e-120	439.1	Actinobacteria	ppsA2	ko:K01007	Bacteria	G	Catalyzes the phosphorylation of pyruvate to phosphoenolpyruvate	2.7.9.2	R00199	Pyruvate metabolism	ATP:pyruvate,water phosphotransferase	36.4533	68.6033	-0.912228	0.041601	0.0792302	-
Chromosome1_1367	1042877.GQS_00440	1.6e-71	275.4	Euryarchaeota			Archaea	S	CGGC	-	-	-	-	47.7667	58.3333	-0.288316	0.041601	0.0792302	-
Chromosome1_1368	387093.SUN_1649	4.5e-52	211.5	Epsilonproteobacteria	hypB	ko:K04652	Bacteria	KO	Hydrogenase	-	-	-	-	551.61	1218.32	-1.14318	0.041601	0.0792302	down
Chromosome1_1369	635013.TherJR_1300	2.6e-151	542.7	Peptococcaceae	hypF	ko:K04656	Bacteria	O	Belongs to the carbamoyltransferase HypF family	-	-	-	-	557.52	894.877	-0.682665	0.041601	0.0792302	-
Chromosome1_1370	309798.COPRO5265_0936	1.3e-13	82	Thermoanaerobacterales	hypC	"ko:K04653,ko:K04654"	Bacteria	O	PFAM hydrogenase expression formation protein (HUPF HYPC)	-	-	-	-	7.53333	7.69667	-0.0309454	0.041601	0.0792302	-
Chromosome1_1371	1485543.JMME01000004_gene148	1.7e-95	356.3	Negativicutes	hypD	ko:K04654	Bacteria	O	hydrogenase expression formation protein HypD	-	-	-	-	227.32	342.017	-0.589342	0.041601	0.0792302	-
Chromosome1_1372	345341.KUTG_00041	6.5e-94	350.9	Pseudonocardiales	hypE	ko:K04655	Bacteria	O	hydrogenase expression formation protein HypE	-	-	-	-	69.3933	119.66	-0.786072	0.041601	0.0792302	-
Chromosome1_1373	1410653.JHVC01000008_gene3008	5.2e-19	100.5	Clostridiaceae	hypA	ko:K04651	Bacteria	S	Probably plays a role in a hydrogenase nickel cofactor insertion step	-	-	-	-	92.9333	147.617	-0.667588	0.041601	0.0792302	-
Chromosome1_1374	195522.BD01_0168	6.5e-60	237.3	Thermococci	nikM	ko:K02007	Archaea	P	Cobalt uptake substrate-specific transmembrane region	-	-	-	-	1082.86	3746.12	-1.79055	0.041601	0.0792302	down
Chromosome1_1375	186497.PF0530	2e-07	61.6	Thermococci	nikN	"ko:K02007,ko:K02009"	Archaea	P	PDGLE domain	-	-	-	-	3152.9	11846.3	-1.90968	0.041601	0.0792302	down
Chromosome1_1376	342949.PNA2_1477	9.9e-09	67.4	Thermococci		ko:K02008	Archaea	P	Cobalt transport protein	-	-	-	-	782.247	3243.76	-2.05197	0.041601	0.0792302	down
Chromosome1_1377	523850.TON_0243	7e-42	177.6	Thermococci	ecfA	ko:K02006	Archaea	P	part of an ABC transporter complex. Responsible for energy coupling to the transport system	-	-	-	-	150.707	543.087	-1.84944	0.041601	0.0792302	down
Chromosome1_1378	511051.CSE_15450	8.1e-15	88.6	Bacteria			Bacteria	S	cell adhesion involved in biofilm formation	-	-	-	-	110.41	132.057	-0.258286	0.041601	0.0792302	-
Chromosome1_1379	1033734.CAET01000007_gene3803	1.4e-15	90.9	Bacillus			Bacteria	G	Phosphodiester glycosidase	-	-	-	-	145.273	203.39	-0.485479	0.041601	0.0792302	-
Chromosome1_1380	1259795.ARJK01000003_gene743	4.1e-24	118.2	Thermoanaerobacterales		ko:K12143	Bacteria	C	4Fe-4S dicluster domain	-	-	-	-	191.813	310.687	-0.695757	0.041601	0.0792302	-
Chromosome1_1381	309798.COPRO5265_0922	5.5e-54	217.2	Thermoanaerobacterales	cooL	ko:K14105	Bacteria	C	PFAM NADH ubiquinone oxidoreductase 20 kDa subunit	1.12.7.2	MBH	Energy metabolism	Membrane-bound hydrogenase ([Ni-Fe]) with Na+/H+ antiporter Mrp	1101.28	1608.05	-0.546138	0.041601	0.0792302	-	Membrane bound hydrogenase, 4Fe-4S cluster-binding subunit MbhN
Chromosome1_1382	401526.TcarDRAFT_1756	2e-33	149.8	Firmicutes	nuoH	ko:K00337	Bacteria	C	"NDH-1 shuttles electrons from NADH, via FMN and iron- sulfur (Fe-S) centers, to quinones in the respiratory chain. The immediate electron acceptor for the enzyme in this species is believed to be ubiquinone. Couples the redox reaction to proton translocation (for every two electrons transferred, four hydrogen ions are translocated across the cytoplasmic membrane), and thus conserves the redox en…	1.12.7.2	MBH	Energy metabolism	Membrane-bound hydrogenase ([Ni-Fe]) with Na+/H+ antiporter Mrp	1222.02	1778.43	-0.541332	0.041601	0.0792302	-	Membrane bound hydrogenase, 4Fe-4S cluster-binding subunit MbhJ
Chromosome1_1383	309798.COPRO5265_0924	6.6e-100	372.5	Clostridia	nuoN	"ko:K00343,ko:K05568"	Bacteria	CP	PFAM NADH Ubiquinone plastoquinone (complex I)	1.12.7.2	MBH	Energy metabolism	Membrane-bound hydrogenase ([Ni-Fe]) with Na+/H+ antiporter Mrp	1596.99	3041.93	-0.929633	0.041601	0.0792302	-	Membrane bound hydrogenase, MbhM subunit
Chromosome1_1384	309798.COPRO5265_0926	1.3e-17	95.9	Bacteria	mrpC	ko:K05567	Bacteria	P	Multisubunit Na H antiporter MnhC subunit	1.12.7.2	MBH	Energy metabolism	Membrane-bound hydrogenase ([Ni-Fe]) with Na+/H+ antiporter Mrp	1474.24	2729.37	-0.888592	0.041601	0.0792302	-	H+ exporter, mbhH
Chromosome1_1385	1259795.ARJK01000003_gene748	4.2e-21	107.8	Thermoanaerobacterales	mrpB	ko:K05566	Bacteria	P	Domain related to MnhB subunit of Na+/H+ antiporter	1.12.7.2	MBH	Energy metabolism	Membrane-bound hydrogenase ([Ni-Fe]) with Na+/H+ antiporter Mrp	686.257	1408.89	-1.03774	0.041601	0.0792302	down	Multisubunit Na+/H+ antiporter, MrpC subunit, mbhG
Chromosome1_1386	391623.TERMP_01480	7.9e-08	63.2	Thermococci			Archaea	P	Membrane bound hydrogenase	1.12.7.2	MBH	Energy metabolism	Membrane-bound hydrogenase ([Ni-Fe]) with Na+/H+ antiporter Mrp	991.32	2134.23	-1.1063	0.041601	0.0792302	down	Multisubunit Na+/H+ antiporter, MrpB subunit, mbhF
Chromosome1_1387	857293.CAAU_1257	2e-09	68.2	Clostridiaceae	mnhB	ko:K05566	Bacteria	P	Domain of unknown function (DUF4040)	1.12.7.2	MBH	Energy metabolism	Membrane-bound hydrogenase ([Ni-Fe]) with Na+/H+ antiporter Mrp	1286.66	2478.95	-0.946095	0.041601	0.0792302	-	Multisubunit Na+/H+ antiporter, MrpB subunit (ortholog of PF1449), mbhC?
Chromosome1_1389	941824.TCEL_00196	9.1e-08	62.8	Clostridiaceae		ko:K05570	Bacteria	P	Multiple resistance and pH regulation protein F (MrpF / PhaF)	1.12.7.2	MBH	Energy metabolism	Membrane-bound hydrogenase ([Ni-Fe]) with Na+/H+ antiporter Mrp	2187.09	5055.2	-1.20876	0.041601	0.0792302	down	Multisubunit Na+/H+ antiporter, MrpB subunit, mbhD
Chromosome1_1390	309798.COPRO5265_0932	9.1e-20	103.6	Clostridia	mrpE	"ko:K05562,ko:K05569"	Bacteria	P	Na+/H+ ion antiporter subunit	1.12.7.2	MBH	Energy metabolism	Membrane-bound hydrogenase ([Ni-Fe]) with Na+/H+ antiporter Mrp	927.637	2463.68	-1.40918	0.041601	0.0792302	down	Multisubunit Na+/H+ antiporter, MrpF subunit (ortholog of PF1452), mbhB
Chromosome1_1391	1259795.ARJK01000003_gene754	4.8e-119	434.5	Thermoanaerobacterales	cooH		Bacteria	C	Nickel-dependent hydrogenase	1.12.7.2	MBH	Energy metabolism	Membrane-bound hydrogenase ([Ni-Fe]) with Na+/H+ antiporter Mrp	829.117	1519.79	-0.874222	0.041601	0.0792302	-	Multisubunit Na+/H+ antiporter, MrpE subunit, mbhA
Chromosome1_1392	309798.COPRO5265_0934	9.7e-25	119.8	Clostridia		ko:K00332	Bacteria	C	"Respiratory-chain NADH dehydrogenase, 30 Kd subunit"	1.12.7.2	MBH	Energy metabolism	Membrane-bound hydrogenase ([Ni-Fe]) with Na+/H+ antiporter Mrp	1249.85	2066.24	-0.725251	0.041601	0.0792302	-	Membrane bound hydrogenase, NiFe-hydrogenase subunit MbhL
Chromosome1_1394	1232447.BAHW02000049_gene2999	7.3e-16	90.1	Clostridia			Bacteria	G	Cupin domain	-	-	-	-	6.72667	3.1	1.11762	0.041601	0.0792302	-	Membrane bound hydrogenase, MbhK subunit
Chromosome1_1395	1123372.AUIT01000001_gene748	2.9e-39	169.5	Thermodesulfobacteria	mscS	ko:K05802	Bacteria	M	Mechanosensitive ion channel	-	-	-	-	335.08	151.73	1.143	0.041601	0.0792302	up
Chromosome1_1398	596330.HMPREF0628_0607	3.4e-11	77.4	Clostridia			Bacteria	G	domain protein	-	-	-	-	98.03	373.643	-1.93037	0.041601	0.0792302	down
Chromosome1_1399	511051.CSE_01630	7.5e-14	86.3	Bacteria			Bacteria	O	Belongs to the peptidase S8 family	-	-	-	-	16.7733	29.8333	-0.830756	0.041601	0.0792302	-
Chromosome1_1400	529709.PYCH_17260	6.8e-83	314.3	Thermococci		ko:K01266	Archaea	E	Peptidase family S58	-	-	-	-	103.557	62.4933	0.728646	3.86095e-22	1.00127e-20	-
Chromosome1_1401	484019.THA_1510	3.9e-89	334.3	Thermotogae	udk	ko:K00876	Bacteria	F	PFAM phosphoribulokinase uridine kinase	2.7.1.19	R01523	Carbon fixation in photosynthetic organisms	ATP:D-ribulose-5-phosphate 1-phosphotransferase	43.6033	18.5333	1.23432	3.86095e-22	1.00127e-20	up
Chromosome1_1409	1178537.BA1_02120	7.6e-20	105.5	Bacillus	yvaQ	ko:K03406	Bacteria	NT	Methyl-accepting chemotaxis-like domains (chemotaxis sensory transducer).	-	-	-	-	189.557	193.78	-0.0317905	3.86095e-22	1.00127e-20	-
Chromosome1_1411	648996.Theam_0697	2e-15	89	Aquificae		ko:K04797	Bacteria	O	Prefoldin subunit	-	-	-	-	27317.1	20562.8	0.409766	3.86095e-22	1.00127e-20	-
Chromosome1_1412	373903.Hore_16620	7.9e-41	175.3	Halanaerobiales		ko:K09749	Bacteria	L	"polymerase, contains PALM domain, HD hydrolase domain and Zn-ribbon domain"	-	-	-	-	324.63	156.83	1.04959	3.86095e-22	1.00127e-20	up
Chromosome1_1413	645991.Sgly_0137	4.8e-36	159.1	Peptococcaceae	yjcC		Bacteria	T	PFAM EAL domain	-	-	-	-	132.983	73.6633	0.852227	3.86095e-22	1.00127e-20	-
Chromosome1_1414	416591.Tlet_0743	1.7e-34	155.2	Thermotogae			Bacteria	T	PFAM GGDEF domain	-	-	-	-	147.583	85.42	0.788884	3.86095e-22	1.00127e-20	-
Chromosome1_1416	608538.HTH_1400	3.2e-48	199.1	Aquificae	mscS		Bacteria	M	Mechanosensitive ion channel	-	-	-	-	2880.57	1546.61	0.897248	3.86095e-22	1.00127e-20	-
Chromosome1_1417	926561.KB900620_gene2935	2.1e-16	94.4	Halanaerobiales			Bacteria	M	S-layer homology domain	-	-	-	-	504.833	1133.41	-1.16679	3.86095e-22	1.00127e-20	down
Chromosome1_1419	891968.Anamo_1924	2.7e-109	402.5	Synergistetes	CP_0468	"ko:K03308,ko:K03466"	Bacteria	S	PFAM sodium neurotransmitter symporter		LeuT	Transport	Leucine:2 sodium symporter	486.303	362.843	0.42251	3.86095e-22	1.00127e-20	-
Chromosome1_1420	381764.Fnod_0663	3e-69	268.9	Thermotogae			Bacteria	P	Belongs to the cation diffusion facilitator (CDF) transporter (TC 2.A.4) family		Co2efflux|Cd2efflux|Zn2efflux	Transport	Co2+ uptake via proton symport|Zn2+ uptake via proton symport|Cd2+ uptake via proton symport	127.29	47.0367	1.43626	3.86095e-22	1.00127e-20	up
Chromosome1_1423	642492.Clole_3267	2e-27	129.8	Clostridia			Bacteria	T	"EDD domain protein, DegV family"	-	-	-	-	1195.91	179.323	2.73747	3.86095e-22	1.00127e-20	up
Chromosome1_1425	511051.CSE_14630	1.1e-192	679.5	Bacteria	gdhA	ko:K00262	Bacteria	E	glutamate dehydrogenase [NAD(P)+] activity	1.4.1.3|1.4.1.4|1.4.1.13	R00248	Arginine biosynthesis|Alanine, aspartate and glutamate metabolism	NADP+ specific glutamate dehydrogenase (gdhA)	24826.2	39480	-0.669261	3.86095e-22	1.00127e-20	-
Chromosome1_1429	1128427.KB904821_gene2401	2.2e-13	83.2	Oscillatoriales	MTH_1382	ko:K07088	Bacteria	S	Membrane transport protein	-	-	-	-	443.15	239.173	0.889739	3.86095e-22	1.00127e-20	-
Chromosome1_1430	443254.Marpi_0690	1.6e-80	305.8	Thermotogae		ko:K07150	Bacteria	S	Na channel or pump	-	-	-	-	1118.72	650.373	0.782509	3.86095e-22	1.00127e-20	-
Chromosome1_1434	858215.Thexy_1758	2.3e-85	323.6	Clostridia		ko:K07452	Bacteria	V	ATPase family associated with various cellular activities (AAA)	-	-	-	-	20.6967	8.44667	1.29294	3.86095e-22	1.00127e-20	up
Chromosome1_1435	1242864.D187_005986	3.5e-11	76.3	Deltaproteobacteria		ko:K19147	Bacteria	V	McrBC 5-methylcytosine restriction system component	-	-	-	-	15.75	11.47	0.457486	3.86095e-22	1.00127e-20	-
Chromosome1_1437	511051.CSE_14310	4.8e-26	123.6	Bacteria		ko:K09700	Bacteria			-	-	-	-	44.5733	23.81	0.904613	3.86095e-22	1.00127e-20	-
Chromosome1_1438	1280676.AUJO01000025_gene3214	1.2e-33	150.2	Butyrivibrio		ko:K01779	Bacteria	M	Asp/Glu/Hydantoin racemase	-	-	-	-	614.873	186.103	1.72419	3.86095e-22	1.00127e-20	up
Chromosome1_1439	604354.TSIB_1733	5.6e-32	143.7	Thermococci			Archaea	S	Domain of unknown function DUF302	-	-	-	-	46.9467	12.5333	1.90525	3.86095e-22	1.00127e-20	up
Chromosome1_1440	443254.Marpi_0468	1e-90	340.1	Thermotogae	ybfH		Bacteria	EG	PFAM EamA-like transporter family	-	-	-	-	155.18	39.6967	1.96685	3.86095e-22	1.00127e-20	up
Chromosome1_1441	391623.TERMP_01260	4.8e-43	181.4	Thermococci			Archaea	S	Uncharacterized protein domain (DUF2202)	-	-	-	-	1246.37	705.083	0.821871	3.86095e-22	1.00127e-20	-
Chromosome1_1442	1259795.ARJK01000003_gene1022	1.7e-11	77.8	Clostridia		ko:K03406	Bacteria	NT	methyl-accepting chemotaxis protein	-	-	-	-	168.24	45.79	1.87742	3.86095e-22	1.00127e-20	up
Chromosome1_1443	1231241.Mc24_00265	3e-25	124	Thermotogae	mcp40H-1	ko:K03406	Bacteria	NT	Methyl-accepting chemotaxis protein (MCP) signaling domain	-	-	-	-	334.82	201.947	0.729411	3.86095e-22	1.00127e-20	-
Chromosome1_1444	32051.SynWH7803_1684	6.3e-27	126.7	Synechococcus	ybjQ		Bacteria	S	Belongs to the UPF0145 family	-	-	-	-	13.4467	17.78	-0.403007	3.86095e-22	1.00127e-20	-
Chromosome1_1445	1042877.GQS_00410	7.3e-53	214.5	Thermococci			Archaea			-	-	-	-	81.9	36.8633	1.15168	3.86095e-22	1.00127e-20	up
Chromosome1_1446	673860.AciM339_0116	4e-34	151.4	unclassified Euryarchaeota			Archaea	S	Protein of unknown function (DUF998)	-	-	-	-	276.407	125.04	1.1444	3.86095e-22	1.00127e-20	up
Chromosome1_1447	523845.AQXV01000052_gene591	5.6e-236	825.1	Methanococci		ko:K10742	Archaea	L	Protein of unknown function (DUF4011)	-	-	-	-	84.2933	48.31	0.803097	3.86095e-22	1.00127e-20	-
Chromosome1_1448	316274.Haur_1146	2.5e-44	186.8	Bacteria	rsr	ko:K11089	Bacteria	S	positive regulation of ATPase activity	-	-	-	-	33.6033	33.2967	0.0132266	3.86095e-22	1.00127e-20	-
Chromosome1_1449	436114.SYO3AOP1_0148	1.6e-67	263.1	Bacteria	mrr	ko:K07448	Bacteria	V	Restriction endonuclease	-	-	-	-	20.5867	19.98	0.0431537	3.86095e-22	1.00127e-20	-
Chromosome1_1450	1343739.PAP_08575	1.2e-54	220.3	Thermococci			Archaea	S	Uncharacterized protein domain (DUF2202)	-	-	-	-	0.416667	0.83	-0.994218	3.86095e-22	1.00127e-20	-
Chromosome1_1453	511051.CSE_02380	1.5e-22	114.8	Bacteria			Bacteria	S	cellulose binding	-	-	-	-	1186.52	846.92	0.486435	3.86095e-22	1.00127e-20	-
Chromosome1_1454	1122223.KB890698_gene821	2.4e-53	217.2	Deinococcus-Thermus		ko:K07814	Bacteria	T	HD domain	-	-	-	-	156.857	112.78	0.475936	3.86095e-22	1.00127e-20	-
Chromosome1_1455	1501230.ET33_10355	3.7e-11	76.6	Paenibacillaceae			Bacteria	E	S-layer homology domain	-	-	-	-	197.31	91.3833	1.11046	3.86095e-22	1.00127e-20	up
Chromosome1_1456	511051.CSE_01610	1.2e-13	85.9	Bacteria		ko:K01183	Bacteria	S	amino acid activation for nonribosomal peptide biosynthetic process	-	-	-	-	504.61	258.47	0.965172	3.86095e-22	1.00127e-20	-
Chromosome1_1457	1259795.ARJK01000005_gene1272	1.1e-13	86.3	Bacteria		ko:K01178	Bacteria	G	"C-terminal binding-module, SLH-like, of glucodextranase"	-	-	-	-	75.5433	47.0333	0.683621	3.86095e-22	1.00127e-20	-
Chromosome1_1459	1051501.AYTL01000027_gene1321	1.3e-09	70.9	Bacilli			Bacteria	S	Putative amidase domain	-	-	-	-	919.273	567.89	0.694882	3.86095e-22	1.00127e-20	-
Chromosome1_1462	416591.Tlet_0819	6.9e-45	187.2	Thermotogae			Bacteria	J	PFAM GCN5-related N-acetyltransferase	-	-	-	-	28.5	16.9533	0.749393	3.86095e-22	1.00127e-20	-
Chromosome1_1463	1540221.JQNI01000002_gene2705	1.1e-56	228.4	Deinococcus-Thermus			Bacteria	T	PFAM HD domain	-	-	-	-	869.06	406.233	1.09715	3.86095e-22	1.00127e-20	up
Chromosome1_1464	743525.TSC_c24240	1.6e-57	231.1	Deinococcus-Thermus			Bacteria	T	Metal dependent phosphohydrolase	-	-	-	-	294.78	174.887	0.753218	3.86095e-22	1.00127e-20	-
Chromosome1_1465	926554.KI912674_gene2560	4.4e-60	239.6	Bacteria	dosC	ko:K18967	Bacteria	T	"response regulator, receiver"	-	-	-	-	210.467	132.893	0.663323	3.86095e-22	1.00127e-20	-
Chromosome1_1466	1121382.JQKG01000046_gene1361	1e-56	228.4	Deinococcus-Thermus			Bacteria	T	PFAM HD domain	-	-	-	-	445.917	125.3	1.83139	3.86095e-22	1.00127e-20	up
Chromosome1_1467	926554.KI912674_gene2560	2.1e-57	230.7	Bacteria	dosC	ko:K18967	Bacteria	T	"response regulator, receiver"	-	-	-	-	70.0567	34.5333	1.02053	3.86095e-22	1.00127e-20	up
Chromosome1_1468	1219084.AP014508_gene384	2.3e-103	382.1	Thermotogae	pyrB	"ko:K00608,ko:K00609"	Bacteria	F	"Aspartate/ornithine carbamoyltransferase, Asp/Orn binding domain"	2.1.3.2	R01397	Pyrimidine metabolism	carbamoyl-phosphate:L-aspartate carbamoyltransferase	140.94	164.753	-0.225227	3.86095e-22	1.00127e-20	-
Chromosome1_1469	416591.Tlet_1925	1e-95	357.1	Thermotogae	pyrC	"ko:K01465,ko:K02823"	Bacteria	F	dihydroorotase	3.5.2.3	R01993	Pyrimidine metabolism	(S)-dihydroorotate amidohydrolase	43.96	52.7933	-0.264164	3.86095e-22	1.00127e-20	-
Chromosome1_1470	391009.Tmel_0266	7.7e-59	233.8	Thermotogae	pyrK	"ko:K00528,ko:K01465,ko:K02823,ko:K05784,ko:K17828"	Bacteria	C	Responsible for channeling the electrons from the oxidation of dihydroorotate from the FMN redox center in the PyrD type B subunit to the ultimate electron acceptor NAD(	-	-	-	-	34.01	43.6867	-0.361234	3.86095e-22	1.00127e-20	-
Chromosome1_1471	381764.Fnod_0461	5.9e-80	304.3	Thermotogae	pyrD	"ko:K02823,ko:K17828"	Bacteria	F	Catalyzes the conversion of dihydroorotate to orotate	1.3.1.14	R01869	Pyrimidine metabolism	(S)-dihydroorotate:NAD+ oxidoreductase	73.4433	102.513	-0.481108	3.86095e-22	1.00127e-20	-
Chromosome1_1472	243274.THEMA_03060	8.5e-71	273.5	Thermotogae	pyrF	ko:K01591	Bacteria	F	Catalyzes the decarboxylation of orotidine 5'- monophosphate (OMP) to uridine 5'-monophosphate (UMP)	4.1.1.23	R00965	Pyrimidine metabolism	orotidine-5'-phosphate carboxy-lyase (UMP-forming)	3832.66	1928.57	0.990817	3.86095e-22	1.00127e-20	-
Chromosome1_1473	1231241.Mc24_00460	2.3e-64	251.9	Thermotogae	pyrE	ko:K00762	Bacteria	F	"Catalyzes the transfer of a ribosyl phosphate group from 5-phosphoribose 1-diphosphate to orotate, leading to the formation of orotidine monophosphate (OMP)"	2.4.2.10	R01870	Pyrimidine metabolism	Orotidine-5'-phosphate:diphosphate phospho-alpha-D-ribosyl-transferase	1385.76	790.86	0.809183	3.86095e-22	1.00127e-20	-
Chromosome1_1478	861360.AARI_10420	1e-07	62.8	Bacteria			Bacteria	K	cell wall organization	-	-	-	-	1839.84	1182.59	0.637629	3.86095e-22	1.00127e-20	-
Chromosome1_1479	653733.Selin_1498	6.9e-21	107.1	Bacteria		"ko:K07216,ko:K07814"	Bacteria	P	oxygen carrier activity	-	-	-	-	82.4367	73.5533	0.164495	3.86095e-22	1.00127e-20	-
Chromosome1_1480	469381.Dpep_0505	2.5e-12	79.7	Bacteria		ko:K11130	Bacteria	NU	protein with protein kinase and helix-hairpin-helix DNA-binding domains	-	-	-	-	276.403	202.37	0.44978	3.86095e-22	1.00127e-20	-
Chromosome1_1481	388467.A19Y_1674	9.2e-10	70.9	Oscillatoriales			Bacteria	T	"Serine/threonine phosphatases, family 2C, catalytic domain"	-	-	-	-	59.56	43.89	0.440451	3.86095e-22	1.00127e-20	-
Chromosome1_1483	323259.Mhun_2727	1.2e-41	176.8	Archaea		ko:K07114	Archaea	O	"von Willebrand factor, type A"	-	-	-	-	355.65	229.663	0.630938	3.86095e-22	1.00127e-20	-
Chromosome1_1484	350688.Clos_1186	1.2e-11	79.3	Clostridiaceae		ko:K21009	Bacteria	T	Diguanylate cyclase	-	-	-	-	554.867	321.307	0.78819	3.86095e-22	1.00127e-20	-
Chromosome1_1485	771875.Ferpe_0784	2.1e-37	164.9	Thermotogae			Bacteria	T	diguanylate cyclase	-	-	-	-	271.393	304.4	-0.165583	3.86095e-22	1.00127e-20	-
Chromosome1_1486	1305836.AXVE01000016_gene2057	1.8e-07	63.5	Planococcaceae	ppaC	ko:K15986	Bacteria	C	Inorganic pyrophosphatase	-	-	-	-	463.503	297.513	0.639625	3.86095e-22	1.00127e-20	-
Chromosome1_1489	439481.Aboo_0327	2.6e-15	89.7	unclassified Euryarchaeota			Archaea	O	Fibronectin type III domain	-	-	-	-	6.44667	5.62	0.197983	3.86095e-22	1.00127e-20	-
Chromosome1_1490	511051.CSE_15120	6.1e-26	127.1	Bacteria			Bacteria	S	cell adhesion involved in biofilm formation	-	-	-	-	52985.7	31347.2	0.757266	3.86095e-22	1.00127e-20	-
Chromosome1_1491	511051.CSE_15130	5.2e-19	104	Bacteria	bfeA	"ko:K02014,ko:K16087,ko:K20276"	Bacteria	S	cell adhesion involved in biofilm formation	-	-	-	-	11013.8	3972.71	1.47112	3.86095e-22	1.00127e-20	up
Chromosome1_1492	309798.COPRO5265_0081	4.5e-98	366.7	Firmicutes		ko:K01361	Bacteria	O	Belongs to the peptidase S8 family	-	-	-	-	5886.41	1825.9	1.68878	3.86095e-22	1.00127e-20	up
Chromosome1_1493	1150474.JQJI01000008_gene1349	2.7e-28	133.7	Thermotogae			Bacteria	S	Calcineurin-like phosphoesterase	-	-	-	-	1512.15	1065.54	0.505009	3.86095e-22	1.00127e-20	-
Chromosome1_1494	638303.Thal_0682	5.3e-29	137.1	Aquificae			Bacteria	T	Diguanylate cyclase	-	-	-	-	312.92	123.363	1.34288	3.86095e-22	1.00127e-20	up
Chromosome1_1497	1132442.KB889752_gene1348	1.5e-23	117.9	Bacillus		"ko:K01181,ko:K06889"	Bacteria	G	"Serine aminopeptidase, S33"	-	-	-	-	345.943	158.807	1.12326	3.86095e-22	1.00127e-20	up
Chromosome1_1498	1123325.JHUV01000008_gene916	5.5e-43	182.2	Bacteria		ko:K07316	Bacteria	L	Belongs to the N(4) N(6)-methyltransferase family	-	-	-	-	70.06	40.48	0.791382	3.86095e-22	1.00127e-20	-
Chromosome1_1499	1259795.ARJK01000004_gene1406	3.1e-51	209.5	Bacteria	tldE2		Bacteria	S	metallopeptidase activity	-	-	-	-	1391.12	617.477	1.17179	3.86095e-22	1.00127e-20	up
Chromosome1_1500	309799.DICTH_1914	1.1e-131	476.9	Bacteria	tldD2	ko:K03568	Bacteria	S	metallopeptidase activity	-	-	-	-	1766.91	957.193	0.884344	3.5225e-19	7.1182e-18	-
Chromosome1_1501	273068.TTE0928	4e-52	211.1	Thermoanaerobacterales	pgpA	ko:K01095	Bacteria	I	PFAM Phosphatidylglycerophosphatase A	3.1.3.27	R02029	Glycerophospholipid metabolism	Phosphatidylglycerophosphate phosphohydrolase	458.453	457.17	0.00404415	3.5225e-19	7.1182e-18	-

## Sheet: 1-reactions
id	equation	genes	ec	tc	name	names	source	subsystem	comment	PMID	in_model
ATPSYN_Na	(4) C01330[c] + C00002[c] + C00001[c] <=> (4) C01330[e] + C00008[c] + C00009[c] + C00080[c]	Chromosome1_782 and Chromosome1_783 and Chromosome1_784 and Chromosome1_788 and Chromosome1_347 and Chromosome1_348 and Chromosome1_349 and Chromosome1_350 and Chromosome1_351 and Chromosome1_352		3.A.2.1.2	Na+ dependent F0F1 ATP synthase		TCDB/literature	Energy metabolism	3DAC has been confirmed to contain the Na+ binding motif Q...ET motif in c ring (Chromosome1_788) as mentioned in reference (pmid:31876375); Chromosome1_784 is the ortholog in archaea	31876375	True
Cd2efflux	C01413[c] + C00080[e] => C01413[e] + C00080[c]	Chromosome1_1420 or Chromosome1_123		2.A.4.7.6	Cd2+ uptake via proton symport		psammotate-Cbes/TCDB	Transport			True
Co2efflux	C00175[c] + C00080[e] => C00175[e] + C00080[c]	Chromosome1_1420 or Chromosome1_123		2.A.4.7.6	Co2+ uptake via proton symport		psammotate-Cbes/TCDB	Transport			True
DeoABC	C02269[e] + C00002[c] + C00001[c] => C02269[c] + C00008[c] + C00009[c] + C00080[c]	Chromosome1_995 and Chromosome1_994 and Chromosome1_993 and Chromosome1_992			deoxynucleoside transport via ABC system		psammotate-Cbes/TCDB	Transport			True
IMP	C00001[c] + C19799[c] => dip[c] + C00009[c]	Chromosome1_1190 or Chromosome1_407			Inositol-1-monophosphatase		psammotate-tma/Literature	Biosynthesis of compatible solute	ACI17147.1 is the ortholog in tma (pmid:17526717), while BAU23360.1 is the ortholog in archaea (Thermococcales) (pmid:26005095, 22026421).	17526717, 26005095, 22026421	True
LeuT	C00123[e] + (2) C01330[e] <=> C00123[c] + (2) C01330[c]	(Chromosome1_1193 or Chromosome1_1419)		2.A.22.4.2	Leucine:2 sodium symporter		TCDB	Transport			True
MBS	(2) C00138[c] + (2) C00080[e] + (2) C01330[c] + C00087[c] => C00283[c] + (2) C00139[c] + (2) C01330[e]	Chromosome1_240 and Chromosome1_241 and Chromosome1_242 and Chromosome1_243 and Chromosome1_244 and Chromosome1_245 and Chromosome1_246 and Chromosome1_247 and Chromosome1_248 and Chromosome1_249 and Chromosome1_250 and Chromosome1_251 and Chromosome1_252	['1.12.7.2']		Membrane-bound sulfur respiration complex, with Na+/H+ antiporter Mrp		psammotate-Cbes/literature	Energy metabolism	This gene cluster is quite similar to the MBS in Thermococcales, with Mrp subunits, 10 of 13 genes in this cluster are Archaea orthologs. Chromosome1_251 is the ortholog of Mutant site of NiFe-hydrogenase MbsL, related to H2S production in Pyrococcus furiosus (PF1442), identity is around 50%	21965560, 17449625, 26808919, 22713092, 28295726, 30181217, 33230146	True
MBH	(2) C00138[c] + (2) C00080[c] + C01330[c] => C00282[c] + (2) C00139[c] + C01330[e]	Chromosome1_1381 and Chromosome1_1382 and Chromosome1_1383 and Chromosome1_1384 and Chromosome1_1385 and Chromosome1_1386 and Chromosome1_1387 and Chromosome1_1389 and Chromosome1_1390 and Chromosome1_1391 and Chromosome1_1392	['1.12.7.2']		Membrane-bound hydrogenase ([Ni-Fe]) with Na+/H+ antiporter Mrp		psammotate-Cbes/literature	Energy metabolism		26808919, 22713092	True
MMD	C00683[c] + C00080[e] + (2) C01330[c] => C00100[c] + C00011[c] + (2) C01330[e]	Chromosome1_634 and Chromosome1_637 and Chromosome1_636		3.B.1.1.3	Membrane bound sodium-translocating decarboxylations			Energy metabolism	Chromosome1_636 is ortholg in archaea.	27297898	True
MalABC	C00208[e] + C00002[c] + C00001[c] => C00208[c] + C00008[c] + C00009[c] + C00080[c]	Chromosome1_368		3.A.1.1.50	ABC-type maltose transport system		TCDB	Transport			True
NhaC	C00080[c] + C01330[e] => C00080[e] + C01330[c]	Chromosome1_128 or Chromosome1_554 or Chromosome1_33		2.A.35.2.1	Na+/H+ antiporter of the NhaC family		TCDB	Transporter	3DAC specific among all related strains, best hit on TCDB is the ortholog in Methanococcus maripaludis		True
PIt2	C00080[e] + C00009[e] => C00080[c] + C00009[c]	Chromosome1_384 or (Chromosome1_92 or Chromosome1_93)		2.A.20.2.4	Low affinity housekeeping Pi transporter in via proton symport		psammotate-tma/TCDB	Transport			True
PPANA	C00001[c] + C01330[c] + C00013[c] => C00080[c] + (2) C00009[c] + C01330[e]	Chromosome1_1260		3.A.10.1.3	Na+-translocating PPase		psammotate-tma/TCDB/literature	Transport	added to 2012 updated version of the tma model	17605473	True
PPTGS	C05898[c] => peptido[c] + C04574[c] + C00080[c]	Chromosome1_695	['2.4.1.219']		Peptidoglycan subunit synthesis		psammotate-Cbes	Peptidoglycan biosynthesis			True
PheT	C00079[e] + C00080[e] <=> C00079[c] + C00080[c]	Chromosome1_26		2.A.42.1.7	Phenylalanine permeases		TCDB	Transport	Aromatic aa permease, ortholog in Thermococcus		True
R00104	C00002[c] + C00003[c] <=> C00008[c] + C00006[c] + C00080[c]	Chromosome1_910	['2.7.1.23']		ATP:NAD+ 2'-phosphotransferase		psammotate-Cbes-tma/KO	Nicotinate and nicotinamide metabolism			True
R00127	C00002[c] + C00020[c] <=> (2) C00008[c]	Chromosome1_1040	['2.7.4.3']		ATP:AMP phosphotransferase		psammotate-Cbes-tma/KO	Purine metabolism			True
R00130	C00002[c] + C00882[c] <=> C00008[c] + C00010[c] + C00080[c]	Chromosome1_801	['2.7.1.24']		ATP:dephospho-CoA 3'-phosphotransferase		psammotate-Cbes-tma/KO	Pantothenate and CoA biosynthesis			True
R00137	C00080[c] + C00002[c] + C00455[c] <=> C00013[c] + C00003[c]	Chromosome1_963	['2.7.7.1', '2.7.7.18']		ATP:nicotinamide-nucleotide adenylyltransferase		psammotate-Cbes-tma/KO	Nicotinate and nicotinamide metabolism			True
R00150	C00002[c] + C00014[c] + C00011[c] <=> C00008[c] + C00169[c] + C00080[c]	Chromosome1_748	['2.7.2.2']		ATP:carbamate phosphotransferase		KO	['Arginine biosynthesis', 'Purine metabolism']	two-step reaction (see R07316+R01395)		True
R00158	C00002[c] + C00105[c] <=> C00008[c] + C00015[c]	Chromosome1_576	['2.7.4.4', '2.7.4.14', '2.7.4.22']		ATP:UMP phosphotransferase		psammotate-Cbes/KO	Pyrimidine metabolism			True
R00161	C00002[c] + C00061[c] + C00080[c] <=> C00013[c] + C00016[c]	Chromosome1_1131	['2.7.7.2']		ATP:FMN adenylyltransferase		psammotate-Cbes-tma/KO	Riboflavin metabolism			True
R00177	C00009[c] + C00013[c] + C00019[c] <=> C00002[c] + C00073[c] + C00001[c]	Chromosome1_1128	['2.5.1.6']		ATP:L-methionine S-adenosyltransferase		psammotate-Cbes-tma/KO	Cysteine and methionine metabolism			True
R00178	C00019[c] + C00080[c] <=> C01137[c] + C00011[c]	Chromosome1_534	['4.1.1.50']		S-adenosyl-L-methionine carboxy-lyase [(5-deoxy-5-adenosyl)(3-aminopropyl)methylsulfonium-forming]		psammotate-Cbes-tma/KO	Cysteine and methionine metabolism			True
R00182	C00020[c] + C00001[c] => C00147[c] + C00117[c]	Chromosome1_586	['3.2.2.4']		AMP phosphoribohydrolase		KO	['Purine metabolism']			True
R00183	C00020[c] + C00001[c] => C00212[c] + C00009[c]	Chromosome1_1181 or Chromosome1_355	3.1.3.5		5'-nucleotidase (AMP)		psammotate-tma/KO	Purine Metabolism			True
R00189	C00002[c] + C00857[c] + C00014[c] => C00020[c] + C00013[c] + C00003[c]	Chromosome1_942	['6.3.1.5', '6.3.5.1']		deamido-NAD+:ammonia ligase (AMP-forming)		psammotate-Cbes-tma/KO	Nicotinate and nicotinamide metabolism			True
R00190	C00020[c] + C00013[c] <=> C00147[c] + C00119[c]	Chromosome1_650 or Chromosome1_628	['2.4.2.7', '2.4.2.8']		AMP:diphosphate phospho-D-ribosyltransferase		psammotate-Cbes-tma/KO	Purine metabolism			True
R00192	C00021[c] + C00001[c] <=> C00212[c] + C00155[c]	Chromosome1_1121	['3.3.1.1']		S-Adenosyl-L-homocysteine hydrolase		psammotate-Cbes-tma/KO	Cysteine and methionine metabolism			True
R00193	C00021[c] + C00001[c] <=> C03431[c] + C00014[c] + C00080[c]	Chromosome1_814	['3.5.4.28']		S-Adenosyl-L-homocysteine aminohydrolase		psammotate-Cbes/KO	-			True
R00199	C00002[c] + C00022[c] + C00001[c] <=> C00020[c] + C00074[c] + C00009[c] + (2) C00080[c]	Chromosome1_1365	['2.7.9.2']		ATP:pyruvate,water phosphotransferase		KO	['Pyruvate metabolism']			True
R00200	C00008[c] + C00074[c] + C00080[c] => C00002[c] + C00022[c]	Chromosome1_557	['2.7.1.40']		ATP:pyruvate 2-O-phosphotransferase (PK, Pyruvate kinase)		psammotate-Cbes-tma/KO/Literature	Glycolysis / Gluconeogenesis		31097544, 20557574	True
R00206	C00020[c] + C00074[c] + C00013[c] + C00080[c] <=> C00002[c] + C00022[c] + C00009[c]	Chromosome1_394	['2.7.9.1']		ATP:pyruvate,phosphate phosphotransferase (PPDK, PPi-dependent pyruvate phosphate dikinase)		psammotate-Cbes-tma/KO	Pyruvate metabolism		20557574	True
R00214	C00149[c] + C00003[c] <=> C00022[c] + C00011[c] + C00004[c]	Chromosome1_321	['1.1.1.38']		Malic enzyme (ME), NAD dependent	['(S)-malate:NAD+ oxidoreductase (decarboxylating)']	psammotate-tma/KO	['Pyruvate metabolism']			True
R00230	C00024[c] + C00009[c] <=> C00010[c] + C00227[c]	(Chromosome1_523 or Chromosome1_907)	['2.3.1.8']		acetyl-CoA:phosphate acetyltransferase		psammotate-Cbes-tma/KO/literature	Pyruvate metabolism		31097544	True
R00248	C00025[c] + C00006[c] + C00001[c] <=> C00026[c] + C00014[c] + C00005[c] + (2) C00080[c]	(Chromosome1_1425 or Chromosome1_397)	['1.4.1.3', '1.4.1.4', '1.4.1.13']		NADP+ specific glutamate dehydrogenase (gdhA)	['L-Glutamate:NADP+ oxidoreductase (deaminating)']	KO	['Arginine biosynthesis', 'Alanine, aspartate and glutamate metabolism']	NADH (ec 1.4.1.3, see R00243); top 10 best hits on KEGG are all "glutamate dehydrogenase (NADP+) [EC:1.4.1.4]", so just keep the R00248		True
R00253	C00002[c] + C00025[c] + C00014[c] => C00008[c] + C00009[c] + C00064[c]	Chromosome1_1000	['6.3.1.2']		L-Glutamate:ammonia ligase (ADP-forming)		psammotate-Cbes-tma/KO	Arginine biosynthesis			True
R00260	C00025[c] <=> C00217[c]	Chromosome1_1077	['5.1.1.3']		glutamate racemase		psammotate-Cbes/KO	D-Glutamine and D-glutamate metabolism			True
R00286	C00001[c] + (2) C00003[c] + C00029[c] => (3) C00080[c] + (2) C00004[c] + C00167[c]	Chromosome1_805	1.1.1.22		UDPglucose 6-dehydrogenase		psammotate-tma/KO	Galactose metabolism			True
R00291	C00052[c] <=> C00029[c]	Chromosome1_1158	['5.1.3.2']		UDP-glucose 4-epimerase		psammotate-Cbes	Galactose metabolism			True
R00292	(8) C00029[c] + C00001[c] <=> (8) C00015[c] + C00718_kz[c] + (8) C00080[c]	Chromosome1_1344	['2.4.1.11', '2.4.1.242']		UDP-glucose:glycogen 4-alpha-D-glucosyltransferase		KO	['Starch and sucrose metabolism']			True
R00315	C00008[c] + C00227[c] <=> C00002[c] + C00033[c]	Chromosome1_399	['2.7.2.1', '2.7.2.15']		ATP:acetate phosphotransferase		psammootate-Cbes-tma/KO/literature	Pyruvate metabolism		31097544	True
R00317	C00227[c] + C00001[c] => C00033[c] + C00080[c] + C00009[c]	Chromosome1_911	3.6.1.7		acylphosphatase (2)		psammotate-tma/KO	Pyruvate Metabolism			True
R00332	C00002[c] + C00144[c] <=> C00008[c] + C00035[c]	Chromosome1_867	['2.7.4.8']		ATP:GMP phosphotransferase		psammotate-Cbes/KO	Purine metabolism			True
R00341	C00002[c] + C00036[c] <=> C00008[c] + C00074[c] + C00011[c]	Chromosome1_1246	['4.1.1.49']		Phosphoenolpyruvate carboxykinase (ATP)	['ATP:oxaloacetate carboxy-lyase (transphosphorylating phosphoenolpyruvate-forming)']	KO/BIGG	['Glycolysis / Gluconeogenesis', 'Citrate cycle (TCA cycle)', 'Pyruvate metabolism']			True
R00355	C00026[c] + C00049[c] <=> C00025[c] + C00036[c]	Chromosome1_871	['2.6.1.1']		aspartate transaminase		psammotate-tma	Glutamate Metabolism			True
R00371	C00024[c] + C00037[c] <=> C00010[c] + C03508[c]	Chromosome1_1301	['2.3.1.29']		Acetyl-CoA:glycine C-acetyltransferase		psammotate-Cbes/KO	Glycine, serine and threonine metabolism			True
R00401	C00041[c] <=> C00133[c]	Chromosome1_589 or Chromosome1_548	['5.1.1.1']		alanine racemase		psammotate-Cbes/KO	D-Alanine metabolism			True
R00405	C00002[c] + C00042[c] + C00010[c] <=> C00008[c] + C00009[c] + C00091[c]	Chromosome1_493 and Chromosome1_494	['6.2.1.5']		Succinate:CoA ligase (ADP-forming)		KO	['Citrate cycle (TCA cycle)', 'Propanoate metabolism']			True
R00414	C00043[c] + C00001[c] <=> C00645[c] + C00015[c] + C00080[c]	Chromosome1_808	['3.2.1.183', '5.1.3.14']		UDP-N-acetyl-D-glucosamine 2-epimerase		psammotate-Cbes/KO	Amino sugar and nucleotide sugar metabolism			True
R00416	C00075[c] + C04501[c] + C00080[c] <=> C00013[c] + C00043[c]	Chromosome1_939	['2.7.7.23']		UTP:N-acetyl-alpha-D-glucosamine-1-phosphate uridylyltransferase		psammotate-Cbes-tma/KO	Amino sugar and nucleotide sugar metabolism			True
R00418	C00043[c] <=> C00203[c]	Chromosome1_1158	['5.1.3.2', '5.1.3.7']		UDP-N-acetyl-D-glucosamine 4-epimerase		psammotate-Cbes	Amino sugar and nucleotide sugar metabolism			True
R00420	C00043[c] <=> C01170[c]	Chromosome1_808	['5.1.3.14']		UDP-N-acetyl-D-glucosamine 2-epimerase		psammotate-Cbes/KO	Amino sugar and nucleotide sugar metabolism			True
R00424	C00044[c] + C00001[c] => C04895[c] + C00058[c] + C00080[c]	Chromosome1_835	['3.5.4.16']		GTP 7,8-8,9-dihydrolase		psammotate-Cbes-tma/KO	Folate biosynthesis			True
R00426	C00044[c] + C00001[c] <=> C00144[c] + C00013[c] + C00080[c]	Chromosome1_1259	['3.6.1.8']		GTP diphosphohydrolase (diphosphate-forming)		psammotate-Cbes-tma/KO/literature	Purine metabolism		12657645	True
R00429	C00002[c] + C00044[c] <=> C00020[c] + C04494[c]	Chromosome1_651	['2.7.6.5']		ATP:GTP 3'-diphosphotransferase		psammotate-Cbes/KO	Purine metabolism			True
R00481_zws	C00049[c] + C00122[c] <=> C05840[c] + C00042[c] + C00080[c]	Chromosome1_1237	['1.4.3.16']		Anaerobic L-aspartate oxidase (Asp oxidase)		psammotate-Cbes/literature	Nicotinate and nicotinamide metabolism		29555696, 12215812, 29143132	True
R00485	C00152[c] + C00001[c] <=> C00049[c] + C00014[c] + C00080[c]	Chromosome1_177	['3.5.1.1']		L-Asparagine amidohydrolase		KO	['Alanine, aspartate and glutamate metabolism']			True
R00491	C00049[c] <=> C00402[c]	Chromosome1_8	['5.1.1.13']		aspartate racemase		KO	['Alanine, aspartate and glutamate metabolism']			True
R00510	C00055[c] + C00001[c] => C00380[c] + C00117[c]	Chromosome1_586	['3.2.2.10']		Cytidine-5'-monophosphate phosphoribohydrolase		KO	['Pyrimidine metabolism']			True
R00511	C00055[c] + C00001[c] => C00475[c] + C00009[c]	Chromosome1_1181 or Chromosome1_355	3.1.3.5		5'-nucleotidase (CMP)		psammotate-tma/KO	Pyrimidine Metabolism			True
R00512	C00002[c] + C00055[c] <=> C00008[c] + C00112[c]	Chromosome1_873	['2.7.4.14', '2.7.4.25']		ATP:CMP phosphotransferase		psammotate-Cbes/KO	Pyrimidine metabolism			True
R00517	C00044[c] + C00475[c] => C00035[c] + C00055[c] + C00080[c]	Chromosome1_1196	['2.7.1.48']		GTP:cytidine 5'-phosphotransferase		psammotate-Cbes-tma/KO	Pyrimidine metabolism			True
R00549	C00002[c] + C00255[c] <=> C00008[c] + C00061[c] + C00080[c]	Chromosome1_1131	['2.7.1.26']		ATP:riboflavin 5'-phosphotransferase		psammotate-Cbes/KO	Riboflavin metabolism			True
R00566	C00062[c] + C00080[c] <=> C00179[c] + C00011[c]	Chromosome1_791	['4.1.1.19']		L-arginine carboxy-lyase (agmatine-forming)		psammotate-Cbes/KO	Arginine and proline metabolism			True
R00568	C00063[c] + C00001[c] => C00075[c] + C00014[c]	Chromosome1_940	['3.5.4.13']		CTP aminohydrolase		KO	['Pyrimidine metabolism']			True
R00573	C00002[c] + C00075[c] + C00064[c] + C00001[c] => C00008[c] + C00009[c] + C00063[c] + C00025[c] + (2) C00080[c]	Chromosome1_770	['6.3.4.2']		UTP:L-glutamine amido-ligase (ADP-forming)		psammotate-Cbes-tma/KO	Pyrimidine metabolism			True
R00619	C00002[c] + C00378[c] <=> C00020[c] + C00068[c] + C00080[c]	Chromosome1_515	['2.7.6.2']		ATP:thiamine diphosphotransferase		psammotate-Cbes/KO	Thiamine metabolism			True
R00658	C00631[c] <=> C00074[c] + C00001[c]	Chromosome1_759	['4.2.1.11']		Phosphopyruvate hydratase (enolase, ENO)	2-phospho-D-glycerate hydro-lyase (phosphoenolpyruvate-forming)	psammotate-Cbes-tma/KO/Literature	Glycolysis / Gluconeogenesis		31097544, 20557574	True
R00660	C00074[c] + C00043[c] <=> C04631[c] + C00009[c]	Chromosome1_807	['2.5.1.7']		UDP-N-acetylglucosamine 1-carboxyvinyltransferase reversible	['Phosphoenolpyruvate:UDP-N-acetyl-D-glucosamine 1-carboxyvinyl-transferase']	psammotate-tma/KO	['Amino sugar and nucleotide sugar metabolism', 'Peptidoglycan biosynthesis']			True
R00662	C00075[c] + C00001[c] <=> C00105[c] + C00013[c] + C00080[c]	Chromosome1_1259	['3.6.1.8']		Uridine triphosphate pyrophosphohydrolase		psammotate-Cbes-tma/KO/literature	Pyrimidine metabolism		12657645	True
R00667	C00026[c] + C00077[c] => C00025[c] + C01165[c]	(Chromosome1_794 or Chromosome1_844)	['2.6.1.13']		ornithine transaminase		psammotate-Cbes/KO	Proline Biosynthesis			True
R00694	C00026[c] + C00079[c] <=> C00025[c] + C00166[c]	(Chromosome1_371 or Chromosome1_520 or Chromosome1_614) or Chromosome1_871 or Chromosome1_1186	['2.6.1.1']		phenylalanine transaminase		psammotate-tma/literature	Phenylalanine Tyrosine Tryptophan Biosynthesis		15803651, 24687296	True
R00734	C00026[c] + C00082[c] <=> C01179[c] + C00025[c]	(Chromosome1_371 or Chromosome1_520 or Chromosome1_614) or Chromosome1_871	['2.6.1.1']		tyrosine transaminase		psammotate-tma	Phenylalanine Tyrosine Tryptophan Biosynthesis			True
R00742	C00002[c] + C00024[c] + C00288[c] <=> C00008[c] + C00009[c] + C00083[c] + C00080[c]	Chromosome1_634 or Chromosome1_636	['6.4.1.2']		acetyl-CoA:carbon-dioxide ligase (ADP-forming)		psammotate-Cbes-tma	Fatty acid biosynthesis			True
R00746	C00469[c] + C00006[c] <=> C00084[c] + C00005[c] + C00080[c]	(Chromosome1_1163 or Chromosome1_120 or Chromosome1_121 or Chromosome1_1225)	['1.1.1.2', '1.1.1.71']		NADP(H)-dependent type III alcohol dehydrogenase (ADH3)		KO/Literature	Central carbon metabolism, Glycolysis or Gluconeogenesis	I found a literature that identify the NADP(H)-dependent type III alcohol dehydrogenase in Thermococcus sp. AN1, which is the same as the reaction R00746, bidireactional. Here is ortholog of this reported enzyme in AN1 (U72646).	9209068	True
R00756	C00002[c] + C00085[c] <=> C00008[c] + C00354[c] + C00080[c]	(Chromosome1_1086 or Chromosome1_566 or Chromosome1_567)	['2.7.1.11']		ATP-dependent 6-phosphofructokinase (ATP-PFK)	ATP:D-fructose-6-phosphate 1-phosphotransferase	psammotate-Cbes-tma/KO/Literature	Glycolysis / Gluconeogenesis		31097544, 20557574	True
R00768	C00064[c] + C00085[c] <=> C00025[c] + C00352[c]	Chromosome1_752	['2.6.1.16']		L-glutamine:D-fructose-6-phosphate isomerase (deaminating)		psammotate-Cbes-tma/KO	Alanine, aspartate and glutamate metabolism			True
R00833	C01213[c] <=> C00091[c]	Chromosome1_630	['5.4.99.2']		Methylmalonyl-CoA mutase (Mut)	(R)-Methylmalonyl-CoA CoA-carbonylmutase	KO	['Valine, leucine and isoleucine degradation', 'Propanoate metabolism']			True
R00842	C00093[c] + C00003[c] <=> C00111[c] + C00004[c] + C00080[c]	Chromosome1_732 or Chromosome1_1198	['1.1.1.8', '1.1.1.94']		glycerol-3-phosphate dehydrogenase (NAD)	['sn-Glycerol-3-phosphate:NAD+ 2-oxidoreductase']	psammotate-Cbes-tma/KO	['Glycerophospholipid metabolism']	literature supported this enzyme is usually a NADH specific enzyme.	30583977	True
R00847	C00002[c] + C00116[c] <=> C00008[c] + C00093[c] + C00080[c]	Chromosome1_731	['2.7.1.30']		ATP:glycerol 3-phosphotransferase		psammotate-Cbes-tma/KO	Glycerolipid metabolism			True
R00851	C00093[c] + C00040[c] <=> C00681[c] + C00010[c] + (2) C00080[c]	Chromosome1_1231	['2.3.1.15']		acyl-CoA:sn-glycerol-3-phosphate 1-O-acyltransferase		KO	['Glycerolipid metabolism', 'Glycerophospholipid metabolism']			True
R00856	C00063[c] + C00093[c] + C00080[c] <=> C00013[c] + C00513[c]	Chromosome1_274	['2.7.7.39']		CTP:sn-glycerol-3-phosphate cytidylyltransferase		KO/BIGG	['Glycerophospholipid metabolism']	G3PCT (in BIGG)		True
R00885	C00044[c] + C00636[c] + C00080[c] <=> C00013[c] + C00096[c]	None	['2.7.7.13']		GTP:alpha-D-mannose-1-phosphate guanylyltransferase		KO	['Fructose and mannose metabolism', 'Amino sugar and nucleotide sugar metabolism']			True
R00895	C00025[c] + C00957[c] => C00026[c] + C00097[c]	Chromosome1_871	['2.6.1.1', '2.6.1.3']		cysteine transaminase irreversible		psammotate-tma	Cysteine Metabolism			True
R00897	C00979[c] + C00283[c] <=> C00097[c] + C00033[c] + C00080[c]	Chromosome1_49 or Chromosome1_48	['2.5.1.47', '2.5.1.65']		O3-acetyl-L-serine:hydrogen-sulfide 2-amino-2-carboxyethyltransferase	['O3-acetyl-L-serine acetate-lyase (adding hydrogen sulfide)']	psammotate-Cbes-tma/KO	['Cysteine and methionine metabolism']			True
R00908	C00099[c] + C00026[c] <=> C00222[c] + C00025[c]	(Chromosome1_794 or Chromosome1_844)	['2.6.1.19', '2.6.1.55']		beta-alanine:2-oxoglutarate aminotransferase		KO	['beta-Alanine metabolism', 'Propanoate metabolism']			True
R00921	C00100[c] + C00009[c] <=> C02876[c] + C00010[c]	(Chromosome1_523 or Chromosome1_907)	['2.3.1.8', '2.3.1.222']		propanoyl-CoA:phosphate propanoyltransferase		psammotate-Cbes-tma/KO	Propanoate metabolism			True
R00943	C00101[c] + C00058[c] + C00002[c] <=> C00008[c] + C00009[c] + C00234[c]	Chromosome1_156	['6.3.4.3']		Formate:tetrahydrofolate ligase (ADP-forming)		pammotate-Cbes-tma/KO	One carbon pool by folate			True
R00945	C00143[c] + C00037[c] + C00001[c] <=> C00101[c] + C00065[c]	Chromosome1_811	['2.1.2.1']		5,10-Methylenetetrahydrofolate:glycine hydroxymethyltransferase		psammotate-Cbes-tma/KO	Glycine, serine and threonine metabolism			True
R00963	C00001[c] + C00105[c] => C00009[c] + C00299[c]	Chromosome1_1181 or Chromosome1_355	3.1.3.5		5'-nucleotidase (UMP)		psammotate-tma/KO	Pyrimidine Metabolism			True
R00964	C00002[c] + C00299[c] => C00008[c] + C00105[c] + C00080[c]	Chromosome1_1196	['2.7.1.48', '2.7.1.213']		ATP:uridine 5'-phosphotransferase		psammotate-Cbes-tma/KO	Pyrimidine metabolism			True
R00965	C01103[c] + C00080[c] => C00105[c] + C00011[c]	Chromosome1_1472	['4.1.1.23']		orotidine-5'-phosphate carboxy-lyase (UMP-forming)		psammotate-Cbes-tma/KO	Pyrimidine metabolism			True
R00966	C00106[c] + C00119[c] => C00105[c] + C00013[c]	Chromosome1_810	['2.4.2.9']		UMP:diphosphate phospho-alpha-D-ribosyltransferase		psammotate-Cbes-tma/KO	Pyrimidine metabolism			True
R00968	C00044[c] + C00299[c] => C00035[c] + C00105[c] + C00080[c]	Chromosome1_1196	['2.7.1.48']		GTP:uridine 5'-phosphotransferase		psammotate-Cbes-tma/KO	Pyrimidine metabolism			True
R01015	C00111[c] <=> C00118[c]	Chromosome1_736 or Chromosome1_737	['5.3.1.1']		D-glyceraldehyde-3-phosphate aldose-ketose-isomerase (TPI)		psammotate-Cbes-tma/KO/literature	Glycolysis / Gluconeogenesis		31097544, 20557574	True
R01049	C00002[c] + C00117[c] <=> C00020[c] + C00119[c] + C00080[c]	Chromosome1_938	['2.7.6.1']		ATP:D-ribose-5-phosphate diphosphotransferase		psammotate-Cbes-tma/KO	Pentose phosphate pathway			True
R01054	C00301[c] + C00001[c] => C00020[c] + C00117[c] + (2) C00080[c]	(Chromosome1_239 or Chromosome1_899)	['3.6.1.13']		ADP-ribose ribophosphohydrolase		KO	['Purine metabolism']			True
R01056	C00117[c] <=> C00199[c]	Chromosome1_812	['5.3.1.6']		D-ribose-5-phosphate aldose-ketose-isomerase		psammotate-Cbes-tma/KO	Pentose phosphate pathway			True
R01057	C00620[c] <=> C00117[c]	Chromosome1_898	['5.4.2.2', '5.4.2.7']		D-Ribose 1,5-phosphomutase		psammotate-Cbes-tma/KO	Pentose phosphate pathway			True
R01061	C00118[c] + C00009[c] + C00003[c] <=> C00236[c] + C00004[c] + C00080[c]	Chromosome1_735	['1.2.1.12', '1.2.1.59']		Glyceraldehyde-3-phosphate dehydrogenase (GAPDH)	D-glyceraldehyde-3-phosphate:NAD+ oxidoreductase (phosphorylating)	psammotate-Cbes-tma/KO/Literature	Glycolysis / Gluconeogenesis		31097544, 20557574	True
R01066	C00673[c] <=> C00118[c] + C00084[c]	Chromosome1_1315	['4.1.2.4']		2-deoxy-D-ribose-5-phosphate acetaldehyde-lyase (D-glyceraldehyde-3-phosphate-forming)		psammotate-Cbes-tma/KO	Pentose phosphate pathway			True
R01067	C00085[c] + C00118[c] <=> C00279[c] + C00231[c]	(- and -) or Chromosome1_1170	['2.2.1.1']		D-Fructose 6-phosphate:D-glyceraldehyde-3-phosphate glycolaldehyde transferase		psammotate-Cbes/KO	Carbon fixation in photosynthetic organisms			True
R01068	C00354[c] <=> C00111[c] + C00118[c]	Chromosome1_1266	['4.1.2.13']		fructose-bisphosphate aldolase (FBA)	D-fructose-1,6-bisphosphate D-glyceraldehyde-3-phosphate-lyase (glycerone-phosphate-forming)	psammotate-Cbes-tma/KO/Literature	Glycolysis / Gluconeogenesis		31097544, 20557574	True
R01072	C00064[c] + C00119[c] + C00001[c] <=> C03090[c] + C00013[c] + C00025[c]	Chromosome1_709	['2.4.2.14']		5-phosphoribosylamine:diphosphate phospho-alpha-D-ribosyltransferase (glutamate-amidating)		psammotate-Cbes-tma/KO	Purine metabolism			True
R01074	C00002[c] + C00120[c] + C00080[c] <=> C00013[c] + C05921[c]	Chromosome1_620	['6.2.1.11', '6.3.4.9', '6.3.4.10', '6.3.4.11', '6.3.4.15']		biotin:CoA ligase (AMP-forming)		psammotate-Cbes-tma/KO	Biotin metabolism			True
R01082	C00149[c] <=> C00122[c] + C00001[c]	Chromosome1_623 and Chromosome1_624	['4.2.1.2']		(S)-malate hydro-lyase (fumarate-forming)		psammotate-Cbes-tma/KO	Citrate cycle (TCA cycle)			True
R01083	C03794[c] <=> C00122[c] + C00020[c]	Chromosome1_625	['4.3.2.2']		N6-(1,2-dicarboxyethyl)AMP AMP-lyase (fumarate-forming)		psammotate-Cbes-tma/KO	Purine metabolism			True
R01126	C00001[c] + C00130[c] => C00294[c] + C00009[c]	Chromosome1_1181 or Chromosome1_355	3.1.3.5		5'-nucleotidase (IMP)		psammotate-tma/KO	Purine Metabolism			True
R01127	C04734[c] <=> C00130[c] + C00001[c]	Chromosome1_707	['2.1.2.3', '3.5.4.10']		IMP 1,2-hydrolase (decyclizing)		psammotate-Cbes-tma/KO	Purine metabolism			True
R01130	C00130[c] + C00003[c] + C00001[c] <=> C00655[c] + C00004[c] + C00080[c]	Chromosome1_45	['1.1.1.205']		IMP:NAD+ oxidoreductase		psammotate-Cbes-tma/KO	Purine metabolism			True
R01132	C00130[c] + C00013[c] <=> C00262[c] + C00119[c]	Chromosome1_628	['2.4.2.8']		IMP:diphosphate phospho-D-ribosyltransferase		psammotate-Cbes-tma/KO	Purine metabolism			True
R01135	C00044[c] + C00130[c] + C00049[c] <=> C00035[c] + C00009[c] + C03794[c] + (2) C00080[c]	Chromosome1_792	['6.3.4.4']		IMP:L-aspartate ligase (GDP-forming)		psammotate-Cbes-tma/KO	Purine metabolism			True
R01150	C00002[c] + (2) C00133[c] <=> C00008[c] + C00009[c] + C00993[c] + C00080[c]	Chromosome1_854	['6.3.2.4']		D-alanine:D-alanine ligase (ADP-forming)		psammotate-Cbes-tma/KO	D-Alanine metabolism			True
R01196	(2) C00139[c] + C00022[c] + C00010[c] <=> (2) C00138[c] + C00024[c] + C00011[c] + C00080[c]	(Chromosome1_697 or Chromosome1_758 or Chromosome1_901) and Chromosome1_698 and Chromosome1_699 and (Chromosome1_700 or Chromosome1_757 or Chromosome1_902)	['1.2.7.1']		pyruvate:ferredoxin 2-oxidoreductase (CoA-acetylating) (POR)		psammotate-Cbes-tma/KO	Glycolysis / Gluconeogenesis		31097544	True
R01197	(2) C00138[c] + C00091[c] + C00011[c] + C00080[c] <=> (2) C00139[c] + C00026[c] + C00010[c]	(Chromosome1_756 or Chromosome1_903)	['1.2.7.3', '1.2.7.11']		2-oxoglutarate:ferredoxin oxidoreductases (OGOR)		KO/Literature	['Central carbon metabolism', 'Citrate cycle', 'Pyruvate metabolism']		8830683, 11265457, 25506719	True
R01199	(2) C00139[c] + C00109[c] + C00010[c] <=> (2) C00138[c] + C00100[c] + C00011[c] + C00080[c]	(Chromosome1_697 or Chromosome1_758 or Chromosome1_901) and Chromosome1_698 and Chromosome1_699 and (Chromosome1_700 or Chromosome1_757 or Chromosome1_902)	['1.2.7.1']		2-oxobutanoate:ferredoxin 2-oxidoreductase (CoA-propanoylating)		psammotate-Cbes-tma/KO	Propanoate metabolism			True
R01216	C00966[c] <=> C00141[c] + C00067[c]	Chromosome1_1214	['2.1.2.11', '4.1.2.12']		2-dehydropantoate formaldehyde-lyase (3-methyl-2-oxobutanoate-forming) (KPHMT)		psammotate-Cbes/Literature	Pantothenate and CoA biosynthesis	KPHMT have activity for the recombinant TK0363 protein (Tk‐KPHMT) with 2‐oxoisovalerate and N5, N10‐methylenetetrahydrofolate (as R01226) or formaldehyde (as R01216) at 85°C in Thermococcus kodakarensis. The rep_gene here is the ortholog of identified gene in TK0363 (94% coverage and 50% identity).	23941541	True
R01220	C00143[c] + C00006[c] <=> C00445[c] + C00005[c]	Chromosome1_1130	['1.5.1.5']		5,10-methylenetetrahydrofolate:NADP+ oxidoreductase		psammotate-Cbes-tma/KO	One carbon pool by folate			True
R01221	C00011[c] + C00143[c] + C00004[c] + C01342[c] => C00037[c] + C00003[c] + C00101[c]	Chromosome1_1117 or Chromosome1_1114 or Chromosome1_1116	['2.1.2.10']		glycine synthase	['glycine cleavage system']	psammotate-tma/KO	['Glyoxylate and dicarboxylate metabolism']	multienzyme system multi-step reaction (see R03425+R04125+R03815)		True
R01226	C00143[c] + C00141[c] + C00001[c] <=> C00101[c] + C00966[c]	Chromosome1_1214	['2.1.2.11']		5,10-Methylenetetrahydrofolate:3-methyl-2-oxobutanoate hydroxymethyltransferase		psammotate-Cbes-tma/KO/Literature	Pantothenate and CoA biosynthesis		23941541	True
R01227	C00144[c] + C00001[c] => C00387[c] + C00009[c]	Chromosome1_1181 or Chromosome1_355	3.1.3.5		5'-nucleotidase (GMP)		psammotate-tma/KO	Purine Metabolism			True
R01229	C00144[c] + C00013[c] <=> C00242[c] + C00119[c]	Chromosome1_650 or Chromosome1_628	['2.4.2.7', '2.4.2.8', '2.4.2.22']		GMP:diphosphate 5-phospho-alpha-D-ribosyltransferase		psammotate-Cbes-tma/KO	Purine metabolism			True
R01230	C00002[c] + C00655[c] + C00014[c] => C00020[c] + C00013[c] + C00144[c] + C00080[c]	Chromosome1_46 or Chromosome1_65	['6.3.5.2']		Xanthosine-5'-phosphate:ammonia ligase (AMP-forming)		psammotate-Cbes/KO	Purine metabolism			True
R01231	C00002[c] + C00064[c] + C00001[c] + C00655[c] => C00020[c] + C00025[c] + C00144[c] + (2) C00080[c] + C00013[c]	Chromosome1_46 or Chromosome1_65	['6.3.5.2']		GMP synthase		psammotate-tma/KO	Purine Metabolism			True
R01268	C00001[c] + C00153[c] => C00253[c] + C01342[c]	Chromosome1_941	['3.5.1.19']		nicotinamidase	['Nicotinamide amidohydrolase']	psammotate-tma/KO	['Nicotinate and nicotinamide metabolism']			True
R01353	C00008[c] + C02876[c] <=> C00002[c] + C00163[c]	Chromosome1_399	['2.7.2.1', '2.7.2.15']		ATP:propanoate phosphotransferase		psammotate-Cbes/KO	Propanoate metabolism			True
R01397	C00169[c] + C00049[c] <=> C00009[c] + C00438[c] + C00080[c]	Chromosome1_1468	['2.1.3.2']		carbamoyl-phosphate:L-aspartate carbamoyltransferase		psammotate-Cbes-tma/KO	Pyrimidine metabolism			True
R01398	C00169[c] + C00077[c] <=> C00009[c] + C00327[c] + C00080[c]	Chromosome1_747	['2.1.3.3']		Carbamoyl-phosphate:L-ornithine carbamoyltransferase		psammotate-Cbes-tma/KO	Arginine biosynthesis			True
R01421	C06206[c] + C00001[c] => C00180[c] + C00009[c] + (3) C00080[c]	Chromosome1_911	['3.6.1.7']		Benzoyl phosphate phosphohydrolase		KO	['Aminobenzoate degradation']			True
R01512	C00008[c] + C00236[c] <=> C00002[c] + C00197[c]	Chromosome1_736	['2.7.2.3']		ATP:3-phospho-D-glycerate 1-phosphotransferase (PGK, phosphoglycerate kinase)		psammotate-Cbes-tma/KO/literature	Glycolysis / Gluconeogenesis		31097544, 20557574	True
R01513	C00197[c] + C00003[c] <=> C03232[c] + C00004[c] + C00080[c]	Chromosome1_728	['1.1.1.95']		3-Phospho-D-glycerate:NAD+ 2-oxidoreductase		psammotate-Cbes/KO	Glycine, serine and threonine metabolism			True
R01514	C00002[c] + C00258[c] <=> C00008[c] + C00197[c] + C00080[c]	Chromosome1_476	['2.7.1.31']		ATP:(R)-glycerate 3-phosphotransferase		psammotate-Cbes	Glycine, serine and threonine metabolism			True
R01515	C00236[c] + C00001[c] <=> C00197[c] + C00009[c] + C00080[c]	Chromosome1_911	['3.6.1.7']		3-Phospho-D-glyceroyl phosphate phosphohydrolase		KO	-			True
R01518	C00631[c] <=> C00197[c]	Chromosome1_705	5.4.2.12		Phosphoglycerate mutase (PGM)		psammotate-tma/KO	Glycolysis / Gluconeogenesis			True
R01523	C00002[c] + C00199[c] <=> C00008[c] + C01182[c] + C00080[c]	Chromosome1_1401	['2.7.1.19']		ATP:D-ribulose-5-phosphate 1-phosphotransferase		KO/BIGG	['Carbon fixation in photosynthetic organisms']			True
R01529	C00199[c] <=> C00231[c]	Chromosome1_1200	['5.1.3.1']		D-Ribulose-5-phosphate 3-epimerase		psammotate-Cbes-tma/KO	Pentose phosphate pathway			True
R01555	C00208[c] + C00009[c] => C00031[c] + C00103[c]	Chromosome1_1194	['2.4.1.1']		Maltose:phosphate 1-beta-D-glucosyltransferase		psammotate-Cbes/KO	Starch and sucrose metabolism			True
R01560	C00212[c] + C00080[c] + C00001[c] => C00294[c] + C01342[c]	Chromosome1_814	['3.5.4.4']		Adenosine aminohydrolase		psammotate-tma/literature		added to 2012 updated version	17603473	True
R01561	C00212[c] + C00009[c] <=> C00147[c] + C00620[c]	(Chromosome1_813 or Chromosome1_897)	['2.4.2.1']		Adenosine:phosphate alpha-D-ribosyltransferase		psammotate-Cbes/KO	Purine metabolism			True
R01567	C00002[c] + C00214[c] => C00008[c] + C00364[c] + C00080[c]	Chromosome1_890	['2.7.1.21']		thymidine kinase (ATP:thymidine)		psammotate-tma/KO	Pyrimidine Metabolism			True
R01569	C00364[c] + C00001[c] => C00009[c] + C00214[c]	Chromosome1_1181	3.1.3.5		5'-nucleotidase (dTMP)		psammotate-tma/KO	Pyrimidine Metabolism			True
R01570	C00214[c] + C00009[c] <=> C00178[c] + C00672[c]	Chromosome1_896	['2.4.2.2', '2.4.2.4']		thymidine:phosphate deoxy-alpha-D-ribosyltransferase		psammotate-Cbes/KO	Pyrimidine metabolism			True
R01625	C00010[c] + C03688[c] => C00054[c] + C00229[c] + C00080[c]	Chromosome1_779	2.7.8.7		CoA:apo-ACP pantetheinephosphotransferase		psammotate-Cbes-tma/KO	Fatty acid biosynthesis			True
R01626	C00083[c] + C00229[c] <=> C00010[c] + C01209[c]	Chromosome1_1295	['2.3.1.39', '2.3.1.85', '2.3.1.86', '2.3.1.-']		Malonyl-CoA:[acyl-carrier-protein] S-malonyltransferase		psammotate-Cbes/KO	Fatty acid biosynthesis			True
R01641	C05382[c] + C00118[c] <=> C00117[c] + C00231[c]	(- and -) or Chromosome1_1170	['2.2.1.1']		sedoheptulose-7-phosphate:D-glyceraldehyde-3-phosphate glycolaldehyde transferase		psammotate-Cbes/KO	Pentose phosphate pathway			True
R01648	C00334[c] + C00026[c] <=> C00232[c] + C00025[c]	(Chromosome1_794 or Chromosome1_844)	['2.6.1.19']		4-aminobutanoate:2-oxoglutarate aminotransferase		KO	['Alanine, aspartate and glutamate metabolism', 'Butanoate metabolism']			True
R01655	C00445[c] + C00001[c] <=> C00234[c] + C00080[c]	Chromosome1_1130	['3.5.4.9']		5,10-Methenyltetrahydrofolate 5-hydrolase (decyclizing)		psammotate-Cbes-tma/KO	One carbon pool by folate			True
R01664	C00239[c] + C00001[c] => C00881[c] + C00009[c]	Chromosome1_1181	3.1.3.5		5'-nucleotidase (dCMP)		psammotate-tma/KO	Pyrimidine Metabolism			True
R01665	C00002[c] + C00239[c] <=> C00008[c] + C00705[c]	Chromosome1_873	['2.7.4.14', '2.7.4.25']		ATP:dCMP phosphotransferase		psammotate-Cbes/KO	Pyrimidine metabolism			True
R01688	C00002[c] + C00246[c] => C00008[c] + C02527[c]	(Chromosome1_908 or Chromosome1_906)	2.7.2.7		butyrate kinase		psammotate-tma/KO	Butanoate Metabolism		19201797	True
R01724	C01185[c] + C00013[c] + C00008[c] + C00009[c] <=> C00253[c] + C00119[c] + C00002[c] + C00001[c]	Chromosome1_760	['6.3.4.21']		5-phospho-alpha-D-ribose 1-diphosphate:nicotinate ligase (ADP, diphosphate-forming)		KO	['Nicotinate and nicotinamide metabolism']			True
R01799	C00063[c] + C00416[c] + C00080[c] => C00013[c] + C00269[c]	Chromosome1_578	2.7.7.41		CTP:phosphatidate cytidyltransferase		psammotate-Cbes/KO	Glycerophospholipid metabolism			True
R01801	C00269[c] + C00093[c] <=> C00055[c] + C03892[c] + C00080[c]	Chromosome1_900	['2.7.8.5']		Phosphatidylglycerol synthase (n-C16:0)	['CDP-diacylglycerol:sn-glycerol-3-phosphate 3-phosphatidyltransferase']	psammotate-tma/KO	['Glycerophospholipid metabolism']			True
R01829	C00447[c] <=> C00111[c] + C00279[c]	Chromosome1_1266	['4.1.2.13']		sedoheptulose 1,7-bisphosphate D-glyceraldehyde-3-phosphate-lyase		psammotate-Cbes-tma/KO	Carbon fixation in photosynthetic organisms			True
R01863	C00294[c] + C00009[c] <=> C00262[c] + C00620[c]	(Chromosome1_813 or Chromosome1_897)	['2.4.2.1']		inosine:phosphate alpha-D-ribosyltransferase		psammotate-Cbes/KO	Purine metabolism			True
R01870	C01103[c] + C00013[c] <=> C00295[c] + C00119[c]	Chromosome1_1473	['2.4.2.10']		Orotidine-5'-phosphate:diphosphate phospho-alpha-D-ribosyl-transferase		psammotate-Cbes-tma/KO	Pyrimidine metabolism			True
R01876	C00299[c] + C00009[c] <=> C00106[c] + C00620[c]	Chromosome1_896	['2.4.2.2', '2.4.2.3']		uridine:phosphate alpha-D-ribosyltransferase		psammotate-Cbes/KO	Pyrimidine metabolism			True
R01878	C00475[c] + C00001[c] => C00299[c] + C00014[c]	Chromosome1_1318	['3.5.4.5']		Cytidine aminohydrolase		psammotate-Cbes-tma/KO	Pyrimidine metabolism			True
R01884	C00791[c] + C00001[c] <=> C00300[c]	Chromosome1_57	['3.5.2.10']		Creatinine amidohydrolase		KO	['Arginine and proline metabolism']			True
R01920	C01137[c] + C00134[c] <=> C00170[c] + C00315[c] + C00080[c]	Chromosome1_535	['2.5.1.16']		S-adenosylmethioninamine:putrescine 3-aminopropyltransferase		psammotate-Cbes-tma/KO	Cysteine and methionine metabolism			True
R01968	C00362[c] + C00001[c] => C00330[c] + C00009[c]	Chromosome1_1181	3.1.3.5		5'-nucleotidase (dGMP)		psammotate-tma/KO	Purine Metabolism			True
R01969	C00330[c] + C00009[c] <=> C00242[c] + C00672[c]	(Chromosome1_813 or Chromosome1_897)	['2.4.2.1', '2.4.2.4']		Deoxyguanosine:orthophosphate ribosyltransferase		psammotate-Cbes/KO	Purine metabolism			True
R01993	C00337[c] + C00001[c] <=> C00438[c] + C00080[c]	Chromosome1_1469	['3.5.2.3']		(S)-dihydroorotate amidohydrolase		psammotate-Cbes-tma/KO	Pyrimidine metabolism			True
R02016	C00080[c] + C00005[c] + C00343[c] => C00006[c] + C00342[c]	Chromosome1_491 or Chromosome1_202	1.8.1.9		NADH dependent thioredoxin reductase (TrxR)		psammotate-tma/KO	Energy Metabolism	Chromosome1_491 is the archaea ortholog		True
R02017	C00008[c] + C00342[c] => C00206[c] + C00001[c] + C00343[c]	Chromosome1_1309	1.17.4.1		ribonucleoside-diphosphate reductase (ADP)		psammotate-tma/KO	Purine Metabolism			True
R02018	C00342[c] + C00015[c] => C01346[c] + C00001[c] + C00343[c]	Chromosome1_1309	1.17.4.1		ribonucleoside-diphosphate reductase (UDP)		psammotate-tma/KO	Purine Metabolism			True
R02019	C00035[c] + C00342[c] => C00361[c] + C00001[c] + C00343[c]	Chromosome1_1309	1.17.4.1		ribonucleoside-diphosphate reductase (GDP)		psammotate-tma/KO	Purine Metabolism			True
R02024	C00112[c] + C00342[c] => C00705[c] + C00001[c] + C00343[c]	Chromosome1_1309	1.17.4.1		ribonucleoside-diphosphate reductase (CDP)		psammotate-tma/KO	Purine Metabolism			True
R02029	C03892[c] + C00001[c] <=> C00344[c] + C00009[c]	Chromosome1_1501	['3.1.3.27']		Phosphatidylglycerophosphate phosphohydrolase		KO	['Glycerophospholipid metabolism']			True
R02030	C00344[c] + C00269[c] <=> C05980[c] + C00055[c] + C00080[c]	Chromosome1_900	['2.7.8.41']		cardiolipin synthase (CMP-forming)	['CDP-diacylglycerol:phosphatidylglycerol 3-phosphatidyltransferase']	psammotate-tma/KO	['Glycerophospholipid metabolism']			True
R02071	C00002[c] + C01094[c] <=> C00008[c] + C00354[c] + C00080[c]	Chromosome1_337	['2.7.1.56']		ATP:D-fructose-1-phosphate 6-phosphotransferase		psammotate-Cbes-tma/KO	Sugar metabolism			True
R02088	C00360[c] + C00001[c] => C00559[c] + C00009[c]	Chromosome1_1181	3.1.3.5		5'-nucleotidase (dAMP)		psammotate-tma/KO	Purine Metabolism			True
R02090	C00002[c] + C00362[c] <=> C00008[c] + C00361[c]	Chromosome1_867	['2.7.4.8', '2.7.4.12']		ATP:dGMP phosphotransferase		psammotate-Cbes/KO	Purine metabolism			True
R02099	C00002[c] + C00526[c] => C00008[c] + C00365[c] + C00080[c]	Chromosome1_890	['2.7.1.21']		deoxyuridine kinase (ATP:Deoxyuridine)		psammotate-tma/KO	Pyrimidine Metabolism			True
R02100	C00460[c] + C00001[c] <=> C00365[c] + C00013[c] + C00080[c]	Chromosome1_741	['3.6.1.23', '3.6.1.-']		dUTP nucleotidohydrolase		psammotate-tma/KO	Pyrimidine metabolism			True
R02102	C00365[c] + C00001[c] => C00526[c] + C00009[c]	Chromosome1_1181	3.1.3.5		5'-nucleotidase (dUMP)		psammotate-tma/KO	Pyrimidine Metabolism			True
R02110	C00718_kz[c] <=> C00369_kz[c]	Chromosome1_495	['2.4.1.18']		1,4-alpha-D-Glucan:1,4-alpha-D-glucan 6-alpha-D-(1,4-alpha-D-glucano)-transferase		KO	['Starch and sucrose metabolism']			True
R02135	C01081[c] + C00001[c] <=> C00378[c] + C00009[c]	Chromosome1_1201	['3.1.3.100']		thiamin monophosphate phosphohydrolase		psammotate-Cbes/KO	Thiamine metabolism			True
R02142	C00655[c] + C00013[c] <=> C00385[c] + C00119[c]	Chromosome1_628	['2.4.2.8', '2.4.2.22']		XMP:pyrophosphate phosphoribosyltransferase		psammotate-Cbes-tma/KO	Purine metabolism			True
R02147	C00387[c] + C00009[c] <=> C00242[c] + C00620[c]	(Chromosome1_813 or Chromosome1_897)	['2.4.2.1', '2.4.2.15']		guanosine:phosphate alpha-D-ribosyltransferase		psammotate-Cbes/KO	Purine metabolism			True
R02240	C00002[c] + C00641[c] <=> C00008[c] + C00416[c] + C00080[c]	Chromosome1_1319	['2.7.1.107']		ATP:1,2-diacylglycerol 3-phosphotransferase		psammotate-Cbes/KO	['Glycerolipid metabolism', 'Glycerophospholipid metabolism']			True
R02283	C00437[c] + C00026[c] <=> C01250[c] + C00025[c]	(Chromosome1_794 or Chromosome1_844)	2.6.1.11		acetylornithine transaminase		psammotate-Cbes/KO	Arginine Biosynthesis			True
R02287	C00664[c] + C00025[c] <=> C00101[c] + C00439[c]	Chromosome1_840	['2.1.2.5']		5-Formiminotetrahydrofolate:L-glutamate N-formiminotransferase		psammotate-tma/KO	['Histidine metabolism', 'One carbon pool by folate']			True
R02288	C03680[c] + C00001[c] <=> C00439[c]	Chromosome1_839	['3.5.2.7']		4-imidazolone-5-propanoate amidohydrolase		KO	['Histidine metabolism']			True
R02294	C03150[c] + C00009[c] <=> C00153[c] + C00620[c] + C00080[c]	(Chromosome1_813 or Chromosome1_897)	['2.4.2.1']		N-Ribosylnicotinamide:orthophosphate ribosyltransferase		psammotate-Cbes/KO	Nicotinate and nicotinamide metabolism			True
R02295	C05841[c] + C00009[c] <=> C00253[c] + C00620[c] + C00080[c]	(Chromosome1_813 or Chromosome1_897)	['2.4.2.1']		Nicotinate D-ribonucleoside:orthophosphate ribosyltransferase		psammotate-Cbes/KO	Nicotinate and nicotinamide metabolism			True
R02296	C00475[c] + C00009[c] <=> C00380[c] + C00620[c]	Chromosome1_896	['2.4.2.2']		Cytidine:orthophosphate alpha-D-ribosyltransferase		psammotate-Cbes/KO	Pyrimidine metabolism			True
R02297	C01762[c] + C00009[c] <=> C00385[c] + C00620[c]	(Chromosome1_813 or Chromosome1_897)	['2.4.2.1']		Xanthosine:orthophosphate ribosyltransferase		psammotate-Cbes/KO	Purine metabolism			True
R02298	C03169[c] + C00009[c] <=> C00396[c] + C00620[c] + C00080[c]	Chromosome1_896	['2.4.2.2']		Pyrimidine-nucleoside:orthophosphate alpha-D-ribosyltransferase		psammotate-Cbes/KO	Pyrimidine metabolism			True
R02302	C00664[c] + (2) C00080[c] <=> C00445[c] + C01342[c]	Chromosome1_1072	1.4.1.13		formimidoyltransferase cyclodeaminase reversible		psammotate-tma/KO	Folate Metabolism			True
R02323	C00001[c] + C00455[c] => C00009[c] + C03150[c]	Chromosome1_1181 or Chromosome1_355	3.1.3.5		5'-nucleotidase (dTMP)		psammotate-tma/KO	Nicotinate and nicotinamide metabolism			True
R02325	C00458[c] + C00001[c] => C00460[c] + C00014[c]	Chromosome1_940	['3.5.4.13']		dCTP aminohydrolase		KO	['Pyrimidine metabolism']			True
R02413	C00493[c] + C00006[c] <=> C02637[c] + C00005[c] + C00080[c]	Chromosome1_455	['1.1.1.25', '1.1.1.282']		Shikimate:NADP+ 3-oxidoreductase		KO	['Phenylalanine, tyrosine and tryptophan biosynthesis']			True
R02421	(8) C00498[c] + C00001[c] => (8) C00008[c] + C00718_kz[c] + (8) C00080[c]	Chromosome1_181 or Chromosome1_1344	2.4.1.21		ADP-glucose starch synthase		psammotate-Cbes/KO	Starch and sucrose metabolism	Chromosome1_1344 is the ortholog of archaea		True
R02433	C00506[c] + C00026[c] <=> C05528[c] + C00025[c]	Chromosome1_871	['2.6.1.1']		L-Cysteate:2-oxoglutarate aminotransferase		psammotate-tma	Cysteine Metabolism			True
R02473	C00002[c] + C00522[c] + C00099[c] <=> C00020[c] + C00013[c] + C00864[c] + C00080[c]	Chromosome1_1215	['6.3.2.1']		(R)-Pantoate:beta-alanine ligase (AMP-forming)		psammotate-Cbes-tma/KO	beta-Alanine metabolism			True
R02484	C00526[c] + C00009[c] <=> C00106[c] + C00672[c]	Chromosome1_896 or (Chromosome1_813 or Chromosome1_897)	['2.4.2.1', '2.4.2.2', '2.4.2.3', '2.4.2.4']		deoxyuridine:orthophosphate 2-deoxy-D-ribosyltransferase		psammotate-Cbes/KO	Pyrimidine metabolism			True
R02485	C00881[c] + C00001[c] <=> C00526[c] + C00014[c]	Chromosome1_1318	['3.5.4.5']		deoxycytidine aminohydrolase		psammotate-Cbes-tma/KO	Pyrimidine metabolism			True
R02557	C00559[c] + C00009[c] <=> C00147[c] + C00672[c]	(Chromosome1_813 or Chromosome1_897)	['2.4.2.1']		Deoxyadenosine:orthophosphate ribosyltransferase		psammotate-Cbes/KO	Purine metabolism			True
R02568	C01094[c] <=> C00111[c] + C00577[c]	Chromosome1_1266	['4.1.2.13']		D-fructose 1-phosphate D-glyceraldehyde-3-phosphate-lyase		psammotate-Cbes-tma/KO	Fructose and mannose metabolism			True
R02619	C00606[c] + C00026[c] + (2) C00080[c] => C05527[c] + C00025[c]	Chromosome1_871	['2.6.1.1']		3-sulfino-alanine transaminase (irreversible)		psammotate-tma	Cysteine Metabolism			True
R02689	C00029[c] + C00641[c] <=> C00015[c] + C04046[c] + C00080[c]	Chromosome1_190 or Chromosome1_372	['2.4.1.315', '2.4.1.336']		UDP-alpha-D-glucose:1,2-diacyl-sn-glycerol 3-beta-D-glucosyltransferase		KO	['Glycerolipid metabolism']			True
R02707	C00645[c] + C00015[c] + C00080[c] <=> C01170[c] + C00001[c]	Chromosome1_808	['3.2.1.-', '5.1.3.14']		N-acetyl-D-mannosamine N-acetylmannosaminohydrolase		psammotate-Cbes	-			True
R02719	C00001[c] + C00655[c] => C00009[c] + C01762[c]	Chromosome1_1181 or Chromosome1_355	3.1.3.5		5'-nucleotidase (XMP)		psammotate-tma/KO	Purine Metabolism			True
R02720	C00700[c] + C00001[c] <=> C00655[c] + C00013[c] + C00080[c]	Chromosome1_385	['3.6.1.66', '3.6.1.-']		XTP pyrophosphohydrolase		psammotate-Cbes/KO	Purine metabolism			True
R02733	C04390[c] + C00001[c] <=> C00033[c] + C00666[c]	Chromosome1_15	['3.5.1.47']		N6-Acetyl-LL-2,6-diaminoheptanedioate amidohydrolase		psammotate-Cbes-tma/KO	Lysine biosynthesis			True
R02737	C00029[c] + C00092[c] <=> C00015[c] + C00689[c] + C00080[c]	Chromosome1_1015	['2.4.1.15']		UDPglucose:D-glucose-6-phosphate 1-alpha-D-glucosyltransferase		KO	['Starch and sucrose metabolism', 'Biosynthesis of compatible solute']	change the compound C00668 (alpha-G6P) to C00092 (general G6P)		True
R02748	C05512[c] + C00009[c] <=> C00262[c] + C00672[c]	(Chromosome1_813 or Chromosome1_897)	['2.4.2.1']		Deoxyinosine:orthophosphate ribosyltransferase		psammotate-Cbes/KO	Purine metabolism			True
R02749	C00672[c] <=> C00673[c]	Chromosome1_898	['5.4.2.7']		2-deoxy-D-ribose 1-phosphate 1,5-phosphomutase		psammotate-Cbes-tma/KO	Pentose phosphate pathway			True
R02778	C00689[c] + C00001[c] <=> C01083[c] + C00009[c]	Chromosome1_1015	['3.1.3.12']		Trehalose-6-phosphate phosphohydrolase		KO	['Starch and sucrose metabolism', 'Biosynthesis of compatible solute']			True
R02783	C00002[c] + C01212[c] + C00217[c] <=> C00008[c] + C00009[c] + C00692[c] + C00080[c]	Chromosome1_724	['6.3.2.9']		UDP-N-acetylmuramoyl-L-alanine:D-glutamate ligase(ADP-forming)		psammotate-Cbes-tma/KO	D-Glutamine and D-glutamate metabolism			True
R02788	C00002[c] + C00692[c] + C00680[c] <=> C00008[c] + C00009[c] + C04877[c] + C00080[c]	Chromosome1_721	['6.3.2.13']		UDP-N-acetylmuramoyl-L-alanyl-D-glutamate:(L)-meso-2,6-diaminoheptanedioate gamma-ligase (ADP-forming)		psammotate-Cbes/KO	Lysine biosynthesis			True
R02869	C01137[c] + C00315[c] <=> C00170[c] + C00750[c] + C00080[c]	Chromosome1_535	['2.5.1.16', '2.5.1.22']		S-adenosylmethioninamine:spermidine 3-aminopropyltransferase		psammotate-Cbes/KO	Cysteine and methionine metabolism			True
R02914	C03680[c] <=> C00785[c] + C00001[c]	Chromosome1_841	['4.2.1.49']		4,5-Dihydro-4-oxo-5-imidazolepropanoate hydro-lyase		KO	['Histidine metabolism']	multi-step reaction covalent intermediate with NAD+		True
R02918	C00002[c] + C00082[c] + C00787[c] <=> C00020[c] + C00013[c] + C02839[c]	Chromosome1_696	['6.1.1.1']		L-Tyrosine:tRNA(Tyr) ligase (AMP-forming)		psammotate-Cbes-tma/KO	Aminoacyl-tRNA biosynthesis			True
R02971	C00002[c] + C00831[c] => C00008[c] + C01134[c] + C00080[c]	Chromosome1_295 or Chromosome1_25	['2.7.1.33', '2.7.1.34']		ATP:pantothenate 4'-phosphotransferase		psammotate-Cbes/KO	Pantothenate and CoA biosynthesis			True
R02984	C00842[c] <=> C02097[c]	Chromosome1_1158	['5.1.3.2']		dTDPglucose 4-epimerase		psammotate-Cbes	-			True
R03005	C00002[c] + C01185[c] + C00080[c] <=> C00013[c] + C00857[c]	Chromosome1_963	['2.7.7.1', '2.7.7.18']		ATP:nicotinamide-nucleotide adenylyltransferase		psammotate-Cbes-tma/KO	Nicotinate and nicotinamide metabolism			True
R03018	C00002[c] + C00864[c] => C00008[c] + C03492[c] + C00080[c]	Chromosome1_295 or Chromosome1_25	['2.7.1.33']		ATP:pantothenate 4'-phosphotransferase		psammotate-Cbes-tma/KO	Pantothenate and CoA biosynthesis			True
R03035	C00002[c] + C01134[c] + C00080[c] <=> C00013[c] + C00882[c]	None	['2.7.7.3']		ATP:pantetheine-4'-phosphate adenylyltransferase		psammotate-Cbes-tma/KO	['Pantothenate and CoA biosynthesis']			True
R03037	C00885[c] + C00001[c] <=> C04171[c] + C00022[c]	Chromosome1_489	['3.3.2.1']		Isochorismate pyruvate-hydrolase		KO	others			True
R03038	C00002[c] + C00041[c] + C01635[c] <=> C00020[c] + C00013[c] + C00886[c]	Chromosome1_1268	['6.1.1.7']		L-Alanine:tRNA(Ala) ligase (AMP-forming)		psammotate-Cbes-tma/KO	Aminoacyl-tRNA biosynthesis			True
R03066	C01300[c] + C00568[c] => C00921[c] + C00001[c]	Chromosome1_836	['2.5.1.15']		2-amino-4-hydroxy-6-hydroxymethyl-7,8-dihydropteridine:4-aminobenzoate 2-amino-4-hydroxydihydropteridine-6-methenyltransferase		psammotate-Cbes/KO	Folate biosynthesis			True
R03067	C04807[c] + C00568[c] => C00013[c] + C00921[c]	Chromosome1_836	['2.5.1.15']		2-amino-4-hydroxy-6-hydroxymethyl-7,8-dihydropteridine-diphosphate:4-aminobenzoate 2-amino-4-hydroxydihydropteridine-6-methenyltransferase		psammotate-Cbes-tma/KO	Folate biosynthesis			True
R03132	C00080[c] + C00979[c] + C00320[c] <=> C05824[c] + C00033[c] + (2) C00080[c]	Chromosome1_49 or Chromosome1_48	['2.5.1.47']		O3-acetyl-L-serine acetate-lyase (adding hydrogen sulfide)		psammotate-Cbes-tma/KO	Cysteine and methionine metabolism			True
R03189	C03479[c] + C00025[c] <=> C00101[c] + C01045[c] + C00080[c]	Chromosome1_840	['2.1.2.5']		5-Formyltetrahydrofolate:L-glutamate N-formiminotransferase		psammotate-tma/KO	['One carbon pool by folate']			True
R03191	C04631[c] + C00004[c] + C00080[c] => C01050[c] + C00003[c]	Chromosome1_727	['1.3.1.98']		UDP-N-acetylmuramate:NADP+ oxidoreductase		psammotate-Cbes/KO	Amino sugar and nucleotide sugar metabolism			True
R03192	C04631[c] + C00005[c] + C00080[c] => C01050[c] + C00006[c]	Chromosome1_727	['1.3.1.98']		UDP-N-acetylmuramate:NADP+ oxidoreductase		psammotate-Cbes-tma/KO	Amino sugar and nucleotide sugar metabolism			True
R03193	C00002[c] + C01050[c] + C00041[c] <=> C00008[c] + C00009[c] + C01212[c] + C00080[c]	Chromosome1_729	['6.3.2.8']		UDP-N-acetylmuramate:L-alanine ligase (ADP-forming)		psammotate-Cbes-tma/KO	D-Glutamine and D-glutamate metabolism			True
R03243	C00025[c] + C01267[c] <=> C00026[c] + C01100[c]	(Chromosome1_371 or Chromosome1_520 or Chromosome1_614)	['2.6.1.9']		histidinol-phosphate transaminase reversible		psammotate-tma/KO	Histidine Biosynthesis			True
R03269	C04352[c] + C00080[c] <=> C01134[c] + C00011[c]	Chromosome1_985	['4.1.1.36']		N-[(R)-4'-Phosphopantothenoyl]-L-cysteine carboxy-lyase		psammotate-Cbes-tma/KO	Pantothenate and CoA biosynthesis			True
R03346	C00001[c] + C01185[c] => C05841[c] + C00009[c]	Chromosome1_355 or Chromosome1_1181	3.1.3.5		5'-nucleotidase		psammotate-tma/KO	Nicotinate and nicotinamide metabolism			True
R03348	C01185[c] + C00013[c] + C00011[c] <=> C03722[c] + C00119[c] + (2) C00080[c]	Chromosome1_1236	['2.4.2.19']		Nicotinate-nucleotide:pyrophosphate phosphoribosyltransferase (carboxylating)		psammotate-Cbes-tma/KO	Nicotinate and nicotinamide metabolism			True
R03351	C00063[c] + C01187[c] <=> C00013[c] + C04121[c]	Chromosome1_306	['2.7.7.38']		CTP:3-deoxy-D-manno-octulosonate cytidylyltransferase (KdsB)		KO	['Lipopolysaccharide biosynthesis']	KdsB		True
R03503	C00002[c] + C01300[c] <=> C00020[c] + C04807[c] + C00080[c]	Chromosome1_730	['2.7.6.3']		ATP:2-amino-4-hydroxy-6-hydroxymethyl-7,8-dihydropteridine 6'-pyrophosphotransferase		psammotate-Cbes-tma/KO	Folate biosynthesis			True
R03531	C01345[c] + C00001[c] <=> C06196[c] + C00013[c] + C00080[c]	Chromosome1_385	['3.6.1.66', '3.6.1.-']		2'-Deoxyinosine-5'-triphosphate pyrophosphohydrolase		psammotate-Cbes/KO	Purine metabolism			True
R03601	C00979[c] + C01528[c] <=> C05688[c] + C00033[c] + C00080[c]	Chromosome1_49 or Chromosome1_48	['2.5.1.47']		O3-Acetyl-L-serine acetate-lyase (adding hydrogen sulfide)		psammotate-Cbes-tma/KO	-			True
R03646	C00002[c] + C00062[c] + C01636[c] <=> C00020[c] + C00013[c] + C02163[c]	Chromosome1_771	['6.1.1.19']		L-Arginine:tRNA(Arg) ligase (AMP-forming)		psammotate-Cbes-tma/KO	Aminoacyl-tRNA biosynthesis			True
R03647	C00002[c] + C00049[c] + C01637[c] <=> C00020[c] + C00013[c] + C06113[c]	Chromosome1_933	['6.1.1.23']		L-Aspartate:tRNAAsp ligase (AMP-forming)		psammotate-Cbes-tma	Aminoacyl-tRNA biosynthesis			True
R03650	C00002[c] + C00097[c] + C01639[c] <=> C00020[c] + C00013[c] + C03125[c]	Chromosome1_564 or Chromosome1_1162	['6.1.1.16']		L-Cysteine:tRNA(Cys) ligase (AMP-forming)		psammotate-Cbes-tma/KO	Aminoacyl-tRNA biosynthesis	Chromosome1_1162 is ortholog of archaea		True
R03651	C00002[c] + C00025[c] + C01640[c] <=> C00020[c] + C00013[c] + C06112[c]	Chromosome1_1285	['6.1.1.24']		L-Glutamate:tRNA(Gln) ligase (AMP-forming)		KO	Aminoacyl-tRNA biosynthesis			True
R03654	C00002[c] + C00037[c] + C01642[c] <=> C00020[c] + C00013[c] + C02412[c]	Chromosome1_291 and Chromosome1_292	['6.1.1.14']		glycine:tRNA(Gly) ligase (AMP-forming)		psammotate-tma/KO	['Aminoacyl-tRNA biosynthesis']			True
R03655	C00002[c] + C00135[c] + C01643[c] <=> C00020[c] + C00013[c] + C02988[c]	Chromosome1_934	['6.1.1.21']		L-Histidine:tRNA(His) ligase (AMP-forming)		psammotate-Cbes-tma/KO	Aminoacyl-tRNA biosynthesis			True
R03656	C00002[c] + C00407[c] + C01644[c] <=> C00020[c] + C00013[c] + C03127[c]	Chromosome1_833	['6.1.1.5']		L-Isoleucine:tRNA(Ile) ligase (AMP-forming)		psammotate-Cbes-tma/KO	Aminoacyl-tRNA biosynthesis			True
R03657	C00002[c] + C00123[c] + C01645[c] <=> C00020[c] + C00013[c] + C02047[c]	Chromosome1_955	['6.1.1.4']		L-Leucine:tRNA(Leu) ligase (AMP-forming)		psammotate-Cbes-tma/KO	Aminoacyl-tRNA biosynthesis			True
R03658	C00002[c] + C00047[c] + C01646[c] <=> C00020[c] + C00013[c] + C01931[c]	Chromosome1_273	['6.1.1.6']		L-lysine:tRNALys ligase (AMP-forming)		psammotate-tma-Cbes/KO	Aminoacyl-tRNA biosynthesis			True
R03659	C00002[c] + C00073[c] + C01647[c] <=> C00020[c] + C00013[c] + C02430[c]	Chromosome1_753	['6.1.1.10']		L-Methionine:tRNAMet ligase (AMP-forming)		psammotate-Cbes-tma/KO	Aminoacyl-tRNA biosynthesis			True
R03660	C00002[c] + C00079[c] + C01648[c] <=> C00020[c] + C00013[c] + C03511[c]	Chromosome1_1219 and Chromosome1_1218	['6.1.1.20']		L-Phenylalanine:tRNA(Ala) ligase (AMP-forming)		psammotate-Cbes-tma/KO	Aminoacyl-tRNA biosynthesis			True
R03661	C00002[c] + C00148[c] + C01649[c] <=> C00020[c] + C00013[c] + C02702[c]	Chromosome1_582	['6.1.1.15']		L-proline:tRNA(Pro) ligase (AMP-forming)		psammotate-Cbes-tma/KO	Aminoacyl-tRNA biosynthesis			True
R03662	C00002[c] + C00065[c] + C01650[c] <=> C00020[c] + C00013[c] + C02553[c]	Chromosome1_830	['6.1.1.11']		L-Serine:tRNA(Ser) ligase (AMP-forming)		psammotate-Cbes-tma/KO	Aminoacyl-tRNA biosynthesis			True
R03663	C00002[c] + C00188[c] + C01651[c] <=> C00020[c] + C00013[c] + C02992[c]	Chromosome1_1119	['6.1.1.3']		L-Threonine:tRNA(Thr) ligase (AMP-forming)		psammotate-Cbes-tma/KO	Aminoacyl-tRNA biosynthesis			True
R03664	C00002[c] + C00078[c] + C01652[c] <=> C00020[c] + C00013[c] + C03512[c]	Chromosome1_874	['6.1.1.2']		L-Tryptophan -tRNA(Trp) ligase (AMP-forming)		psammotate-Cbes-tma/KO	Aminoacyl-tRNA biosynthesis			True
R03665	C00002[c] + C00183[c] + C01653[c] <=> C00020[c] + C00013[c] + C02554[c]	Chromosome1_386	['6.1.1.9']		L-Valine:tRNAVal ligase (AMP-forming)		psammotate-Cbes-tma/KO	Aminoacyl-tRNA biosynthesis			True
R03789	C01977[c] + C01449[c] <=> C01978[c] + C00242[c]	Chromosome1_647	['2.4.2.29']		tRNA-guanosine34:queuine tRNA-D-ribosyltransferase		psammotate-Cbes/KO	Queuosine biosynthesis			True
R03940	C02430[c] + C00234[c] <=> C00101[c] + C03294[c] + C00080[c]	Chromosome1_1205	['2.1.2.9']		10-Formyltetrahydrofolate:L-methionyl-tRNA N-formyltransferase		psammotate-Cbes-tma/KO	One carbon pool by folate; Aminoacyl-tRNA biosynthesis			True
R04112	C02999[c] + C00001[c] <=> C02713[c] + C00041[c]	Chromosome1_18	['3.5.1.28']		N-Acetylmuramoyl-Ala amidohydrolase		KO				True
R04144	C00002[c] + C03090[c] + C00037[c] <=> C00008[c] + C00009[c] + C03838[c] + C00080[c]	Chromosome1_712 or Chromosome1_512	['6.3.4.13']		5-Phospho-D-ribosylamine:glycine ligase (ADP-forming)		psammotate-Cbes-tma/KO	Purine metabolism			True
R04208	C00002[c] + C04640[c] <=> C00008[c] + C00009[c] + C03373[c] + C00080[c]	Chromosome1_713	['6.3.3.1']		2-(Formamido)-N1-(5-phosphoribosyl)acetamidine cyclo-ligase (ADP-forming)		psammotate-Cbes-tma/KO	Purine metabolism			True
R04231	C00063[c] + C03492[c] + C00097[c] => C00055[c] + C00013[c] + C04352[c] + C00080[c]	Chromosome1_985	['6.3.2.5']		(R)-4'-Phosphopantothenate:L-cysteine ligase		psammotate-Cbes-tma/KO	Pantothenate and CoA biosynthesis			True
R04286	C04895[c] => C03684[c] + C00536[c] + C00080[c]	Chromosome1_834	['4.2.3.12']		6-pyruvoyltetrahydropterin synthase		psammotate-tma/KO	['Folate biosynthesis']			True
R04292	C03722[c] + (2) C00001[c] + C00009[c] <=> C05840[c] + C00111[c]	Chromosome1_1233	['2.5.1.72']		glycerone phosphate:iminosuccinate alkyltransferase (cyclizing)		psammotate-Cbes-tma/KO	Nicotinate and nicotinamide metabolism			True
R04325	C00234[c] + C03838[c] <=> C00101[c] + C04376[c] + C00080[c]	Chromosome1_710	['2.1.2.2']		10-Formyltetrahydrofolate:5'-phosphoribosylglycinamide formyltransferase		psammotate-Cbes-tma/KO	Purine metabolism			True
R04326	C03838[c] + C00445[c] + C00001[c] <=> C04376[c] + C00101[c] + (2) C00080[c]	Chromosome1_710	['2.1.2.2']		phosphoribosylglycinamide formyltransferase		psammotate-Cbes-tma/KO	One carbon pool by folate			True
R04355	C03939[c] + C01209[c] + C00080[c] <=> C05744[c] + C00011[c] + C00229[c]	Chromosome1_1292 or (Chromosome1_1288 or Chromosome1_396) or Chromosome1_1289	['2.3.1.179']		Acyl-[acyl-carrier-protein]:malonyl-[acyl-carrier-protein] C-acyltransferase (decarboxylating)		psammotate-tma/KO	['Fatty acid biosynthesis']			True
R04378	C04677[c] + C00013[c] <=> C04051[c] + C00119[c]	Chromosome1_650	['2.4.2.7']		1-(5'-Phosphoribosyl)-5-amino-4-imidazolecarboxamide:pyrophosphate phosphoribosyltransferase		psammotate-Cbes-tma/KO	Purine metabolism			True
R04391	C00002[c] + C04079[c] => C00008[c] + C04352[c] + C00080[c]	Chromosome1_295 or Chromosome1_25	['2.7.1.33']		ATP:pantothenate 4'-phosphotransferase		psammotate-Cbes/KO	Pantothenate and CoA biosynthesis			True
R04420	C04188[c] <=> C04582[c]	Chromosome1_1263	['5.3.1.23']		5-Methylthio-5-deoxy-D-ribose-1-phosphate ketol-isomerase		psammotate-Cbes-tma/KO	Cysteine and methionine metabolism			True
R04463	C00002[c] + C04376[c] + C00064[c] + C00001[c] <=> C00008[c] + C00009[c] + C04640[c] + C00025[c] + C00080[c]	Chromosome1_718 and Chromosome1_717 and Chromosome1_716	['6.3.5.3']		5'-Phosphoribosylformylglycinamide:L-glutamine amido-ligase (ADP-forming)		psammotate-Cbes-tma/KO	Purine metabolism			True
R04467	C00025[c] + C05539[c] <=> C00026[c] + C04390[c]	(Chromosome1_794 or Chromosome1_844)	2.6.1.-		e N-acetyl-L,L-diaminopimelate aminotransferase		psammotate-Cbes/KO	Lysine Biosynthesis			True
R04519	C05898[c] + C11827_kz1[c] + C00080[c] => C04574[c] + C11827_kz2[c]	Chromosome1_695	2.4.1.129		peptidoglycan glycosyltransferase			-			True
R04559	C04823[c] <=> C00122[c] + C04677[c]	Chromosome1_625	['4.3.2.2']		1-(5'-Phosphoribosyl)-5-amino-4-(N-succinocarboxamide)-imidazole AMP-lyase		psammotate-Cbes-tma/KO	Purine metabolism			True
R04560	C00234[c] + C04677[c] <=> C00101[c] + C04734[c]	Chromosome1_707	['2.1.2.3']		10-Formyltetrahydrofolate:5'-phosphoribosyl-5-amino-4-imidazolecarboxamide formyltransferase		psammotate-Cbes-tma/KO	Purine metabolism			True
R04573	C00002[c] + C05892[c] + C00993[c] <=> C00008[c] + C00009[c] + C04702[c] + C00080[c]	Chromosome1_722	['6.3.2.10']		UDP-N-acetylmuramoyl-L-alanyl-D-glutamyl-L-lysine:alanyl-D-alanine ligase (ADP-forming)		psammotate-Cbes-tma/KO	Peptidoglycan biosynthesis			True
R04591	C00002[c] + C04751[c] + C00049[c] <=> C00008[c] + C00009[c] + C04823[c] + C00080[c]	Chromosome1_715	['6.3.2.6']		1-(5-Phosphoribosyl)-5-amino-4-carboxyimidazole:L-aspartate ligase (ADP-forming)		psammotate-Cbes-tma/KO	Purine metabolism			True
R04617	C00002[c] + C04877[c] + C00993[c] <=> C00008[c] + C00009[c] + C04882[c] + C00080[c]	Chromosome1_722	['6.3.2.10']		UDP-N-acetylmuramoyl-L-alanyl-D-glutamyl-meso-2,6-diaminoheptanedioate:D-alanyl-D-alanine ligase(ADP-forming)		psammotate-Cbes-tma/KO	Lysine biosynthesis			True
R04726	C05223[c] + C01209[c] + C00080[c] <=> C05759[c] + C00011[c] + C00229[c]	Chromosome1_1292 or (Chromosome1_1288 or Chromosome1_396) or Chromosome1_1289	['2.3.1.179']		dodecanoyl-[acyl-carrier-protein]:malonyl-[acyl-carrier-protein] C-acyltransferase (decarboxylating)		psammotate-tma/KO	['Fatty acid biosynthesis']			True
R04771	C00002[c] + C05335[c] + C00001[c] <=> C00009[c] + C00013[c] + C05691[c]	Chromosome1_1128	['2.5.1.6']		ATP:L-selenomethione S-adenosyltransferase		psammotate-Cbes/KO	-			True
R04773	C00002[c] + C05335[c] + C01647[c] <=> C00020[c] + C00013[c] + C05336[c]	Chromosome1_753	['6.1.1.10']		Selenomethionine:tRNAMet ligase (AMP-forming)		psammotate-Cbes/KO	Aminoacyl-tRNA biosynthesis			True
R04936	C05692[c] + C00001[c] <=> C00212[c] + C05698[c]	Chromosome1_1121	['3.3.1.1']		Se-Adenosylselenohomocysteine hydrolase		psammotate-Cbes/KO	-			True
R04952	C05745[c] + C01209[c] + C00080[c] <=> C05746[c] + C00011[c] + C00229[c]	Chromosome1_1292 or (Chromosome1_1288 or Chromosome1_396) or Chromosome1_1289	['2.3.1.179']		butyryl-[acyl-carrier protein]:malonyl-[acyl-carrier-protein] C-acyltransferase (decarboxylating)		psammotate-tma/KO	['Fatty acid biosynthesis']			True
R04957	C05749[c] + C01209[c] + C00080[c] <=> C05750[c] + C00011[c] + C00229[c]	Chromosome1_1292 or (Chromosome1_1288 or Chromosome1_396) or Chromosome1_1289	['2.3.1.179']		hexanoyl-[acyl-carrier protein]:malonyl-[acyl-carrier-protein] C-acyltransferase (decarboxylating)		psammotate-tma/KO	['Fatty acid biosynthesis']			True
R04960	C05752[c] + C01209[c] + C00080[c] <=> C05753[c] + C00011[c] + C00229[c]	Chromosome1_1292 or (Chromosome1_1288 or Chromosome1_396) or Chromosome1_1289	['2.3.1.179']		Octanoyl-[acyl-carrier protein]:malonyl-[acyl-carrier-protein] C-acyltransferase (decarboxylating)		psammotate-tma/KO	['Fatty acid biosynthesis']			True
R04963	C05755[c] + C01209[c] + C00080[c] <=> C05756[c] + C00011[c] + C00229[c]	Chromosome1_1292 or (Chromosome1_1288 or Chromosome1_396) or Chromosome1_1289	['2.3.1.179']		Decanoyl-[acyl-carrier protein]:malonyl-[acyl-carrier-protein] C-acyltransferase (decarboxylating)		psammotate-tma/KO	['Fatty acid biosynthesis']			True
R05032	C05897[c] + C00043[c] <=> C05898[c] + C00015[c] + C00080[c]	Chromosome1_726	['2.4.1.227']		UDP-N-acetyl-D-glucosamine:undecaprenyl-diphospho-N-acetylmuramoyl-L-alanyl-gamma-D-glutamyl-meso-2,6-diaminopimeloyl-D-alanyl-D-alanine 4-beta-N-acetylglucosaminlytransferase		psammotate-Cbes-tma/KO	Peptidoglycan biosynthesis			True
R05052	C00026[c] + C05947[c] => C01127[c] + C00025[c]	Chromosome1_871	['2.6.1.1']		L-erythro-4-Hydroxyglutamate:2-oxoglutarate aminotransferase		psammotate-tma	Proline Biosynthesis			True
R05196	C00718_kz[c] + (8) C00031[c] <=> (8) C00208[c] + C00001[c]	Chromosome1_496	['2.4.1.25']		1,4-alpha-D-Glucan:1,4-alpha-D-glucan 4-alpha-D-glycosyltransferase		KO	['Starch and sucrose metabolism']			True
R05332	C00024[c] + C06156[c] <=> C00010[c] + C04501[c] + C00080[c]	Chromosome1_939	['2.3.1.157']		Acetyl-CoA:D-glucosamine-1-phosphate N-acetyltransferase		psammotate-Cbes-tma/KO	Amino sugar and nucleotide sugar metabolism			True
R05559	C06552[c] + C00001[c] <=> C06553[c] + C00797[c]	Chromosome1_814	['3.5.4.43']		4-(Ethylamino)-2-hydroxy-6-(isopropylamino)-1,3,5-triazine ethylaminohydrolas		KO	['Atrazine degradation']	AtzB		True
R05577	C01638[c] + C00049[c] + C00002[c] <=> C02984[c] + C00013[c] + C00020[c]	Chromosome1_933	['6.1.1.12', '6.1.1.23']		L-Aspartate:tRNA(Asp) ligase (AMP-forming)		psammotate-Cbes-tma/KO	Aminoacyl-tRNA biosynthesis			True
R05578	C01641[c] + C00025[c] + C00002[c] <=> C02987[c] + C00013[c] + C00020[c]	Chromosome1_1285	['6.1.1.17', '6.1.1.24']		L-glutamate:tRNA(Glu) ligase (AMP-forming)		KO	Aminoacyl-tRNA biosynthesis			True
R05627	C04574[c] + C00001[c] <=> C17556[c] + C00009[c] + C00080[c]	Chromosome1_1180	['3.6.1.27']		undecaprenyl-diphosphate phosphohydrolase		psammotate-Cbes/KO	Peptidoglycan biosynthesis			True
R05629	C04702[c] + C17556[c] <=> C00105[c] + C04851[c]	Chromosome1_723	['2.7.8.13']		UDPMurAc(oyl-L-Ala-D-gamma-Glu-L-Lys-D-Ala-D-Ala):undecaprenyl-phosphate phospho-N-acetylmuramoyl-pentapeptide-transferase		psammotate-Cbes-tma/KO	Peptidoglycan biosynthesis			True
R05630	C04882[c] + C17556[c] <=> C00105[c] + C05897[c]	Chromosome1_723	['2.7.8.13']		UDP-N-acetylmuramoyl-L-alanyl-gamma-D-glutamyl-meso-2,6-diaminopimeloyl-D-alanyl-D-alanine:undecaprenyl-phosphate phospho-N-acetylmuramoyl-pentapeptide-transferase		psammotate-Cbes/KO	Peptidoglycan biosynthesis			True
R05633	C11434[c] + C00063[c] + C00080[c] <=> C11435[c] + C00013[c]	Chromosome1_563	['2.7.7.60']		CTP: 2-C-Methyl-D-erythritol 4-phosphate cytidylyltransferase		psammotate-tma/KO	['Terpenoid backbone biosynthesis']			True
R05634	C11435[c] + C00002[c] <=> C11436[c] + C00008[c] + C00080[c]	Chromosome1_307	['2.7.1.148']		ATP:4-(Cytidine 5'-diphospho)-2-C-methyl-D-erythritol 2-phosphotransferase		psammotate-Cbes-tma/KO	Terpenoid backbone biosynthesis			True
R05637	C11436[c] <=> C11453[c] + C00055[c]	Chromosome1_563	['4.6.1.12']		2-Phospho-4-(cytidine 5'-diphospho)-2-C-methyl-D-erythritol CMP-lyase (cyclizing)		psammotate-tma/KO	['Terpenoid backbone biosynthesis']			True
R05662	C04851[c] + C00043[c] <=> C05893[c] + C00015[c] + C00080[c]	Chromosome1_726	['2.4.1.227']		UDP-N-acetyl-D-glucosamine:N-acetyl-alpha-D-muramyl(oyl-L-Ala-gamma-D-Glu-L-Lys-D-Ala-D-Ala)-diphosphoundecaprenol 4-beta-N-acetylglucosaminlytransferase		psammotate-Cbes/KO	Peptidoglycan biosynthesis			True
R05688	C11434[c] + C00006[c] <=> C11437[c] + C00005[c] + C00080[c]	Chromosome1_579	['1.1.1.267']		1-Deoxy-D-xylulose-5-phosphate isomeroreductase		psammotate-Cbes-tma/KO	Terpenoid backbone biosynthesis			True
R05743	C00340[c] + C00704[c] + (2) C00080[c] <=> C00435[c] + C00027[c]	Chromosome1_1350	1.15.1.2		rubredoxin:superoxide oxidoreductase (sor)		psammotate-Cbes/KO	Antioxidation			True
R05850	C01101[c] <=> C00231[c]	Chromosome1_467	['5.1.3.4']		L-ribulose-phosphate 4-epimerase		psammotate-tma/KO	['Pentose and glucuronate interconversions']			True
R05884	C00129[c] + (2) C00139[c] + C00001[c] <=> C11811[c] + (2) C00138[c] + (2) C00080[c]	None	['1.17.7.4']		isopentenyl-diphosphate:ferredoxin oxidoreductase		KO/Literature	['Terpenoid backbone biosynthesis']	An iron-sulfur protein that contains either a [3Fe-4S] [6] or a [4Fe-4S] [5] cluster. This enzyme forms a system with a ferredoxin or a flavodoxin and an NAD(P)H-dependent reductase. This is the last enzyme in the non-mevalonate pathway for isoprenoid biosynthesis. This pathway, also known as the 1-deoxy-D-xylulose 5-phosphate (DOXP) or as the 2-C-methyl-D-erythritol-4-phosphate (MEP) pathway, is…	15469281	True
R06178	C05893[c] + C11826_kz1[c] <=> C04574[c] + C11826_kz2[c]	Chromosome1_695	2.4.1.129		peptidoglycan glycosyltransferase		psammotate-Cbes	-			True
R06447	C00448[c] + (8) C00129[c] <=> C04574[c] + (8) C00013[c]	Chromosome1_299	['2.5.1.31']		(2E,6E)-farnesyl-diphosphate:isopentenyl-diphosphate cistransferase (adding 8 isopentenyl units)		psammotate-Cbes-tma/KO	Terpenoid backbone biosynthesis			True
R06590	C12214[c] + C00117[c] <=> C12215[c] + C05382[c]	(- and -) or Chromosome1_1170	['2.2.1.1']		sedoheptulose-7-phosphate:D-glyceraldehyde-3-phosphate glycolaldehydetransferase		psammotate-Cbes/KO	Biosynthesis of ansamycins			True
R06613	C00143[c] + C00365[c] + C00005[c] + C00080[c] <=> C00101[c] + C00364[c] + C00006[c]	Chromosome1_1112	['2.1.1.148']		5,10-methylenetetrahydrofolate,NADPH:dUMP C-methyltransferase		psammotate-Cbes-tma/KO	Pyrimidine metabolism			True
R06966	C08735[c] + C00001[c] => C08734[c] + C00080[c] + C00698[c]	Chromosome1_814	['3.5.4.43']		4-(ethylamino)-2-hydroxy-6-(isopropylamino)-1,3,5-triazine ethylaminohydrolase		KO	['Atrazine degradation']			True
R07133	C01096[c] + C00003[c] <=> C00085[c] + C00004[c] + C00080[c]	(Chromosome1_1294 or Chromosome1_587)	['1.1.1.140']		D-sorbitol-6-phosphate:NAD+ 2-oxidoreductase		psammotate-Cbes/KO	Fatty acid biosynthesis			True
R07181	C00282[c] + C00006[c] => C00005[c] + C00080[c]	Chromosome1_1360 and Chromosome1_1361 and Chromosome1_1362 and Chromosome1_1363	1.12.1.3, 1.12.1.5		Soluble hydrogenase I (SH1)		Literature	Energy metablism	SHI and SHII utilize NADP(H) and NAD(H) as electron carriers, respectively, and while their functions have not been established, it is assumed that they can recycle some of the H2 produced by MBH under the appropriate growth conditions (pmid:26543406). Genes in zhurongbac are orthologs of SHI in Thermococcales.	22557999, 28295726, 26543406	True
R07405	C15667[c] <=> C04751[c]	Chromosome1_714	['5.4.99.18']		5-carboxyamino-1-(5-phospho-D-ribosyl)imidazole carboxymutase		psammotate-Cbes/KO	Purine metabolism			True
R07456	C00118[c] + C00199[c] + C00064[c] => C00018[c] + C00025[c] + C00009[c] + (3) C00001[c] + C00080[c]	Chromosome1_639 and Chromosome1_640	['4.3.3.6']		D-ribulose 5-phosphate,D-glyceraldehyde 3-phosphate pyridoxal 5'-phosphate-lyase		psammotate-Cbes-tma	Vitamin B6 metabolism			True
R07613	C00666[c] + C00026[c] <=> C03972[c] + C00025[c] + C00001[c] + C00080[c]	Chromosome1_871	['2.6.1.83']		LL-2,6-diaminoheptanedioate:2-oxoglutarate aminotransferase		psammotate-tma	['Lysine biosynthesis']			True
R07644	(6) C00002[c] + (3) C00196[c] + (3) C00065[c] <=> C05821[c] + (6) C00020[c] + (6) C00013[c] + (3) C00080[c]	Chromosome1_489	['6.3.2.14']		2,3-dihydroxybenzoate:L-serine ligase		KO	others			True
R08210	C00235[c] + (2) C00139[c] + C00001[c] <=> C11811[c] + (2) C00138[c] + (2) C00080[c]	None	['1.17.7.4']		dimethylallyl diphosphate:ferredoxin oxidoreductase		KO/Literature	['Terpenoid backbone biosynthesis']		15469281	True
R08218	C00002[c] + C00065[c] + C16636[c] <=> C00020[c] + C00013[c] + C06481[c]	Chromosome1_830	['6.1.1.11']		L-serine:tRNASec ligase (AMP-forming)		psammotate-Cbes/KO	Aminoacyl-tRNA biosynthesis			True
R08221	C16635[c] + C00001[c] <=> C12739[c] + C00014[c]	Chromosome1_1318	['3.5.4.5']		5'-deoxy-5-fluorocytidine aminohydrolase		psammotate-Cbes/KO	Drug metabolism - other enzymes			True
R08237	C02380[c] + C00119[c] <=> C04646[c] + C00013[c]	Chromosome1_628	['2.4.2.8']		6-thioinosine 5'-monophosphate:diphosphate phospho-D-ribosyltransferase		psammotate-Cbes-tma/KO	Drug metabolism - other enzymes			True
R08238	C16614[c] + C00119[c] <=> C16615[c] + C00013[c]	Chromosome1_628	['2.4.2.8']		6-methylthiopurine 5'-monophosphate ribonucleotide:diphosphate phospho-D-ribosyltransferase		psammotate-Cbes-tma/KO	Drug metabolism - other enzymes			True
R08240	C04646[c] + C00003[c] + C00001[c] <=> C16618[c] + C00004[c] + C00080[c]	Chromosome1_45	['1.1.1.205']		6-thioinosine 5'-monophosphate:NAD+ oxidoreductase		psammotate-Cbes/KO	Drug metabolism - other enzymes			True
R08244	C16618[c] + C00002[c] + C00064[c] + C00001[c] <=> C16619[c] + C00020[c] + C00013[c] + C00025[c] + (2) C00080[c]	Chromosome1_46 or Chromosome1_65	['6.3.5.2']		6-thioxanthine 5'-monophosphate:L-glutamine amido-ligase (AMP-forming)		psammotate-Cbes/KO	Drug metabolism - other enzymes			True
R08245	C07648[c] + C00119[c] <=> C16619[c] + C00013[c]	Chromosome1_628	['2.4.2.8']		6-thioguanosine monophosphate:diphosphate phospho-D-ribosyltransferase		psammotate-Cbes-tma/KO	Drug metabolism - other enzymes			True
R08359	C01137[c] + C01672[c] <=> C00170[c] + C16565[c] + C00080[c]	Chromosome1_535	['2.5.1.16']		S-adenosylmethioninamine:cadaverine 3-aminopropyltransferase		psammotate-Cbes/KO	Glutathione metabolism			True
R08368	C15586[c] + C00009[c] <=> C15587[c] + C00620[c]	(Chromosome1_813 or Chromosome1_897)	['2.4.2.1']		purine-nucleoside:phosphate ribosyltransferase		psammotate-Cbes/KO	-			True
R08571	C00577[c] + C00001[c] + (2) C00139[c] => C00258[c] + (2) C00138[c] + (3) C00080[c]	(Chromosome1_1242 or Chromosome1_288 or Chromosome1_603)	['1.2.7.5']		glyceraldehyde ferredoxin oxidoreductase		KO	['Pentose phosphate pathway']	Chromosome1_1242 is the ortholog of Archaea		True
R08575	C05382[c] + C00118[c] <=> C00279[c] + C00085[c]	Chromosome1_865	['2.2.1.2']		sedoheptulose-7-phosphate:D-glyceraldehyde-3-phosphate glyceronetransferase		psammotate-Cbes-tma/KO	Pentose phosphate pathway			True
R08689	C00080[c] + C11453[c] + (2) C00138[c] <=> C11811[c] + C00001[c] + (2) C00139[c]	Chromosome1_581	['1.17.7.1']		(E)-4-hydroxy-3-methylbut-2-en-1-yl-diphosphate:oxidized ferredoxin oxidoreductase(hydrating)		psammotate-Cbes-tma/KO	Terpenoid backbone biosynthesis			True
R08946	C00498[c] + C00031[c] <=> C01083[c] + C00008[c] + C00080[c]	Chromosome1_1016	2.4.1.245		ADP-glucose:D-glucose 1-alpha-D-glucosyltransferase, trehalose synthase (TreT)		KO/Literature	Biosynthesis of compatible solute	2x6r(pdb), see R11306	15737605, 20888836	True
R09030	C02962[c] <=> C18096[c]	Chromosome1_812	['5.3.1.6']		D-allose-6-phosphate aldose-ketose-isomerase		psammotate-Cbes/KO	Fructose and mannose metabolism			True
R09099	C00065[c] + C01217[c] <=> C04377[c] + C00037[c] + C00001[c]	Chromosome1_811	['2.1.2.1']		5,10-methylenetetrahydromethanopterin:glycine hydroxymethyltransferase		psammotate-Cbes/KO	Methane metabolism			True
R09394	C00044[c] + C00019[c] + C00004[c] => C21310[c] + C05198[c] + C00073[c] + C00003[c]	Chromosome1_976	4.1.99.22		GTP 3',8-cyclase		psammotate-Cbes	-			True
R09660	C00170[c] + C00001[c] <=> C19787[c] + C00014[c]	Chromosome1_814	['3.5.4.31']		S-methyl-5'-thioadenosine amidohydrolase		psammotate-Cbes/KO	Cysteine and methionine metabolism			True
R09670	C19794[c] + C04006[c] <=> C00055[c] + C19799[c] + C00080[c]	Chromosome1_1340	['2.7.8.34']		CDP-1L-myo-inositol:1L-myo-inositol 1-phosphate myo-inositolphosphotransferase		KO	['Inositol phosphate metabolism']			True
R09726	C00002[c] + C05924[c] + C00080[c] <=> C00013[c] + C19848[c]	Chromosome1_979	['2.7.7.75']		ATP:molybdopterin adenylyltransferase		psammotate-Cbes/KO	Folate biosynthesis			True
R09735	C19848[c] + C06232[c] + C00080[c] <=> C18237[c] + C00020[c] + C00001[c]	Chromosome1_974	['2.10.1.1']		adenylyl-molybdopterin:molybdate molybdate transferase (AMP-forming)		KO	['Folate biosynthesis']			True
R09959	C04895[c] + C00001[c] <=> C20239[c] + C00084[c] + C00536[c] + (2) C00080[c]	Chromosome1_834	['4.1.2.50']		7,8-dihydroneopterin 3'-triphosphate acetaldehyde-lyase (6-carboxy-5,6,7,8-tetrahydropterin and triphosphate-forming)		psammotate-Cbes-tma/KO	Folate biosynthesis			True
R10002	C20239[c] <=> C20248[c] + C00014[c]	Chromosome1_1343	['4.3.99.3']		6-carboxy-5,6,7,8-tetrahydropterin ammonia-lyase		KO	Folate biosynthesis			True
R10089	C00117[c] + C00118[c] + C00064[c] => C00018[c] + C00025[c] + (3) C00001[c] + C00009[c] + C00080[c]	Chromosome1_639 and Chromosome1_640	['4.3.3.6']		D-ribose 5-phosphate,D-glyceraldehyde 3-phosphate pyridoxal 5'-phosphate-lyase (glutamine-hydrolyzing)		psammotate-Cbes/KO	Vitamin B6 metabolism			True
R10115	C19673[c] + C01209[c] + C00080[c] <=> C20372[c] + C00011[c] + C00229[c]	Chromosome1_1292 or (Chromosome1_1288 or Chromosome1_396) or Chromosome1_1289	['2.3.1.179']		malonyl-[acyl-carrier protein]-methyl-ester:malonyl-[acyl-carrier protein] C-acyltransferase		KO	['Biotin metabolism']			True
R10119	C20375[c] + C01209[c] + C00080[c] <=> C20376[c] + C00011[c] + C00229[c]	Chromosome1_1292 or (Chromosome1_1288 or Chromosome1_396) or Chromosome1_1289	['2.3.1.41', '2.3.1.179']		glutaryl-[acp]-methyl-ester:malonyl-[acyl-carrier protein] C-acyltransferase (decarboxylating)		KO	['Biotin metabolism']			True
R10209	C01977[c] + C16675[c] <=> C20446[c] + C00242[c]	Chromosome1_647	['2.4.2.29']		tRNA-guanosine34:7-aminomethyl-7-carbaguanine tRNA-D-ribosyltransferase		psammotate-Cbes/KO	Queuosine biosynthesis			True
R10244	C20463[c] + C00009[c] <=> C15587[c] + C00672[c]	(Chromosome1_813 or Chromosome1_897)	['2.4.2.1']		purine-deoxynucleoside:phosphate ribosyltransferase		psammotate-Cbes/KO	-			True
R10339	C04807[c] + C20559[c] <=> C20562[c] + C00013[c]	Chromosome1_474	['2.5.1.105']		(7,8-dihydropterin-6-yl)methyl diphosphate:4-(beta-D-ribofuranosyl)aniline 5'-phosphate 6-hydroxymethyl-7,8-dihydropterintransferase		KO	-			True
R10859	C11453[c] + C02745[c] => C11811[c] + C00001[c] + C02869[c] + C00080[c]	Chromosome1_581	1.17.7.3		(E)-4-hydroxy-3-methylbut-2-en-1-yl-diphosphate:oxidized flavodoxin oxidoreductase		psammotate-Cbes-tma/KO	Terpenoid backbone biosynthesis			True
R11306	C00029[c] + C00031[c] <=> C01083[c] + C00015[c] + C00080[c]	Chromosome1_1016	2.4.1.245		UDP-D-glucose:D-glucose 1-alpha-D-glucosyltransferase, trehalose synthase (TreT)		KO/Literature	['Biosynthesis of compatible solute', 'Nucleotide metabolism', 'Pyrimidine metabolism']	When the purified enzyme (reference gene PH1035) was reacted with nucleoside diphosphate–glucoses including UDP–glucose as a donor and glucose, rather than glucose-6-phosphate, as an acceptor, it specifically created a free trehalose. The enzyme was also able to partly hydrolyze the trehalose to glucose. It also cleaved the glucosyl moiety of G-1-P to produce a glucose, and also showed the hydrol…	15737605, 20888836	True
R11463	C18054[c] + C00001[c] <=> C19830[c] + C00022[c] + C00080[c]	Chromosome1_489	['3.3.2.15']		(2S)-2-amino-4-deoxychorismate pyruvate-hydrolase		KO	['Phenazine biosynthesis']			True
R11633	C00044[c] + C00058[c] + C00080[c] <=> C00286[c] + C00011[c] + C00001[c]	Chromosome1_217	['1.1.98.6']		GTP:formate 2'-oxidoreductase		psammotate-Cbes/KO	Purine metabolism			True
R11634	C00002[c] + C00058[c] + C00080[c] <=> C00131[c] + C00011[c] + C00001[c]	Chromosome1_217	['1.1.98.6']		ATP:formate 2'-oxidoreductase		psammotate-Cbes/KO	Purine metabolism			True
R11635	C00075[c] + C00058[c] + C00080[c] <=> C00460[c] + C00011[c] + C00001[c]	Chromosome1_217	['1.1.98.6']		UTP:formate 2'-oxidoreductase		psammotate-Cbes/KO	Pyrimidine metabolism			True
R11636	C00063[c] + C00058[c] + C00080[c] <=> C00458[c] + C00011[c] + C00001[c]	Chromosome1_217	['1.1.98.6']		CTP:formate 2'-oxidoreductase		psammotate-Cbes/KO	Pyrimidine metabolism			True
R11719	C04895[c] <=> C01300[c] + C21615[c]	Chromosome1_834	4.1.2.60		dihydroneopterin triphosphate aldolase (PTS III)		psammotate-Cbes	Folate biosynthesis			True
ThiXYZ	C00378[e] + C00002[c] + C00001[c] => C00378[c] + C00008[c] + C00009[c] + C00080[c]	Chromosome1_72 and Chromosome1_73 and (Chromosome1_345 or Chromosome1_71)		3.A.1.17.8	Putative thiamine transport system ThiXYZ		TCDB/Literature	Transport		12376536	True
TrkH	C00238[e] + C00080[e] <=> C00238[c] + C00080[c]	Chromosome1_1122 or Chromosome1_761		2.A.38.4.3	The K+ Transporter (Trk) Family		TCDB	Transport			True
TrpT	C00078[e] + C00080[e] <=> C00078[c] + C00080[c]	Chromosome1_26		2.A.42.1.7	Tryptophan permease		TCDB	Transport	Aromatic aa permease, ortholog in Thermococcus		True
TyrT	C00082[e] + C00080[e] <=> C00082[c] + C00080[c]	Chromosome1_26		2.A.42.1.7	Tyrosine permease		TCDB	Transport	Aromatic aa permease, ortholog in Thermococcus		True
Zn2efflux	C00038[c] + C00080[e] => C00038[e] + C00080[c]	Chromosome1_1420 or Chromosome1_123		2.A.4.7.6	Zn2+ uptake via proton symport		psammotate-Cbes/TCDB	Transport			True
aspT	C00049[e] + (2) C01330[e] => C00049[c] + (2) C01330[c]	Chromosome1_7		2.A.23.1.5	high-affinity sodium-dependent Asparate transporters		TCDB/Literature	Transport	potential substrates are aspartate, glutamate and anions; Cotransports aspartate with 2 Na+ (Ryan et al., 2009) or 3 Na+ (Groeneveld and Slotboom, 2010) or 1Na+ plus 1 H+ plus 1 K+ (Machtens et al. 2015).	15483603	True
fe2t	C14818[e] + C00044[c] + C00001[c] => C14818[c] + C00035[c] + C00009[c] + C00080[c]	Chromosome1_837 and Chromosome1_1126 and Chromosome1_1125			Ferrous iron (Fe2+) uptake system, FeoB		psammotate-Cbes/Literature	Transport	Chromosome1_1126 and Chromosome1_1125 are orthologs from Archaea	26684538	True
gluT	C00025[e] + (2) C01330[e] => C00025[c] + (2) C01330[c]	Chromosome1_7		2.A.23.1.5	high-affinity sodium-dependent glutamate transporters		TCDB/Literature	Transport	potential substrates are aspartate, glutamate and anions; Cotransports aspartate with 2 Na+ (Ryan et al., 2009) or 3 Na+ (Groeneveld and Slotboom, 2010) or 1Na+ plus 1 H+ plus 1 K+ (Machtens et al. 2015).	15483603	True
malateT	C00149[e] + C00080[e] => C00149[c] + C00080[c]	Chromosome1_1364			Malate uptake via proton symport		psammotate-Cbes	Transport			True
FocA	C00058[c] <=> C00058[e]	Chromosome1_1174		1.A.16.1.1	Formate uptake/efflux permease, reversible		TCDB	Transport			True
R00771	C00092[c] <=> C00085[c]	Chromosome1_488	['5.3.1.9']		glucose-6-phosphate isomerase (PGI)	D-glucose-6-phosphate aldose-ketose-isomerase	psammotate-Cbes-tma/KO/Literature	Glycolysis / Gluconeogenesis		31097544, 20557574	True
R00299	C00002[c] + C00031[c] => C00008[c] + C00092[c] + C00080[c]	Chromosome1_849	['2.7.1.2']		ATP:D-glucose 6-phosphotransferase		KO	['Starch and sucrose metabolism']			True
R02765	C01213[c] <=> C00683[c]	Chromosome1_633	['5.1.99.1']		Methylmalonyl-CoA epimerase (MCE)		KO	['Valine, leucine and isoleucine degradation', 'Propanoate metabolism']			True
R04209	C03373[c] + C00011[c] <=> C04751[c] + (2) C00080[c]	Chromosome1_715	['4.1.1.21']		1-(5-phospho-D-ribosyl)-5-amino-4-imidazolecarboxylate carboxy-lyase		KO	['Purine metabolism']			True
R01869	C00337[c] + C00003[c] <=> C00295[c] + C00080[c] + C00004[c]	Chromosome1_1471	['1.3.1.14']		(S)-dihydroorotate:NAD+ oxidoreductase		KO	['Pyrimidine metabolism']			True
R01168	C00135[c] => C00785[c] + C00014[c] + C00080[c]	Chromosome1_638	['4.3.1.3']		Histidine ammonia-lyase (HAL)	L-histidine ammonia-lyase (urocanate-forming)	KO	['Histidine metabolism']			True
R00258	C00026[c] + C00041[c] <=> C00025[c] + C00022[c]	Chromosome1_871	2.6.1.12		Alanine aminotransferase (AlaAT)		Literature	Alanine, aspartate and glutamate metabolism		10762259	True
Nfn2	(2) C00138[c] + C00006[c] + C00080[c] <=> (2) C00139[c] + C00005[c]	Chromosome1_1252 and Chromosome1_1253			NADP-dependent ferredoxin oxidoreductase II (NfnII)		Literature	Energy Metabolism	Chromosome1_1252 is 68% identity to PF1910 in Pyrococcus furiosus, Chromosome1_1253 is 58% identity to PF1911 in Pyrococcus furiosus.	28705933	True
R01090	C00123[c] + C00026[c] <=> C00233[c] + C00025[c]	Chromosome1_1186	2.6.1.42		L-Leucine:2-oxoglutarate aminotransferase (BcAT)		Literature	['Branch-chain amino acids metabolism', 'Valine, leucine and isoleucine metabolism']		24687296	True
R02199	C00407[c] + C00026[c] <=> C00671[c] + C00025[c]	Chromosome1_1186	2.6.1.42		L-Isoleucine:2-oxoglutarate aminotransferase (BcAT)		Literature	['Branch-chain amino acids metabolism', 'Valine, leucine and isoleucine metabolism']		24687296	True
metAT	C00073[c] + C00026[c] <=> C01180[c] + C00025[c]	Chromosome1_1186	2.6.1.42		L-Methionine:2-oxoglutarate aminotransferase (BcAT)		Literature	['Branch-chain amino acids metabolism', 'Valine, leucine and isoleucine metabolism']		24687296	True
R10991	C02356[c] + C00026[c] <=> C00109[c] + C00025[c]	Chromosome1_1186	2.6.1.42		2-aminobutanoate:2-oxoglutarate aminotransferase (BcAT)		Literature	['Cysteine and methionine metabolism']		24687296	True
R01214	C00183[c] + C00026[c] <=> C00141[c] + C00025[c]	Chromosome1_1186	2.6.1.42		L-Valine:2-oxoglutarate aminotransferase (BcAT)		Literature	['Branch-chain amino acids metabolism', 'Valine, leucine and isoleucine metabolism']		24687296	True
[truncated: 49 more rows]

## Sheet: 2-compounds
id	name	names	formula	charge	in_model
[truncated: 488 more rows]

[truncated: 5 more sheets: 3-BOF, 4-exchange_constraints, 5-carbon_utilization, 6-electron_acceptor, 7-gene_deletion]
