# Supplementary material for: Identification of a deep-branching thermophilic clade sheds light on early bacterial evolution
Source: Nat Commun. 2023 Jul 19;14:4354. doi: 10.1038/s41467-023-39960-x (PMC10356935; doi:10.1038/s41467-023-39960-x)
Supplement: Supplementary file 4 — Supplementary Data 2 [file 41467_2023_39960_MOESM4_ESM.xlsx]

## Sheet: Index
Model Name: Genome-scale metabolic model of the last common ancestor of the CCTB
Biomass Reaction: sink_biomass
Default Flux Limits: 1000
Sheet name	Description
0-KO-list	Predicted KO list of the last common ancester of the CCTB
1-reactions	all reactions in the ancestor model
2-compounds	all compounds in the ancestor model
3-AA-biosynthesis	Statistics of the existing and missing reactions in biosynthesis pathways of all 20 amino acids based on KO of the ancestor
4-exchange_constraints	Initial exchange constraints of the ancestor model
5-simulations	Simulations of utilization of different sole carbon sources in the ancestor model

## Sheet: 0-KO_list
Below is the KO list predicted in the ancestor of the CCTB
K00001
K00003
K00012
K00014
K00031
K00057
K00059
K00075
K00086
K00087
K00091
K00096
K00099
K00104
K00111
K00133
K00134
K00145
K00147
K00169
K00171
K00174
K00175
K00177
K00179
K00210
K00215
K00281
K00282
K00283
K00286
K00288
K00297
K00302
K00334
K00335
K00342
K00347
K00362
K00366
K00382
K00412
K00425
K00426
K00459
K00548
K00554
K00556
K00566
K00567
K00571
K00575
K00600
K00602
K00603
K00609
K00615
K00616
K00620
K00632
K00634
K00639
K00640
K00645
K00648
K00652
K00655
K00694
K00702
K00705
K00743
K00756
K00759
K00760
K00761
K00764
K00772
K00773
K00783
K00791
K00797
K00800
K00805
K00806
K00817
K00820
K00821
K00826
K00850
K00852
K00857
K00858
K00859
K00864
K00872
K00873
K00876
K00882
K00884
K00891
K00925
K00926
K00927
K00928
K00929
K00931
K00942
K00945
K00950
K00951
K00954
K00958
K00962
K00965
K00974
K00975
K00979
K00995
K01006
K01012
K01040
K01091
K01092
K01101
K01126
K01129
K01139
K01151
K01159
K01179
K01187
K01190
K01191
K01192
K01207
K01209
K01223
K01235
K01265
K01303
K01338
K01358
K01424
K01436
K01439
K01443
K01448
K01462
K01465
K01468
K01489
K01491
K01512
K01533
K01537
K01546
K01547
K01572
K01579
K01581
K01591
K01611
K01615
K01619
K01620
K01624
K01625
K01627
K01628
K01652
K01653
K01658
K01662
K01677
K01689
K01695
K01696
K01704
K01712
K01714
K01733
K01734
K01736
K01744
K01745
K01746
K01752
K01755
K01759
K01775
K01776
K01778
K01783
K01791
K01805
K01810
K01817
K01820
K01834
K01843
K01849
K01867
K01868
K01870
K01872
K01873
K01874
K01876
K01879
K01881
K01883
K01885
K01887
K01889
K01892
K01893
K01912
K01915
K01916
K01918
K01921
K01924
K01926
K01928
K01933
K01934
K01937
K01938
K01939
K01950
K01953
K01963
K01972
K01975
K01990
K01991
K01992
K01995
K01997
K01998
K01999
K02004
K02005
K02010
K02011
K02015
K02016
K02018
K02025
K02027
K02029
K02030
K02032
K02033
K02034
K02035
K02036
K02038
K02039
K02050
K02056
K02057
K02058
K02064
K02065
K02077
K02078
K02114
K02115
K02116
K02117
K02118
K02119
K02120
K02122
K02123
K02160
K02226
K02227
K02232
K02233
K02313
K02314
K02335
K02337
K02341
K02347
K02355
K02356
K02358
K02372
K02387
K02390
K02392
K02394
K02396
K02397
K02400
K02405
K02408
K02409
K02410
K02411
K02412
K02419
K02420
K02421
K02428
K02433
K02435
K02454
K02456
K02469
K02470
K02482
K02493
K02499
K02519
K02528
K02529
K02535
K02536
K02556
K02557
K02560
K02563
K02600
K02619
K02653
K02654
K02662
K02666
K02669
K02687
K02822
K02823
K02834
K02835
K02847
K02864
K02867
K02871
K02878
K02881
K02884
K02886
K02897
K02904
K02906
K02914
K02916
K02919
K02926
K02931
K02933
K02935
K02939
K02945
K02946
K02948
K02952
K02954
K02965
K02967
K02968
K02982
K02988
K02994
K03040
K03043
K03046
K03073
K03074
K03076
K03088
K03100
K03101
K03106
K03118
K03150
K03154
K03215
K03217
K03223
K03271
K03274
K03281
K03294
K03316
K03320
K03325
K03388
K03407
K03412
K03413
K03415
K03424
K03438
K03446
K03453
K03465
K03466
K03475
K03495
K03497
K03498
K03499
K03500
K03501
K03519
K03520
K03527
K03529
K03531
K03536
K03544
K03545
K03547
K03550
K03551
K03553
K03555
K03569
K03572
K03581
K03587
K03588
K03590
K03592
K03593
K03595
K03596
K03601
K03609
K03610
K03613
K03614
K03615
K03616
K03617
K03621
K03624
K03628
K03629
K03630
K03631
K03639
K03650
K03655
K03664
K03665
K03667
K03685
K03686
K03696
K03698
K03701
K03702
K03703
K03705
K03710
K03711
K03723
K03726
K03734
K03738
K03741
K03742
K03743
K03750
K03770
K03777
K03778
K03786
K03787
K03789
K03797
K03798
K03799
K03800
K03831
K03892
K03893
K03924
K03928
K03977
K03979
K03980
K04042
K04043
K04066
K04069
K04070
K04075
K04077
K04088
K04094
K04096
K04101
K04485
K04486
K04487
K04488
K04517
K04568
K04655
K04759
K04768
K04771
K05337
K05349
K05350
K05366
K05562
K05566
K05567
K05569
K05592
K05606
K05713
K05716
K05808
K05810
K05813
K05837
K05919
K05946
K05979
K05982
K06024
K06168
K06173
K06180
K06183
K06196
K06206
K06207
K06208
K06215
K06217
K06223
K06346
K06351
K06857
K06861
K06871
K06885
K06889
K06897
K06901
K06915
K06921
K06928
K06933
K06942
K06949
K06951
K06958
K06966
K06969
K06971
K06973
K06990
K06997
K07001
K07011
K07012
K07027
K07030
K07033
K07034
K07037
K07042
K07053
K07056
K07061
K07067
K07075
K07088
K07091
K07095
K07105
K07106
K07131
K07138
K07139
K07160
K07164
K07277
K07282
K07335
K07340
K07391
K07397
K07407
K07442
K07444
K07447
K07452
K07457
K07459
K07460
K07464
K07478
K07560
K07566
K07568
K07571
K07588
K07657
K07658
K07722
K08281
K08302
K08307
K08591
K08941
K08963
K08982
K09000
K09001
K09004
K09007
K09013
K09116
K09117
K09122
K09127
K09129
K09138
K09155
K09384
K09458
K09698
K09747
K09749
K09761
K09762
K09763
K09765
K09777
K09808
K09810
K09815
K09816
K09817
K09825
K10112
K10206
K10227
K10236
K10439
K10547
K10716
K10773
K11072
K11189
K11261
K11389
K11473
K11645
K11707
K11720
K11749
K12308
K12410
K12574
K12960
K13038
K13051
K13057
K13292
K13788
K13789
K13926
K13990
K13993
K14170
K14441
K15232
K15342
K15539
K15635
K15726
K15770
K15771
K15772
K15853
K15976
K15986
K15987
K16011
K16052
K16264
K16299
K16370
K16699
K16881
K16959
K17202
K17224
K17324
K17325
K17758
K17759
K17828
K18118
K18682
K18830
K19075
K19076
K19091
K19114
K19115
K19141
K19142
K19954
K20373
K20375
K20444
K20480
K20881
K20962
K21023
K21600
K21636
K21929
K22026
K22205
K22278
K22305
K22316
K22391
K22451
K22502

## Sheet: 1-reactions
id	equation	enzymes	name	pathways	rpairs	source	in_model
Biomass	(0.513689202484501) C00041[c] + (0.295792348151936) C00062[c] + (0.241054974116702) C00152[c] + (0.241054974116702) C00049[c] + (0.0915798373281796) C00097[c] + (0.26316045209247) C00064[c] + (0.26316045209247) C00025[c] + (0.61263753247127) C00037[c] + (0.0947377627532892) C00135[c] + (0.290529139110087) C00407[c] + (0.450530693982308) C00123[c] + (0.343161229528581) C00047[c] + (0.1536857040220…		Estimated biomass for the bacterial ancester			biomass	True
sink_biomass	biomass[c] =>					biomass	True
R07763	C16219[c] + C00005[c] + C00080[c] <=> C16220[c] + C00006[c]	['1.1.1.100', '2.3.1.-']		['Fatty acid biosynthesis', 'Biosynthesis of unsaturated fatty acids', 'Fatty acid metabolism']	[{'RC00001': ['C00005', 'C00006'], 'RC00029': ['C16219', 'C16220']}, {'RC00001': ['C00005', 'C00006'], 'RC00029': ['C16219', 'C16220']}]	KEGG	True
R07759	C16216[c] + C00005[c] + C00080[c] <=> C16217[c] + C00006[c]	['1.1.1.330']		['Biosynthesis of unsaturated fatty acids', 'Fatty acid metabolism']	[{'RC00001': ['C00005', 'C00006'], 'RC00029': ['C16216', 'C16217']}, {'RC00001': ['C00005', 'C00006'], 'RC00029': ['C16216', 'C16217']}]	KEGG	True
R07764	C16220[c] <=> C16221[c] + C00001[c]	['2.3.1.-', '4.2.1.-']		['Fatty acid biosynthesis', 'Biosynthesis of unsaturated fatty acids', 'Fatty acid metabolism']	[{'RC01095': ['C16220', 'C16221']}]	KEGG	True
R05586	C06715[c] + C00010[c] <=> C00527[c] + C00024[c]	['2.3.1.16']		['Benzoate degradation', 'Microbial metabolism in diverse environments']	[{'RC00326': ['C00024', 'C06715'], 'RC00004': ['C00010', 'C00527'], 'RC02728': ['C00527', 'C06715']}, {'RC00326': ['C00024', 'C06715'], 'RC00004': ['C00010', 'C00527'], 'RC02728': ['C00527', 'C06715']}, {'RC00326': ['C00024', 'C06715'], 'RC00004': ['C00010', 'C00527'], 'RC02728': ['C00527', 'C06715']}]	KEGG	True
R07891	C16331[c] + C00024[c] <=> C00010[c] + C16330[c]	['2.3.1.16']		['alpha-Linolenic acid metabolism', 'Metabolic pathways', 'Biosynthesis of secondary metabolites']	[{'RC00326': ['C00024', 'C16330'], 'RC00004': ['C00010', 'C16331'], 'RC02728': ['C16330', 'C16331']}, {'RC00326': ['C00024', 'C16330'], 'RC00004': ['C00010', 'C16331'], 'RC02728': ['C16330', 'C16331']}, {'RC00326': ['C00024', 'C16330'], 'RC00004': ['C00010', 'C16331'], 'RC02728': ['C16330', 'C16331']}]	KEGG	True
R07895	C16335[c] + C00024[c] <=> C00010[c] + C16334[c]	['2.3.1.16']		['alpha-Linolenic acid metabolism', 'Metabolic pathways', 'Biosynthesis of secondary metabolites']	[{'RC00326': ['C00024', 'C16334'], 'RC00004': ['C00010', 'C16335'], 'RC02728': ['C16334', 'C16335']}, {'RC00326': ['C00024', 'C16334'], 'RC00004': ['C00010', 'C16335'], 'RC02728': ['C16334', 'C16335']}, {'RC00326': ['C00024', 'C16334'], 'RC00004': ['C00010', 'C16335'], 'RC02728': ['C16334', 'C16335']}]	KEGG	True
R07899	C16339[c] + C00024[c] <=> C00010[c] + C16338[c]	['2.3.1.16']		['alpha-Linolenic acid metabolism', 'Metabolic pathways', 'Biosynthesis of secondary metabolites']	[{'RC00326': ['C00024', 'C16338'], 'RC00004': ['C00010', 'C16339'], 'RC02728': ['C16338', 'C16339']}, {'RC00326': ['C00024', 'C16338'], 'RC00004': ['C00010', 'C16339'], 'RC02728': ['C16338', 'C16339']}, {'RC00326': ['C00024', 'C16338'], 'RC00004': ['C00010', 'C16339'], 'RC02728': ['C16338', 'C16339']}]	KEGG	True
R02750	C00673[c] + C00008[c] + C00080[c] <=> C01801[c] + C00002[c]	['2.7.1.15']		['Pentose phosphate pathway']	[{'RC00002': ['C00002', 'C00008'], 'RC00017': ['C00673', 'C01801']}, {'RC00002': ['C00002', 'C00008'], 'RC00017': ['C00673', 'C01801']}]	KEGG	True
R07671	C04261[c] + C00072[c] <=> C00615[c] + C16186[c]	['2.7.1.194']		['Ascorbate and aldarate metabolism', 'Metabolic pathways', 'Microbial metabolism in diverse environments']	[{'RC03206': ['C00615', 'C04261'], 'RC00017': ['C00072', 'C16186']}, {'RC03206': ['C00615', 'C04261'], 'RC00017': ['C00072', 'C16186']}]	KEGG	True
R05223	C00194[c] + C00144[c] <=> C06510[c] + C05775[c]	['2.7.8.26']		['Porphyrin and chlorophyll metabolism', 'Metabolic pathways']	[{'RC00078': ['C00194', 'C05775'], 'RC00002': ['C00144', 'C06510']}, {'RC00078': ['C00194', 'C05775'], 'RC00002': ['C00144', 'C06510']}]	KEGG	True
R04594	C04778[c] + C00001[c] <=> C05775[c] + C00009[c]	['3.1.3.73']		['Porphyrin and chlorophyll metabolism', 'Metabolic pathways']	[{'RC00017': ['C04778', 'C05775']}]	KEGG	True
R03634	C01613[c] + C00001[c] <=> C00492[c] + C00124[c]	['3.2.1.22']		['Galactose metabolism']	[{'RC00451': ['C00124', 'C01613'], 'RC00059': ['C00492', 'C01613']}, {'RC00451': ['C00124', 'C01613'], 'RC00059': ['C00492', 'C01613']}]	KEGG	True
R05549	C05404[c] + C00001[c] <=> C00124[c] + C05402[c]	['3.2.1.22']		['Galactose metabolism']	[{'RC00451': ['C00124', 'C05404'], 'RC00059': ['C05402', 'C05404']}, {'RC00451': ['C00124', 'C05404'], 'RC00059': ['C05402', 'C05404']}]	KEGG	True
R07770	C00002[c] + C16241[c] + C00080[c] <=> C00013[c] + C16238[c]	['6.3.1.20']		['Lipoic acid metabolism', 'Metabolic pathways']	[{'RC00043': ['C16238', 'C16241']}]	KEGG	True
R07771	C16238[c] + C16240[c] <=> C16237[c] + C00020[c] + C00080[c]	['6.3.1.20']		['Lipoic acid metabolism', 'Metabolic pathways']	[{'RC00070': ['C00020', 'C16238'], 'RC02896': ['C16237', 'C16238'], 'RC00992': ['C16237', 'C16240']}, {'RC00070': ['C00020', 'C16238'], 'RC02896': ['C16237', 'C16238'], 'RC00992': ['C16237', 'C16240']}, {'RC00070': ['C00020', 'C16238'], 'RC02896': ['C16237', 'C16238'], 'RC00992': ['C16237', 'C16240']}]	KEGG	True
R10151	C00320[c] + (5) C00001[c] + (8) C00125[c] <=> (2) C00059[c] + (8) C00126[c] + (10) C00080[c]	[]		['Sulfur metabolism', 'Metabolic pathways', 'Microbial metabolism in diverse environments']	[{'RC03152': ['C00059', 'C00320'], 'RC03151': ['C00059', 'C00320'], 'RC00016': ['C00125', 'C00126']}, {'RC03152': ['C00059', 'C00320'], 'RC03151': ['C00059', 'C00320'], 'RC00016': ['C00125', 'C00126']}, {'RC03152': ['C00059', 'C00320'], 'RC03151': ['C00059', 'C00320'], 'RC00016': ['C00125', 'C00126']}]	KEGG	True
R05506	C07118[c] + C00010[c] <=> C00512[c] + C00024[c]	['2.3.1.16', '2.3.1.-']		['Ethylbenzene degradation', 'Microbial metabolism in diverse environments', 'Degradation of aromatic compounds']	[{'RC00326': ['C00024', 'C07118'], 'RC00004': ['C00010', 'C00512'], 'RC02898': ['C00512', 'C07118']}, {'RC00326': ['C00024', 'C07118'], 'RC00004': ['C00010', 'C00512'], 'RC02898': ['C00512', 'C07118']}, {'RC00326': ['C00024', 'C07118'], 'RC00004': ['C00010', 'C00512'], 'RC02898': ['C00512', 'C07118']}]	KEGG	True
R08060	C01001[c] + C00001[c] <=> C00058[c] + C00862[c]	['1.2.99.5']		['Methane metabolism', 'Microbial metabolism in diverse environments', 'Carbon metabolism']	[{'RC00197': ['C00862', 'C01001'], 'RC00323': ['C00058', 'C01001']}, {'RC00197': ['C00862', 'C01001'], 'RC00323': ['C00058', 'C01001']}]	KEGG	True
R05509	C00024[c] + C00511[c] <=> C00033[c] + C00894[c]	['2.8.3.12']		['Styrene degradation', 'Microbial metabolism in diverse environments']	[{'RC00012': ['C00024', 'C00033'], 'RC00131': ['C00511', 'C00894']}, {'RC00012': ['C00024', 'C00033'], 'RC00131': ['C00511', 'C00894']}]	KEGG	True
R05225	C06506[c] + (4) C00064[c] + (4) C00002[c] + (4) C00001[c] <=> C06507[c] + (4) C00025[c] + (4) C00009[c] + (4) C00008[c]	['6.3.5.10']		['Porphyrin and chlorophyll metabolism', 'Metabolic pathways']	[{'RC00002': ['C00002', 'C00008'], 'RC00010': ['C00025', 'C00064'], 'RC01302': ['C06506', 'C06507']}, {'RC00002': ['C00002', 'C00008'], 'RC00010': ['C00025', 'C00064'], 'RC01302': ['C06506', 'C06507']}, {'RC00002': ['C00002', 'C00008'], 'RC00010': ['C00025', 'C00064'], 'RC01302': ['C06506', 'C06507']}]	KEGG	True
R06589	C12213[c] <=> C12214[c]	['5.3.1.-']		['Biosynthesis of ansamycins', 'Biosynthesis of antibiotics']	[{'RC00376': ['C12213', 'C12214']}]	KEGG	True
R06927	C02909[c] + C00003[c] <=> C14099[c] + C00004[c] + C00080[c]	['1.1.1.1']	(2-naphthyl)methanol:NAD+ oxidoreductase	['Naphthalene degradation', 'Microbial metabolism in diverse environments', 'Degradation of aromatic compounds']	[{'RC00116': ['C02909', 'C14099'], 'RC00001': ['C00003', 'C00004']}, {'RC00116': ['C02909', 'C14099'], 'RC00001': ['C00003', 'C00004']}]	KEGG	True
R04880	C05576[c] + C00003[c] <=> C05577[c] + C00004[c] + C00080[c]	['1.1.1.1']	3,4-dihydroxyphenylethyleneglycol:NAD+ oxidoreductase	['Tyrosine metabolism', 'Metabolic pathways']	[{'RC00001': ['C00003', 'C00004'], 'RC00099': ['C05576', 'C05577']}, {'RC00001': ['C00003', 'C00004'], 'RC00099': ['C05576', 'C05577']}]	KEGG	True
R05233	C06611[c] + C00003[c] <=> C06613[c] + C00004[c] + C00080[c]	['1.1.1.1']	trans-3-Chloro-2-propene-1-ol:NAD+ oxidoreductase	['Chloroalkane and chloroalkene degradation', 'Metabolic pathways', 'Microbial metabolism in diverse environments']	[{'RC00001': ['C00003', 'C00004'], 'RC00649': ['C06611', 'C06613']}, {'RC00001': ['C00003', 'C00004'], 'RC00649': ['C06611', 'C06613']}]	KEGG	True
R05234	C06612[c] + C00003[c] <=> C16348[c] + C00004[c] + C00080[c]	['1.1.1.1']	cis-3-chloro-2-propene-1-ol:NAD+ oxidoreductase	['Chloroalkane and chloroalkene degradation', 'Metabolic pathways', 'Microbial metabolism in diverse environments']	[{'RC00001': ['C00003', 'C00004'], 'RC00649': ['C06612', 'C16348']}, {'RC00001': ['C00003', 'C00004'], 'RC00649': ['C06612', 'C16348']}]	KEGG	True
R07105	C06899[c] + C00004[c] + C00080[c] <=> C07490[c] + C00003[c] + C00001[c]	['1.1.1.1']	trichloroethanol:NAD+ oxidoreductase	['Metabolism of xenobiotics by cytochrome P450']	[{'RC00001': ['C00003', 'C00004'], 'RC01734': ['C06899', 'C07490']}, {'RC00001': ['C00003', 'C00004'], 'RC01734': ['C06899', 'C07490']}]	KEGG	True
R08281	C07645[c] + C00004[c] + C00080[c] <=> C16551[c] + C00003[c]	['1.1.1.1']	alcophosphamide:NAD+ oxidoreductase	['Drug metabolism - cytochrome P450']	[{'RC00001': ['C00003', 'C00004'], 'RC00087': ['C07645', 'C16551']}, {'RC00001': ['C00003', 'C00004'], 'RC00087': ['C07645', 'C16551']}]	KEGG	True
R06917	C14089[c] + C00003[c] <=> C14090[c] + C00004[c] + C00080[c]	['1.1.1.1']	1-hydroxymethylnaphthalene:NAD+ oxidoreductase	['Naphthalene degradation', 'Microbial metabolism in diverse environments', 'Degradation of aromatic compounds']	[{'RC00116': ['C14089', 'C14090'], 'RC00001': ['C00003', 'C00004']}, {'RC00116': ['C14089', 'C14090'], 'RC00001': ['C00003', 'C00004']}]	KEGG	True
R08306	C16586[c] + C00003[c] <=> C16587[c] + C00004[c] + C00080[c]	['1.1.1.1']	2-phenyl-1,3-propanediol monocarbamate:NAD+ oxidoreductase	['Drug metabolism - cytochrome P450']	[{'RC00001': ['C00003', 'C00004'], 'RC00099': ['C16586', 'C16587']}, {'RC00001': ['C00003', 'C00004'], 'RC00099': ['C16586', 'C16587']}]	KEGG	True
R08310	C16595[c] + C00003[c] <=> C16596[c] + C00004[c] + C00080[c]	['1.1.1.1']	4-hydroxy-5-phenyltetrahydro-1,3-oxazin-2-one:NAD+ oxidoreductase	['Drug metabolism - cytochrome P450']	[{'RC00001': ['C00003', 'C00004'], 'RC02273': ['C16595', 'C16596']}, {'RC00001': ['C00003', 'C00004'], 'RC02273': ['C16595', 'C16596']}]	KEGG	True
R02124	C00473[c] + C00003[c] <=> C00376[c] + C00004[c] + C00080[c]	['1.1.1.1', '1.1.1.105']	retinol:NAD+ oxidoreductase	['Retinol metabolism', 'Metabolic pathways']	[{'RC00001': ['C00003', 'C00004'], 'RC00649': ['C00376', 'C00473']}, {'RC00001': ['C00003', 'C00004'], 'RC00649': ['C00376', 'C00473']}]	KEGG	True
R10116	C20372[c] + C00005[c] + C00080[c] <=> C20373[c] + C00006[c]	['1.1.1.100']	3-hydroxyglutaryl-[acp]-methyl-ester:NADP+ oxidoreductase	['Biotin metabolism', 'Metabolic pathways']	[{'RC00001': ['C00005', 'C00006'], 'RC00029': ['C20372', 'C20373']}, {'RC00001': ['C00005', 'C00006'], 'RC00029': ['C20372', 'C20373']}]	KEGG	True
R10120	C20376[c] + C00005[c] + C00080[c] <=> C20377[c] + C00006[c]	['1.1.1.100']	3-hydroxypimeloyl-[acp]-methyl-ester:NADP+ oxidoreductase	['Biotin metabolism', 'Metabolic pathways']	[{'RC00001': ['C00005', 'C00006'], 'RC00029': ['C20376', 'C20377']}, {'RC00001': ['C00005', 'C00006'], 'RC00029': ['C20376', 'C20377']}]	KEGG	True
R04533	C04618[c] + C00006[c] <=> C05744[c] + C00005[c] + C00080[c]	['1.1.1.100', '2.3.1.85', '2.3.1.86', '2.3.1.-']	(3R)-3-Hydroxybutanoyl-[acyl-carrier protein]:NADP+ oxidoreductase	['Fatty acid biosynthesis', 'Metabolic pathways', 'Fatty acid metabolism']	[{'RC00001': ['C00005', 'C00006'], 'RC00117': ['C04618', 'C05744']}, {'RC00001': ['C00005', 'C00006'], 'RC00117': ['C04618', 'C05744']}]	KEGG	True
R04534	C04619[c] + C00006[c] <=> C05753[c] + C00005[c] + C00080[c]	['1.1.1.100', '2.3.1.85', '2.3.1.86', '2.3.1.-']	(3R)-3-Hydroxydecanoyl-[acyl-carrier-protein]:NADP+ oxidoreductase	['Fatty acid biosynthesis', 'Metabolic pathways', 'Fatty acid metabolism']	[{'RC00001': ['C00005', 'C00006'], 'RC00029': ['C04619', 'C05753']}, {'RC00001': ['C00005', 'C00006'], 'RC00029': ['C04619', 'C05753']}]	KEGG	True
R04536	C04620[c] + C00006[c] <=> C05750[c] + C00005[c] + C00080[c]	['1.1.1.100', '2.3.1.85', '2.3.1.86', '2.3.1.-']	(3R)-3-Hydroxyoctanoyl-[acyl-carrier-protein]:NADP+ oxidoreductase	['Fatty acid biosynthesis', 'Metabolic pathways', 'Fatty acid metabolism']	[{'RC00001': ['C00005', 'C00006'], 'RC00029': ['C04620', 'C05750']}, {'RC00001': ['C00005', 'C00006'], 'RC00029': ['C04620', 'C05750']}]	KEGG	True
R04543	C04633[c] + C00006[c] <=> C05762[c] + C00005[c] + C00080[c]	['1.1.1.100', '2.3.1.85', '2.3.1.86', '2.3.1.-']	(3R)-3-Hydroxypalmitoyl-[acyl-carrier-protein]:NADP+ oxidoreductase	['Fatty acid biosynthesis', 'Metabolic pathways', 'Fatty acid metabolism']	[{'RC00001': ['C00005', 'C00006'], 'RC00029': ['C04633', 'C05762']}, {'RC00001': ['C00005', 'C00006'], 'RC00029': ['C04633', 'C05762']}]	KEGG	True
R04566	C04688[c] + C00006[c] <=> C05759[c] + C00005[c] + C00080[c]	['1.1.1.100', '2.3.1.85', '2.3.1.86', '2.3.1.-']	(3R)-3-Hydroxytetradecanoyl-[acyl-carrier-protein]:NADP+ oxidoreductase	['Fatty acid biosynthesis', 'Metabolic pathways', 'Fatty acid metabolism']	[{'RC00001': ['C00005', 'C00006'], 'RC00029': ['C04688', 'C05759']}, {'RC00001': ['C00005', 'C00006'], 'RC00029': ['C04688', 'C05759']}]	KEGG	True
R04953	C05747[c] + C00006[c] <=> C05746[c] + C00005[c] + C00080[c]	['1.1.1.100', '2.3.1.85', '2.3.1.86', '2.3.1.-']	(3R)-3-Hydroxyhexanoyl-[acyl-carrier-protein]:NADP+ oxidoreductase	['Fatty acid biosynthesis', 'Metabolic pathways', 'Fatty acid metabolism']	[{'RC00001': ['C00005', 'C00006'], 'RC00029': ['C05746', 'C05747']}, {'RC00001': ['C00005', 'C00006'], 'RC00029': ['C05746', 'C05747']}]	KEGG	True
R04964	C05757[c] + C00006[c] <=> C05756[c] + C00005[c] + C00080[c]	['1.1.1.100', '2.3.1.85', '2.3.1.86', '2.3.1.-']	(3R)-3-Hydroxydodecanoyl-[acyl-carrier-protein]:NADP+ oxidoreductase	['Fatty acid biosynthesis', 'Metabolic pathways', 'Fatty acid metabolism']	[{'RC00001': ['C00005', 'C00006'], 'RC00029': ['C05756', 'C05757']}, {'RC00001': ['C00005', 'C00006'], 'RC00029': ['C05756', 'C05757']}]	KEGG	True
R03119	C02457[c] + C00003[c] <=> C00969[c] + C00004[c] + C00080[c]	['1.1.1.202']	propane-1,3-diol:NAD+ 1-oxidoreductase	['Glycerolipid metabolism']	[{'RC00001': ['C00003', 'C00004'], 'RC00087': ['C00969', 'C02457']}, {'RC00001': ['C00003', 'C00004'], 'RC00087': ['C00969', 'C02457']}]	KEGG	True
R02377	C05979[c] + C00003[c] <=> C00479[c] + C00004[c] + C00080[c]	['1.1.1.202']	Propane-1,3-diol:NAD+ 1-oxidoreductase	['Propanoate metabolism']	[{'RC00001': ['C00003', 'C00004'], 'RC00087': ['C00479', 'C05979']}, {'RC00001': ['C00003', 'C00004'], 'RC00087': ['C00479', 'C05979']}]	KEGG	True
R00286	C00029[c] + C00001[c] + (2) C00003[c] <=> C00167[c] + (2) C00004[c] + (3) C00080[c]	['1.1.1.22']	UDP-glucose:NAD+ 6-oxidoreductase	['Pentose and glucuronate interconversions', 'Ascorbate and aldarate metabolism', 'Amino sugar and nucleotide sugar metabolism', 'Metabolic pathways']	[{'RC00001': ['C00003', 'C00004'], 'RC00291': ['C00029', 'C00167']}, {'RC00001': ['C00003', 'C00004'], 'RC00291': ['C00029', 'C00167']}]	KEGG	True
R05688	C11434[c] + C00006[c] <=> C11437[c] + C00005[c] + C00080[c]	['1.1.1.267']	1-Deoxy-D-xylulose-5-phosphate isomeroreductase	['Terpenoid backbone biosynthesis', 'Metabolic pathways', 'Biosynthesis of secondary metabolites', 'Biosynthesis of antibiotics']	[{'RC00001': ['C00005', 'C00006'], 'RC01452': ['C11434', 'C11437']}, {'RC00001': ['C00005', 'C00006'], 'RC01452': ['C11434', 'C11437']}]	KEGG	True
R00704	C00256[c] + C00003[c] <=> C00022[c] + C00004[c] + C00080[c]	['1.1.1.28']	(R)-Lactate:NAD+ oxidoreductase	['Pyruvate metabolism', 'Microbial metabolism in diverse environments']	[{'RC00044': ['C00022', 'C00256'], 'RC00001': ['C00003', 'C00004']}, {'RC00044': ['C00022', 'C00256'], 'RC00001': ['C00003', 'C00004']}]	KEGG	True
R00217	C00036[c] + C00080[c] <=> C00022[c] + C00011[c]	['1.1.1.38', '1.1.1.40', '4.1.1.3']	oxaloacetate carboxy-lyase (pyruvate-forming)	['Pyruvate metabolism', 'Metabolic pathways']	[{'RC00040': ['C00022', 'C00036']}]	KEGG	True
R00475	C00160[c] + C00007[c] <=> C00048[c] + C00027[c]	['1.1.3.15']	glycolate:oxygen 2-oxidoreductase	['Glyoxylate and dicarboxylate metabolism', 'Metabolic pathways', 'Biosynthesis of secondary metabolites', 'Microbial metabolism in diverse environments', 'Biosynthesis of antibiotics', 'Carbon metabolism']	[{'RC02755': ['C00007', 'C00027'], 'RC00042': ['C00048', 'C00160']}, {'RC02755': ['C00007', 'C00027'], 'RC00042': ['C00048', 'C00160']}]	KEGG	True
R00848	C00093[c] + C00016[c] + C00080[c] <=> C00111[c] + C01352[c]	['1.1.5.3']	sn-Glycerol-3-phosphate:(acceptor) 2-oxidoreductase	['Glycerophospholipid metabolism', 'Biosynthesis of secondary metabolites']	[{'RC00126': ['C00016', 'C01352'], 'RC00029': ['C00093', 'C00111']}, {'RC00126': ['C00016', 'C01352'], 'RC00029': ['C00093', 'C00111']}]	KEGG	True
R11634	C00002[c] + C00058[c] + C00080[c] <=> C00131[c] + C00011[c] + C00001[c]	['1.1.98.6']	ATP:formate 2'-oxidoreductase	['Purine metabolism', 'Metabolic pathways']	[{'RC00613': ['C00002', 'C00131']}]	KEGG	True
R11633	C00044[c] + C00058[c] + C00080[c] <=> C00286[c] + C00011[c] + C00001[c]	['1.1.98.6']	GTP:formate 2'-oxidoreductase	['Purine metabolism', 'Metabolic pathways']	[{'RC00613': ['C00044', 'C00286']}]	KEGG	True
R11636	C00063[c] + C00058[c] + C00080[c] <=> C00458[c] + C00011[c] + C00001[c]	['1.1.98.6']	CTP:formate 2'-oxidoreductase	['Pyrimidine metabolism', 'Metabolic pathways']	[{'RC00613': ['C00063', 'C00458']}]	KEGG	True
R11635	C00075[c] + C00058[c] + C00080[c] <=> C00460[c] + C00011[c] + C00001[c]	['1.1.98.6']	UTP:formate 2'-oxidoreductase	['Pyrimidine metabolism']	[{'RC00613': ['C00075', 'C00460']}]	KEGG	True
R04376	C04044[c] + C00007[c] <=> C04479[c]	['1.13.11.16']	3-(2,3-dihydroxyphenyl)propanoate:oxygen 1,2-oxidoreductase (decyclizing)	['Phenylalanine metabolism', 'Microbial metabolism in diverse environments', 'Degradation of aromatic compounds']	[{'RC01140': ['C04044', 'C04479']}]	KEGG	True
R06788	C12623[c] + C00007[c] <=> C12624[c]	['1.13.11.16']	(2E)-3-(2,3-dihydroxyphenyl)prop-2-enoate:oxygen 1,2-oxidoreductase (decyclizing)	['Phenylalanine metabolism', 'Microbial metabolism in diverse environments', 'Degradation of aromatic compounds']	[{'RC01364': ['C12623', 'C12624']}]	KEGG	True
R01632	C00230[c] + C00007[c] <=> C04484[c]	['1.13.11.8']	protocatechuate:oxygen 4,5-oxidoreductase (decyclizing)	['Benzoate degradation', 'Polycyclic aromatic hydrocarbon degradation', 'Aminobenzoate degradation', 'Microbial metabolism in diverse environments']	[{'RC00387': ['C00230', 'C04484']}]	KEGG	True
R04280	C05616[c] + C00007[c] <=> C03671[c] + C00132[c]	['1.13.11.8', '1.13.11.-']	3-O-methylgallate:oxygen 4,5-oxidoreductase (decyclizing)	['Aminobenzoate degradation', 'Microbial metabolism in diverse environments']	[{'RC00233': ['C00132', 'C05616'], 'RC02694': ['C03671', 'C05616']}, {'RC00233': ['C00132', 'C05616'], 'RC02694': ['C03671', 'C05616']}]	KEGG	True
R09565	C01424[c] + C00007[c] <=> C04434[c]	['1.13.11.8', '1.13.11.57']	gallate:oxygen oxidoreductase	['Aminobenzoate degradation', 'Microbial metabolism in diverse environments']	[{'RC02567': ['C01424', 'C04434']}]	KEGG	True
R01768	C00262[c] + C00003[c] + C00001[c] <=> C00385[c] + C00004[c] + C00080[c]	['1.17.1.4']	hypoxanthine:NAD+ oxidoreductase	['Purine metabolism', 'Metabolic pathways']	[{'RC00001': ['C00003', 'C00004'], 'RC00143': ['C00262', 'C00385']}, {'RC00001': ['C00003', 'C00004'], 'RC00143': ['C00262', 'C00385']}]	KEGG	True
R02103	C00385[c] + C00003[c] + C00001[c] <=> C00366[c] + C00004[c] + C00080[c]	['1.17.1.4']	xanthine:NAD+ oxidoreductase	['Purine metabolism', 'Metabolic pathways', 'Microbial metabolism in diverse environments']	[{'RC00001': ['C00003', 'C00004'], 'RC00143': ['C00366', 'C00385']}, {'RC00001': ['C00003', 'C00004'], 'RC00143': ['C00366', 'C00385']}]	KEGG	True
R02291	C00441[c] + C00009[c] + C00006[c] <=> C03082[c] + C00005[c] + C00080[c]	['1.2.1.11']	L-Aspartate-4-semialdehyde:NADP+ oxidoreductase (phosphorylating)	['Glycine, serine and threonine metabolism', 'Cysteine and methionine metabolism', 'Lysine biosynthesis', 'Metabolic pathways', 'Biosynthesis of secondary metabolites', 'Microbial metabolism in diverse environments', 'Biosynthesis of antibiotics', '2-Oxocarboxylic acid metabolism', 'Biosynthesis of amino acids']	[{'RC00001': ['C00005', 'C00006'], 'RC00684': ['C00441', 'C03082']}, {'RC00001': ['C00005', 'C00006'], 'RC00684': ['C00441', 'C03082']}]	KEGG	True
R03443	C01250[c] + C00009[c] + C00006[c] <=> C04133[c] + C00005[c] + C00080[c]	['1.2.1.38']	N-acetyl-L-glutamate-5-semialdehyde:NADP+ 5-oxidoreductase (phosphrylating)	['Arginine biosynthesis', 'Metabolic pathways', 'Biosynthesis of secondary metabolites', 'Biosynthesis of antibiotics', '2-Oxocarboxylic acid metabolism', 'Biosynthesis of amino acids']	[{'RC00001': ['C00005', 'C00006'], 'RC00684': ['C01250', 'C04133']}, {'RC00001': ['C00005', 'C00006'], 'RC00684': ['C01250', 'C04133']}]	KEGG	True
R03313	C01165[c] + C00009[c] + C00006[c] <=> C03287[c] + C00005[c] + C00080[c]	['1.2.1.41']	L-glutamate-5-semialdehyde:NADP+ 5-oxidoreductase (phosphorylating)	['Arginine and proline metabolism', 'Carbapenem biosynthesis', 'Metabolic pathways', 'Biosynthesis of secondary metabolites', 'Biosynthesis of antibiotics', 'Biosynthesis of amino acids']	[{'RC00001': ['C00005', 'C00006'], 'RC00684': ['C01165', 'C03287']}, {'RC00001': ['C00005', 'C00006'], 'RC00684': ['C01165', 'C03287']}]	KEGG	True
R01728	C00254[c] + C00003[c] + C00080[c] <=> C01179[c] + C00011[c] + C00004[c] + C00080[c]	['1.3.1.12']	Prephenate:NAD+ oxidoreductase(decarboxylating)	['Phenylalanine, tyrosine and tryptophan biosynthesis', 'Novobiocin biosynthesis', 'Metabolic pathways', 'Biosynthesis of secondary metabolites', 'Biosynthesis of antibiotics', 'Biosynthesis of amino acids']	[{'RC00001': ['C00003', 'C00004'], 'RC00125': ['C00254', 'C01179']}, {'RC00001': ['C00003', 'C00004'], 'RC00125': ['C00254', 'C01179']}]	KEGG	True
R01869	C00337[c] + C00003[c] <=> C00295[c] + C00080[c] + C00004[c]	['1.3.1.14']	(S)-dihydroorotate:NAD+ oxidoreductase	['Pyrimidine metabolism', 'Metabolic pathways']	[{'RC00001': ['C00003', 'C00004'], 'RC00051': ['C00295', 'C00337']}, {'RC00001': ['C00003', 'C00004'], 'RC00051': ['C00295', 'C00337']}]	KEGG	True
R03291	C01157[c] + C00003[c] <=> C04281[c] + C00004[c] + (2) C00080[c]	['1.5.1.2']	trans-4-Hydroxy-L-proline:NAD+ 5-oxidoreductase	['Arginine and proline metabolism', 'Metabolic pathways']	[{'RC00001': ['C00003', 'C00004'], 'RC00054': ['C01157', 'C04281']}, {'RC00001': ['C00003', 'C00004'], 'RC00054': ['C01157', 'C04281']}]	KEGG	True
R03293	C01157[c] + C00006[c] <=> C04281[c] + C00005[c] + (2) C00080[c]	['1.5.1.2']	trans-4-Hydroxy-L-proline:NADP+ 5-oxidoreductase	['Arginine and proline metabolism', 'Metabolic pathways']	[{'RC00001': ['C00005', 'C00006'], 'RC00054': ['C01157', 'C04281']}, {'RC00001': ['C00005', 'C00006'], 'RC00054': ['C01157', 'C04281']}]	KEGG	True
R07168	C00440[c] + C00003[c] <=> C00143[c] + C00004[c] + C00080[c]	['1.5.1.20']	5-methyltetrahydrofolate:NAD+ oxidoreductase	['One carbon pool by folate', 'Carbon fixation pathways in prokaryotes', 'Metabolic pathways', 'Microbial metabolism in diverse environments', 'Carbon metabolism']	[{'RC00001': ['C00003', 'C00004'], 'RC00081': ['C00143', 'C00440']}, {'RC00001': ['C00003', 'C00004'], 'RC00081': ['C00143', 'C00440']}]	KEGG	True
R01224	C00440[c] + C00006[c] <=> C00143[c] + C00005[c] + C00080[c]	['1.5.1.20']	5-methyltetrahydrofolate:NADP+ oxidoreductase	['One carbon pool by folate', 'Metabolic pathways', 'Microbial metabolism in diverse environments']	[{'RC00001': ['C00005', 'C00006'], 'RC00081': ['C00143', 'C00440']}, {'RC00001': ['C00005', 'C00006'], 'RC00081': ['C00143', 'C00440']}]	KEGG	True
R01220	C00143[c] + C00006[c] <=> C00445[c] + C00005[c]	['1.5.1.5']	5,10-methylenetetrahydrofolate:NADP+ oxidoreductase	['One carbon pool by folate', 'Carbon fixation pathways in prokaryotes', 'Metabolic pathways', 'Microbial metabolism in diverse environments', 'Carbon metabolism']	[{'RC00202': ['C00143', 'C00445'], 'RC00001': ['C00005', 'C00006']}, {'RC00202': ['C00143', 'C00445'], 'RC00001': ['C00005', 'C00006']}]	KEGG	True
R00610	C00213[c] + C00001[c] + C00007[c] <=> C00037[c] + C00067[c] + C00027[c]	['1.5.3.1']	sarcosine:oxygen oxidoreductase (demethylating)	['Glycine, serine and threonine metabolism', 'Metabolic pathways']	[{'RC00557': ['C00067', 'C00213'], 'RC02755': ['C00007', 'C00027'], 'RC00060': ['C00037', 'C00213']}, {'RC00557': ['C00067', 'C00213'], 'RC02755': ['C00007', 'C00027'], 'RC00060': ['C00037', 'C00213']}, {'RC00557': ['C00067', 'C00213'], 'RC02755': ['C00007', 'C00027'], 'RC00060': ['C00037', 'C00213']}]	KEGG	True
R04540	C04832[c] + C11904[c] <=> C04628[c] + C03576[c] + C11903[c]	['1.8.98.1']	Coenzyme B:coenzyme M:methanophenazine oxidoreductase	['Methane metabolism', 'Metabolic pathways', 'Microbial metabolism in diverse environments', 'Carbon metabolism']	[{'RC00011': ['C04628', 'C04832'], 'RC02502': ['C11903', 'C11904']}, {'RC00011': ['C04628', 'C04832'], 'RC02502': ['C11903', 'C11904']}, {'RC00011': ['C04628', 'C04832'], 'RC02502': ['C11903', 'C11904']}]	KEGG	True
R00946	C00440[c] + C00155[c] <=> C00101[c] + C00073[c]	['2.1.1.13']	5-Methyltetrahydrofolate:L-homocysteine S-methyltransferase	['Cysteine and methionine metabolism', 'One carbon pool by folate', 'Metabolic pathways', 'Biosynthesis of secondary metabolites', 'Biosynthesis of amino acids']	[{'RC00035': ['C00073', 'C00155'], 'RC00113': ['C00101', 'C00440']}, {'RC00035': ['C00073', 'C00155'], 'RC00113': ['C00101', 'C00440']}]	KEGG	True
R09365	C05698[c] + C04489[c] <=> C05335[c] + C04144[c]	['2.1.1.13', '2.1.1.14']	5-methyltetrahydropteroyltri-L-glutamate:L-selenohomocysteine Se-methyltransferase	['Selenocompound metabolism']	[{'RC01241': ['C05335', 'C05698'], 'RC00113': ['C04144', 'C04489']}, {'RC01241': ['C05335', 'C05698'], 'RC00113': ['C04144', 'C04489']}]	KEGG	True
R06613	C00143[c] + C00365[c] + C00005[c] + C00080[c] <=> C00101[c] + C00364[c] + C00006[c]	['2.1.1.148']	5,10-methylenetetrahydrofolate,NADPH:dUMP C-methyltransferase	['Pyrimidine metabolism', 'One carbon pool by folate', 'Metabolic pathways']	[{'RC00022': ['C00101', 'C00143'], 'RC00001': ['C00005', 'C00006'], 'RC00332': ['C00364', 'C00365']}, {'RC00022': ['C00101', 'C00143'], 'RC00001': ['C00005', 'C00006'], 'RC00332': ['C00364', 'C00365']}, {'RC00022': ['C00101', 'C00143'], 'RC00001': ['C00005', 'C00006'], 'RC00332': ['C00364', 'C00365']}]	KEGG	True
R09099	C00065[c] + C01217[c] <=> C04377[c] + C00037[c] + C00001[c]	['2.1.2.1']	5,10-methylenetetrahydromethanopterin:glycine hydroxymethyltransferase	['Methane metabolism', 'Microbial metabolism in diverse environments']	[{'RC00112': ['C00037', 'C00065'], 'RC02958': ['C00065', 'C04377'], 'RC01583': ['C01217', 'C04377']}, {'RC00112': ['C00037', 'C00065'], 'RC02958': ['C00065', 'C04377'], 'RC01583': ['C01217', 'C04377']}, {'RC00112': ['C00037', 'C00065'], 'RC02958': ['C00065', 'C04377'], 'RC01583': ['C01217', 'C04377']}]	KEGG	True
R00945	C00143[c] + C00037[c] + C00001[c] <=> C00101[c] + C00065[c]	['2.1.2.1']	5,10-Methylenetetrahydrofolate:glycine hydroxymethyltransferase	['Glycine, serine and threonine metabolism', 'Cyanoamino acid metabolism', 'Glyoxylate and dicarboxylate metabolism', 'One carbon pool by folate', 'Methane metabolism', 'Metabolic pathways', 'Biosynthesis of secondary metabolites', 'Microbial metabolism in diverse environments', 'Biosynthesis of antibiotics', 'Carbon metabolism', 'Biosynthesis of amino acids']	[{'RC00022': ['C00101', 'C00143'], 'RC00112': ['C00037', 'C00065']}, {'RC00022': ['C00101', 'C00143'], 'RC00112': ['C00037', 'C00065']}]	KEGG	True
R04560	C00234[c] + C04677[c] <=> C00101[c] + C04734[c]	['2.1.2.3']	10-Formyltetrahydrofolate:5'-phosphoribosyl-5-amino-4-imidazolecarboxamide formyltransferase	['Purine metabolism', 'One carbon pool by folate', 'Metabolic pathways', 'Biosynthesis of secondary metabolites', 'Biosynthesis of antibiotics']	[{'RC00026': ['C00101', 'C00234'], 'RC00263': ['C04677', 'C04734']}, {'RC00026': ['C00101', 'C00234'], 'RC00263': ['C04677', 'C04734']}]	KEGG	True
R01127	C00130[c] + C00001[c] <=> C04734[c]	['2.1.2.3', '3.5.4.10']	IMP 1,2-hydrolase (decyclizing)	['Purine metabolism', 'Metabolic pathways', 'Biosynthesis of secondary metabolites', 'Biosynthesis of antibiotics']	[{'RC00456': ['C00130', 'C04734']}]	KEGG	True
R02287	C00664[c] + C00025[c] <=> C00101[c] + C00439[c]	['2.1.2.5']	5-Formiminotetrahydrofolate:L-glutamate N-formiminotransferase	['Histidine metabolism', 'One carbon pool by folate', 'Metabolic pathways']	[{'RC00221': ['C00025', 'C00439'], 'RC00223': ['C00101', 'C00664']}, {'RC00221': ['C00025', 'C00439'], 'RC00223': ['C00101', 'C00664']}]	KEGG	True
R03189	C03479[c] + C00025[c] <=> C00101[c] + C01045[c] + C00080[c]	['2.1.2.5']	5-Formyltetrahydrofolate:L-glutamate N-formiminotransferase	['One carbon pool by folate', 'Metabolic pathways']	[{'RC00870': ['C00101', 'C03479'], 'RC00165': ['C00025', 'C01045']}, {'RC00870': ['C00101', 'C03479'], 'RC00165': ['C00025', 'C01045']}]	KEGG	True
R01397	C00169[c] + C00049[c] <=> C00009[c] + C00438[c] + C00080[c]	['2.1.3.2']	carbamoyl-phosphate:L-aspartate carbamoyltransferase	['Pyrimidine metabolism', 'Alanine, aspartate and glutamate metabolism', 'Metabolic pathways']	[{'RC02850': ['C00169', 'C00438'], 'RC00064': ['C00049', 'C00438']}, {'RC02850': ['C00169', 'C00438'], 'RC00064': ['C00049', 'C00438']}]	KEGG	True
R09735	C19848[c] + C06232[c] + C00080[c] <=> C18237[c] + C00020[c] + C00001[c]	['2.10.1.1']	adenylyl-molybdopterin:molybdate molybdate transferase (AMP-forming)	['Folate biosynthesis', 'Metabolic pathways']	[{'RC03462': ['C18237', 'C19848']}]	KEGG	True
R01830	C00085[c] + C00118[c] <=> C00279[c] + C00231[c]	['2.2.1.1']	beta-D-Fructose 6-phosphate:D-glyceraldehyde-3-phosphate glycolaldehyde transferase	['Pentose phosphate pathway', 'Metabolic pathways', 'Biosynthesis of secondary metabolites', 'Microbial metabolism in diverse environments', 'Biosynthesis of antibiotics', 'Carbon metabolism', 'Biosynthesis of amino acids']	[{'RC00226': ['C00279', 'C05345'], 'RC00032': ['C00118', 'C00231']}, {'RC00226': ['C00279', 'C05345'], 'RC00032': ['C00118', 'C00231']}]	KEGG	True
R01827	C05382[c] + C00118[c] <=> C00279[c] + C00085[c]	['2.2.1.2']	sedoheptulose-7-phosphate:D-glyceraldehyde-3-phosphate glyceronetransferase	['Pentose phosphate pathway', 'Metabolic pathways', 'Biosynthesis of secondary metabolites', 'Microbial metabolism in diverse environments', 'Biosynthesis of antibiotics', 'Carbon metabolism', 'Biosynthesis of amino acids']	[{'RC00439': ['C00118', 'C05345'], 'RC00604': ['C00279', 'C05382']}, {'RC00439': ['C00118', 'C05345'], 'RC00604': ['C00279', 'C05382']}]	KEGG	True
R05636	C00022[c] + C00118[c] + C00080[c] <=> C11437[c] + C00011[c]	['2.2.1.7']	1-Deoxy-D-xylulose-5-phosphate pyruvate-lyase (carboxylating)	['Thiamine metabolism', 'Terpenoid backbone biosynthesis', 'Metabolic pathways', 'Biosynthesis of secondary metabolites', 'Biosynthesis of antibiotics']	[{'RC00032': ['C00118', 'C11437']}]	KEGG	True
R00259	C00024[c] + C00025[c] <=> C00010[c] + C00624[c] + C00080[c]	['2.3.1.1']	acetyl-CoA:L-glutamate N-acetyltransferase	['Arginine biosynthesis', 'Metabolic pathways', 'Biosynthesis of secondary metabolites', 'Biosynthesis of antibiotics', '2-Oxocarboxylic acid metabolism', 'Biosynthesis of amino acids']	[{'RC00064': ['C00025', 'C00624'], 'RC00004': ['C00010', 'C00024']}, {'RC00064': ['C00025', 'C00624'], 'RC00004': ['C00010', 'C00024']}]	KEGG	True
R00851	C00093[c] + C00040[c] <=> C00681[c] + C00010[c] + (2) C00080[c]	['2.3.1.15']	acyl-CoA:sn-glycerol-3-phosphate 1-O-acyltransferase	['Glycerolipid metabolism', 'Glycerophospholipid metabolism', 'Metabolic pathways', 'Biosynthesis of secondary metabolites']	[{'RC00004': ['C00010', 'C00040'], 'RC00041': ['C00093', 'C00681']}, {'RC00004': ['C00010', 'C00040'], 'RC00041': ['C00093', 'C00681']}]	KEGG	True
R05332	C00024[c] + C06156[c] <=> C00010[c] + C04501[c] + C00080[c]	['2.3.1.157']	Acetyl-CoA:D-glucosamine-1-phosphate N-acetyltransferase	['Amino sugar and nucleotide sugar metabolism', 'Metabolic pathways', 'Biosynthesis of antibiotics']	[{'RC00004': ['C00010', 'C00024'], 'RC00166': ['C04501', 'C06156']}, {'RC00004': ['C00010', 'C00024'], 'RC00166': ['C04501', 'C06156']}]	KEGG	True
R03858	C01832[c] + C00024[c] <=> C00010[c] + C05261[c]	['2.3.1.16']	Lauroyl-CoA:acetyl-CoA C-acyltransferase	['Fatty acid elongation', 'Fatty acid degradation', 'Metabolic pathways', 'Fatty acid metabolism']	[{'RC00326': ['C00024', 'C05261'], 'RC00004': ['C00010', 'C01832']}, {'RC00326': ['C00024', 'C05261'], 'RC00004': ['C00010', 'C01832']}]	KEGG	True
R03778	C01944[c] + C00024[c] <=> C00010[c] + C05265[c]	['2.3.1.16']	Octanoyl-CoA:acetyl-CoA C-acyltransferase	['Fatty acid elongation', 'Fatty acid degradation', 'Metabolic pathways', 'Fatty acid metabolism']	[{'RC00326': ['C00024', 'C05265'], 'RC00004': ['C00010', 'C01944']}, {'RC00326': ['C00024', 'C05265'], 'RC00004': ['C00010', 'C01944']}]	KEGG	True
R04747	C05270[c] + C00024[c] <=> C00010[c] + C05267[c]	['2.3.1.16']	Hexanoyl-CoA:acetyl-CoA C-acyltransferase	['Fatty acid elongation', 'Fatty acid degradation', 'Metabolic pathways', 'Fatty acid metabolism']	[{'RC00326': ['C00024', 'C05267'], 'RC00004': ['C00010', 'C05270']}, {'RC00326': ['C00024', 'C05267'], 'RC00004': ['C00010', 'C05270']}]	KEGG	True
R04742	C05274[c] + C00024[c] <=> C00010[c] + C05263[c]	['2.3.1.16']	Decanoyl-CoA:acetyl-CoA C-acyltransferase	['Fatty acid elongation', 'Fatty acid degradation', 'Metabolic pathways', 'Fatty acid metabolism']	[{'RC00326': ['C00024', 'C05263'], 'RC00004': ['C00010', 'C05274']}, {'RC00326': ['C00024', 'C05263'], 'RC00004': ['C00010', 'C05274']}]	KEGG	True
R08091	C16466[c] + C00010[c] <=> C16470[c] + C00024[c]	['2.3.1.16']	7-methyl-3-oxo-6-octenoyl-CoA:acetyl-CoA C-acyltransferase	['Geraniol degradation']	[{'RC00326': ['C00024', 'C16466'], 'RC00004': ['C00010', 'C16470'], 'RC02728': ['C16466', 'C16470']}, {'RC00326': ['C00024', 'C16466'], 'RC00004': ['C00010', 'C16470'], 'RC02728': ['C16466', 'C16470']}, {'RC00326': ['C00024', 'C16466'], 'RC00004': ['C00010', 'C16470'], 'RC02728': ['C16466', 'C16470']}]	KEGG	True
R08095	C16471[c] + C00010[c] <=> C03069[c] + C00024[c]	['2.3.1.16']	3-methylcrotonyl-CoA:acetyl-CoA C-acyltransferase	['Geraniol degradation']	[{'RC02955': ['C03069', 'C16471'], 'RC00326': ['C00024', 'C16471'], 'RC00004': ['C00010', 'C03069']}, {'RC02955': ['C03069', 'C16471'], 'RC00326': ['C00024', 'C16471'], 'RC00004': ['C00010', 'C03069']}, {'RC02955': ['C03069', 'C16471'], 'RC00326': ['C00024', 'C16471'], 'RC00004': ['C00010', 'C03069']}]	KEGG	True
R03991	C02593[c] + C00024[c] <=> C00010[c] + C05259[c]	['2.3.1.16', '2.3.1.155']	myristoyl-CoA:acetylCoA C-myristoyltransferase	['Fatty acid elongation', 'Fatty acid degradation', 'Metabolic pathways', 'Fatty acid metabolism']	[{'RC00326': ['C00024', 'C05259'], 'RC00004': ['C00010', 'C02593']}, {'RC00326': ['C00024', 'C05259'], 'RC00004': ['C00010', 'C02593']}]	KEGG	True
R00829	C00091[c] + C00024[c] <=> C00010[c] + C02232[c]	['2.3.1.16', '2.3.1.174']	succinyl-CoA:acetyl-CoA C-acyltransferase	['Phenylalanine metabolism', 'Benzoate degradation', 'Microbial metabolism in diverse environments']	[{'RC00326': ['C00024', 'C02232'], 'RC00004': ['C00010', 'C00091']}, {'RC00326': ['C00024', 'C02232'], 'RC00004': ['C00010', 'C00091']}]	KEGG	True
R01174	C00136[c] + C00009[c] <=> C00010[c] + C02527[c]	['2.3.1.19']	butanoyl-CoA:phosphate butanoyltransferase	['Butanoate metabolism', 'Metabolic pathways']	[{'RC02816': ['C00136', 'C02527'], 'RC00004': ['C00010', 'C00136']}, {'RC02816': ['C00136', 'C02527'], 'RC00004': ['C00010', 'C00136']}]	KEGG	True
R04550	C06022[c] + C04688[c] <=> C04652[c] + C00229[c]	['2.3.1.191']	(3R)-3-hydroxymyristoyl-[acyl-carrier protein]:UDP-3-O-[(3R)-3-hydroxymyristoyl]-alpha-D-glucosamine N-acetyltransferase	['Lipopolysaccharide biosynthesis', 'Metabolic pathways']	[{'RC00039': ['C00229', 'C04688'], 'RC00166': ['C04652', 'C06022']}, {'RC00039': ['C00229', 'C04688'], 'RC00166': ['C04652', 'C06022']}]	KEGG	True
R05075	C05761[c] + C06251[c] <=> C06026[c] + C00229[c]	['2.3.1.243']	tetradecanoyl-[acyl-carrier protein]:dodecanoyl-KDO2-lipid IV(A) O-tetradecanoyltransferase	['Lipopolysaccharide biosynthesis', 'Metabolic pathways']	[{'RC00037': ['C06026', 'C06251'], 'RC00039': ['C00229', 'C05761']}, {'RC00037': ['C06026', 'C06251'], 'RC00039': ['C00229', 'C05761']}]	KEGG	True
R00371	C00024[c] + C00037[c] <=> C00010[c] + C03508[c]	['2.3.1.29']	Acetyl-CoA:glycine C-acetyltransferase	['Glycine, serine and threonine metabolism']	[{'RC00004': ['C00010', 'C00024'], 'RC00394': ['C00037', 'C03508']}, {'RC00004': ['C00010', 'C00024'], 'RC00394': ['C00037', 'C03508']}]	KEGG	True
R00586	C00065[c] + C00024[c] <=> C00979[c] + C00010[c]	['2.3.1.30']	acetyl-CoA:L-serine O-acetyltransferase	['Cysteine and methionine metabolism', 'Sulfur metabolism', 'Metabolic pathways', 'Biosynthesis of secondary metabolites', 'Microbial metabolism in diverse environments', 'Biosynthesis of antibiotics', 'Carbon metabolism', 'Biosynthesis of amino acids']	[{'RC00004': ['C00010', 'C00024'], 'RC00041': ['C00065', 'C00979']}, {'RC00004': ['C00010', 'C00024'], 'RC00041': ['C00065', 'C00979']}]	KEGG	True
R02282	C00437[c] + C00025[c] <=> C00077[c] + C00624[c]	['2.3.1.35']	N2-Acetyl-L-ornithine:L-glutamate N-acetyltransferase	['Arginine biosynthesis', 'Metabolic pathways', '2-Oxocarboxylic acid metabolism', 'Biosynthesis of amino acids']	[{'RC00064': ['C00077', 'C00437']}, {'RC00064': ['C00077', 'C00437']}]	KEGG	True
R01626	C00083[c] + C00229[c] <=> C00010[c] + C01209[c]	['2.3.1.39', '2.3.1.85', '2.3.1.86', '2.3.1.-']	Malonyl-CoA:[acyl-carrier-protein] S-malonyltransferase	['Fatty acid biosynthesis', 'Metabolic pathways', 'Fatty acid metabolism']	[{'RC00004': ['C00010', 'C00083'], 'RC00039': ['C00229', 'C01209'], 'RC02727': ['C00083', 'C01209']}, {'RC00004': ['C00010', 'C00083'], 'RC00039': ['C00229', 'C01209'], 'RC02727': ['C00083', 'C01209']}, {'RC00004': ['C00010', 'C00083'], 'RC00039': ['C00229', 'C01209'], 'RC02727': ['C00083', 'C01209']}]	KEGG	True
R10115	C19673[c] + C01209[c] + C00080[c] <=> C20372[c] + C00011[c] + C00229[c]	['2.3.1.41', '2.3.1.179']	malonyl-[acyl-carrier protein]-methyl-ester:malonyl-[acyl-carrier protein] C-acyltransferase	['Biotin metabolism', 'Metabolic pathways']	[{'RC02888': ['C01209', 'C20372'], 'RC02728': ['C19673', 'C20372'], 'RC00039': ['C00229', 'C19673']}, {'RC02888': ['C01209', 'C20372'], 'RC02728': ['C19673', 'C20372'], 'RC00039': ['C00229', 'C19673']}, {'RC02888': ['C01209', 'C20372'], 'RC02728': ['C19673', 'C20372'], 'RC00039': ['C00229', 'C19673']}]	KEGG	True
R10119	C20375[c] + C01209[c] + C00080[c] <=> C20376[c] + C00011[c] + C00229[c]	['2.3.1.41', '2.3.1.179']	glutaryl-[acp]-methyl-ester:malonyl-[acyl-carrier protein] C-acyltransferase (decarboxylating)	['Biotin metabolism', 'Metabolic pathways']	[{'RC02888': ['C01209', 'C20376'], 'RC02728': ['C20375', 'C20376'], 'RC00039': ['C00229', 'C20375']}, {'RC02888': ['C01209', 'C20376'], 'RC02728': ['C20375', 'C20376'], 'RC00039': ['C00229', 'C20375']}, {'RC02888': ['C01209', 'C20376'], 'RC02728': ['C20375', 'C20376'], 'RC00039': ['C00229', 'C20375']}]	KEGG	True
R04355	C03939[c] + C01209[c] + C00080[c] <=> C05744[c] + C00011[c] + C00229[c]	['2.3.1.41', '2.3.1.85', '2.3.1.86', '2.3.1.179', '2.3.1.-']	Acyl-[acyl-carrier-protein]:malonyl-[acyl-carrier-protein] C-acyltransferase (decarboxylating)	['Fatty acid biosynthesis', 'Metabolic pathways', 'Fatty acid metabolism']	[{'RC02729': ['C03939', 'C05744'], 'RC00039': ['C00229', 'C03939'], 'RC02888': ['C01209', 'C05744']}, {'RC02729': ['C03939', 'C05744'], 'RC00039': ['C00229', 'C03939'], 'RC02888': ['C01209', 'C05744']}, {'RC02729': ['C03939', 'C05744'], 'RC00039': ['C00229', 'C03939'], 'RC02888': ['C01209', 'C05744']}]	KEGG	True
R04726	C05223[c] + C01209[c] + C00080[c] <=> C05759[c] + C00011[c] + C00229[c]	['2.3.1.41', '2.3.1.85', '2.3.1.86', '2.3.1.179', '2.3.1.-']	dodecanoyl-[acyl-carrier-protein]:malonyl-[acyl-carrier-protein] C-acyltransferase (decarboxylating)	['Fatty acid biosynthesis', 'Metabolic pathways', 'Fatty acid metabolism']	[{'RC02888': ['C01209', 'C05759'], 'RC02728': ['C05223', 'C05759'], 'RC00039': ['C00229', 'C05223']}, {'RC02888': ['C01209', 'C05759'], 'RC02728': ['C05223', 'C05759'], 'RC00039': ['C00229', 'C05223']}, {'RC02888': ['C01209', 'C05759'], 'RC02728': ['C05223', 'C05759'], 'RC00039': ['C00229', 'C05223']}]	KEGG	True
R04952	C05745[c] + C01209[c] + C00080[c] <=> C05746[c] + C00011[c] + C00229[c]	['2.3.1.41', '2.3.1.85', '2.3.1.86', '2.3.1.179', '2.3.1.-']	butyryl-[acyl-carrier protein]:malonyl-[acyl-carrier-protein] C-acyltransferase (decarboxylating)	['Fatty acid biosynthesis', 'Metabolic pathways', 'Fatty acid metabolism']	[{'RC02888': ['C01209', 'C05746'], 'RC02728': ['C05745', 'C05746'], 'RC00039': ['C00229', 'C05745']}, {'RC02888': ['C01209', 'C05746'], 'RC02728': ['C05745', 'C05746'], 'RC00039': ['C00229', 'C05745']}, {'RC02888': ['C01209', 'C05746'], 'RC02728': ['C05745', 'C05746'], 'RC00039': ['C00229', 'C05745']}]	KEGG	True
R04957	C05749[c] + C01209[c] + C00080[c] <=> C05750[c] + C00011[c] + C00229[c]	['2.3.1.41', '2.3.1.85', '2.3.1.86', '2.3.1.179', '2.3.1.-']	hexanoyl-[acyl-carrier protein]:malonyl-[acyl-carrier-protein] C-acyltransferase (decarboxylating)	['Fatty acid biosynthesis', 'Metabolic pathways', 'Fatty acid metabolism']	[{'RC02888': ['C01209', 'C05750'], 'RC02728': ['C05749', 'C05750'], 'RC00039': ['C00229', 'C05749']}, {'RC02888': ['C01209', 'C05750'], 'RC02728': ['C05749', 'C05750'], 'RC00039': ['C00229', 'C05749']}, {'RC02888': ['C01209', 'C05750'], 'RC02728': ['C05749', 'C05750'], 'RC00039': ['C00229', 'C05749']}]	KEGG	True
R04960	C05752[c] + C01209[c] + C00080[c] <=> C05753[c] + C00011[c] + C00229[c]	['2.3.1.41', '2.3.1.85', '2.3.1.86', '2.3.1.179', '2.3.1.-']	Octanoyl-[acyl-carrier protein]:malonyl-[acyl-carrier-protein] C-acyltransferase (decarboxylating)	['Fatty acid biosynthesis', 'Metabolic pathways', 'Fatty acid metabolism']	[{'RC02888': ['C01209', 'C05753'], 'RC02728': ['C05752', 'C05753'], 'RC00039': ['C00229', 'C05752']}, {'RC02888': ['C01209', 'C05753'], 'RC02728': ['C05752', 'C05753'], 'RC00039': ['C00229', 'C05752']}, {'RC02888': ['C01209', 'C05753'], 'RC02728': ['C05752', 'C05753'], 'RC00039': ['C00229', 'C05752']}]	KEGG	True
R04963	C05755[c] + C01209[c] + C00080[c] <=> C05756[c] + C00011[c] + C00229[c]	['2.3.1.41', '2.3.1.85', '2.3.1.86', '2.3.1.179', '2.3.1.-']	Decanoyl-[acyl-carrier protein]:malonyl-[acyl-carrier-protein] C-acyltransferase (decarboxylating)	['Fatty acid biosynthesis', 'Metabolic pathways', 'Fatty acid metabolism']	[{'RC02888': ['C01209', 'C05756'], 'RC02728': ['C05755', 'C05756'], 'RC00039': ['C00229', 'C05755']}, {'RC02888': ['C01209', 'C05756'], 'RC02728': ['C05755', 'C05756'], 'RC00039': ['C00229', 'C05755']}, {'RC02888': ['C01209', 'C05756'], 'RC02728': ['C05755', 'C05756'], 'RC00039': ['C00229', 'C05755']}]	KEGG	True
R00230	C00024[c] + C00009[c] <=> C00010[c] + C00227[c]	['2.3.1.8']	acetyl-CoA:phosphate acetyltransferase	['Taurine and hypotaurine metabolism', 'Pyruvate metabolism', 'Methane metabolism', 'Carbon fixation pathways in prokaryotes', 'Metabolic pathways', 'Microbial metabolism in diverse environments', 'Carbon metabolism']	[{'RC00004': ['C00010', 'C00024'], 'RC02746': ['C00024', 'C00227']}, {'RC00004': ['C00010', 'C00024'], 'RC02746': ['C00024', 'C00227']}]	KEGG	True
R00921	C00100[c] + C00009[c] <=> C02876[c] + C00010[c]	['2.3.1.8', '2.3.1.222']	propanoyl-CoA:phosphate propanoyltransferase	['Propanoate metabolism', 'Metabolic pathways']	[{'RC02816': ['C00100', 'C02876'], 'RC00004': ['C00010', 'C00100']}, {'RC02816': ['C00100', 'C02876'], 'RC00004': ['C00010', 'C00100']}]	KEGG	True
R04428	C04618[c] <=> C04246[c] + C00001[c]	['2.3.1.85', '2.3.1.86', '2.3.1.-', '4.2.1.59']	(3R)-3-Hydroxybutanoyl-[acyl-carrier-protein] hydro-lyase	['Fatty acid biosynthesis', 'Metabolic pathways', 'Fatty acid metabolism']	[{'RC00831': ['C04246', 'C04618']}]	KEGG	True
R04535	C04619[c] <=> C05754[c] + C00001[c]	['2.3.1.85', '2.3.1.86', '2.3.1.-', '4.2.1.59']	(3R)-3-Hydroxybutanoyl-[acyl-carrier-protein] hydro-lyase	['Fatty acid biosynthesis', 'Metabolic pathways', 'Fatty acid metabolism']	[{'RC01095': ['C04619', 'C05754']}]	KEGG	True
R04537	C04620[c] <=> C05751[c] + C00001[c]	['2.3.1.85', '2.3.1.86', '2.3.1.-', '4.2.1.59']	(3R)-3-Hydroxybutanoyl-[acyl-carrier-protein] hydro-lyase	['Fatty acid biosynthesis', 'Metabolic pathways', 'Fatty acid metabolism']	[{'RC01095': ['C04620', 'C05751']}]	KEGG	True
R04544	C04633[c] <=> C05763[c] + C00001[c]	['2.3.1.85', '2.3.1.86', '2.3.1.-', '4.2.1.59']	(3R)-3-hydroxypalmitoyl-[acyl-carrier-protein] hydro-lyase	['Fatty acid biosynthesis', 'Metabolic pathways', 'Fatty acid metabolism']	[{'RC01095': ['C04633', 'C05763']}]	KEGG	True
R04568	C04688[c] <=> C05760[c] + C00001[c]	['2.3.1.85', '2.3.1.86', '2.3.1.-', '4.2.1.59']	(3R)-3-Hydroxypalmitoyl-[acyl-carrier-protein] hydro-lyase	['Fatty acid biosynthesis', 'Metabolic pathways', 'Fatty acid metabolism']	[{'RC01095': ['C04688', 'C05760']}]	KEGG	True
R04954	C05747[c] <=> C05748[c] + C00001[c]	['2.3.1.85', '2.3.1.86', '2.3.1.-', '4.2.1.59']	(3R)-3-Hydroxybutanoyl-[acyl-carrier-protein] hydro-lyase	['Fatty acid biosynthesis', 'Metabolic pathways', 'Fatty acid metabolism']	[{'RC01095': ['C05747', 'C05748']}]	KEGG	True
R04965	C05757[c] <=> C05758[c] + C00001[c]	['2.3.1.85', '2.3.1.86', '2.3.1.-', '4.2.1.59']	(3R)-3-Hydroxybutanoyl-[acyl-carrier-protein] hydro-lyase	['Fatty acid biosynthesis', 'Metabolic pathways', 'Fatty acid metabolism']	[{'RC01095': ['C05757', 'C05758']}]	KEGG	True
R01177	C00024[c] + C00136[c] <=> C00010[c] + C05269[c]	['2.3.1.9', '2.3.1.16']	butanoyl-CoA:acetyl-CoA C-butanoyltransferase	['Fatty acid elongation', 'Fatty acid degradation', 'Metabolic pathways', 'Fatty acid metabolism']	[{'RC00326': ['C00024', 'C05269'], 'RC00004': ['C00010', 'C00136']}, {'RC00326': ['C00024', 'C05269'], 'RC00004': ['C00010', 'C00136']}]	KEGG	True
R00927	C00100[c] + C00024[c] <=> C00010[c] + C03344[c]	['2.3.1.9', '2.3.1.16']	acetyl-CoA:propanoyl-CoA 2-C-acetyltransferase	['Valine, leucine and isoleucine degradation', 'Metabolic pathways', 'Biosynthesis of secondary metabolites', 'Biosynthesis of antibiotics']	[{'RC00405': ['C00100', 'C03344'], 'RC00004': ['C00010', 'C00024']}, {'RC00405': ['C00100', 'C03344'], 'RC00004': ['C00010', 'C00024']}]	KEGG	True
R00952	C00185[c] + C00009[c] <=> C00103[c] + C00031[c]	['2.4.1.20']	cellobiose:phosphate alpha-D-glucosyltransferase	['Starch and sucrose metabolism', 'Metabolic pathways']	[{'RC00049': ['C00031', 'C00185']}]	KEGG	True
R05662	C04851[c] + C00043[c] <=> C05893[c] + C00015[c] + C00080[c]	['2.4.1.227']	UDP-N-acetyl-D-glucosamine:N-acetyl-alpha-D-muramyl(oyl-L-Ala-gamma-D-Glu-L-Lys-D-Ala-D-Ala)-diphosphoundecaprenol 4-beta-N-acetylglucosaminlytransferase	['Peptidoglycan biosynthesis', 'Metabolic pathways']	[{'RC00005': ['C00015', 'C00043'], 'RC00049': ['C04851', 'C05893']}, {'RC00005': ['C00015', 'C00043'], 'RC00049': ['C04851', 'C05893']}]	KEGG	True
R05032	C05897[c] + C00043[c] <=> C05898[c] + C00015[c] + C00080[c]	['2.4.1.227']	UDP-N-acetyl-D-glucosamine:undecaprenyl-diphospho-N-acetylmuramoyl-L-alanyl-gamma-D-glutamyl-meso-2,6-diaminopimeloyl-D-alanyl-D-alanine 4-beta-N-acetylglucosaminlytransferase	['Peptidoglycan biosynthesis']	[{'RC00005': ['C00015', 'C00043'], 'RC00049': ['C05897', 'C05898']}, {'RC00005': ['C00015', 'C00043'], 'RC00049': ['C05897', 'C05898']}]	KEGG	True
R11306	C00029[c] + C00031[c] <=> C01083[c] + C00015[c] + C00080[c]	['2.4.1.245']	UDP-D-glucose:D-glucose 1-alpha-D-glucosyltransferase	['Starch and sucrose metabolism']	[{'RC02748': ['C00029', 'C01083'], 'RC00005': ['C00015', 'C00029'], 'RC00049': ['C00031', 'C01083']}, {'RC02748': ['C00029', 'C01083'], 'RC00005': ['C00015', 'C00029'], 'RC00049': ['C00031', 'C01083']}, {'RC02748': ['C00029', 'C01083'], 'RC00005': ['C00015', 'C00029'], 'RC00049': ['C00031', 'C01083']}]	KEGG	True
R08946	C00498[c] + C00031[c] <=> C01083[c] + C00008[c] + C00080[c]	['2.4.1.245']	ADP-glucose: D-glucose 1-alpha-D-glucosyltransferase	['Starch and sucrose metabolism', 'Metabolic pathways']	[{'RC00005': ['C00008', 'C00498'], 'RC00049': ['C00031', 'C01083']}, {'RC00005': ['C00008', 'C00498'], 'RC00049': ['C00031', 'C01083']}]	KEGG	True
R02484	C00526[c] + C00009[c] <=> C00106[c] + C00672[c]	['2.4.2.1', '2.4.2.2', '2.4.2.3', '2.4.2.4']	deoxyuridine:orthophosphate 2-deoxy-D-ribosyltransferase	['Pyrimidine metabolism']	[{'RC00063': ['C00106', 'C00526']}]	KEGG	True
R01072	C03090[c] + C00013[c] + C00025[c] <=> C00064[c] + C00119[c] + C00001[c]	['2.4.2.14']	5-phosphoribosylamine:diphosphate phospho-alpha-D-ribosyltransferase (glutamate-amidating)	['Purine metabolism', 'Alanine, aspartate and glutamate metabolism', 'Metabolic pathways', 'Biosynthesis of secondary metabolites', 'Biosynthesis of antibiotics']	[{'RC00010': ['C00025', 'C00064'], 'RC02752': ['C00064', 'C03090'], 'RC02724': ['C00119', 'C03090']}, {'RC00010': ['C00025', 'C00064'], 'RC02752': ['C00064', 'C03090'], 'RC02724': ['C00119', 'C03090']}, {'RC00010': ['C00025', 'C00064'], 'RC02752': ['C00064', 'C03090'], 'RC02724': ['C00119', 'C03090']}]	KEGG	True
R02296	C00475[c] + C00009[c] <=> C00380[c] + C00620[c]	['2.4.2.2']	Cytidine:orthophosphate alpha-D-ribosyltransferase	['Pyrimidine metabolism', 'Metabolic pathways']	[{'RC00063': ['C00380', 'C00475']}]	KEGG	True
R01876	C00299[c] + C00009[c] <=> C00106[c] + C00620[c]	['2.4.2.2', '2.4.2.3']	uridine:phosphate alpha-D-ribosyltransferase	['Pyrimidine metabolism', 'Metabolic pathways']	[{'RC00063': ['C00106', 'C00299']}]	KEGG	True
R01570	C00214[c] + C00009[c] <=> C00178[c] + C00672[c]	['2.4.2.2', '2.4.2.4']	thymidine:phosphate deoxy-alpha-D-ribosyltransferase	['Pyrimidine metabolism', 'Metabolic pathways']	[{'RC00063': ['C00178', 'C00214']}]	KEGG	True
R01402	C00170[c] + C00009[c] <=> C00147[c] + C04188[c]	['2.4.2.28']	S-methyl-5'-thioadenosine:phosphate S-methyl-5-thio-alpha-D-ribosyl-transferase	['Cysteine and methionine metabolism', 'Metabolic pathways']	[{'RC02819': ['C00170', 'C04188'], 'RC00063': ['C00147', 'C00170']}, {'RC02819': ['C00170', 'C04188'], 'RC00063': ['C00147', 'C00170']}]	KEGG	True
R04378	C04677[c] + C00013[c] <=> C04051[c] + C00119[c]	['2.4.2.7']	1-(5'-Phosphoribosyl)-5-amino-4-imidazolecarboxamide:pyrophosphate phosphoribosyltransferase	['Purine metabolism']	[{'RC00063': ['C04051', 'C04677']}]	KEGG	True
R00190	C00020[c] + C00013[c] <=> C00147[c] + C00119[c]	['2.4.2.7', '2.4.2.8']	AMP:diphosphate phospho-D-ribosyltransferase	['Purine metabolism', 'Metabolic pathways']	[{'RC00063': ['C00020', 'C00147']}]	KEGG	True
R01229	C00144[c] + C00013[c] <=> C00242[c] + C00119[c]	['2.4.2.7', '2.4.2.8', '2.4.2.22']	GMP:diphosphate 5-phospho-alpha-D-ribosyltransferase	['Purine metabolism', 'Metabolic pathways']	[{'RC00063': ['C00144', 'C00242']}]	KEGG	True
R01132	C00130[c] + C00013[c] <=> C00262[c] + C00119[c]	['2.4.2.8']	IMP:diphosphate phospho-D-ribosyltransferase	['Purine metabolism', 'Metabolic pathways']	[{'RC00063': ['C00130', 'C00262']}]	KEGG	True
R08237	C02380[c] + C00119[c] <=> C04646[c] + C00013[c]	['2.4.2.8']	6-thioinosine 5'-monophosphate:diphosphate phospho-D-ribosyltransferase	['Drug metabolism - other enzymes']	[{'RC00122': ['C02380', 'C04646']}]	KEGG	True
R08245	C07648[c] + C00119[c] <=> C16619[c] + C00013[c]	['2.4.2.8']	6-thioguanosine monophosphate:diphosphate phospho-D-ribosyltransferase	['Drug metabolism - other enzymes']	[{'RC00063': ['C07648', 'C16619']}]	KEGG	True
R08238	C16614[c] + C00119[c] <=> C16615[c] + C00013[c]	['2.4.2.8']	6-methylthiopurine 5'-monophosphate ribonucleotide:diphosphate phospho-D-ribosyltransferase	['Drug metabolism - other enzymes']	[{'RC00122': ['C16614', 'C16615']}]	KEGG	True
R02142	C00655[c] + C00013[c] <=> C00385[c] + C00119[c]	['2.4.2.8', '2.4.2.22']	XMP:pyrophosphate phosphoribosyltransferase	['Purine metabolism', 'Metabolic pathways', 'Biosynthesis of secondary metabolites']	[{'RC00122': ['C00385', 'C00655']}]	KEGG	True
R00966	C00105[c] + C00013[c] <=> C00106[c] + C00119[c]	['2.4.2.9']	UMP:diphosphate phospho-alpha-D-ribosyltransferase	['Pyrimidine metabolism', 'Metabolic pathways']	[{'RC00063': ['C00105', 'C00106']}]	KEGG	True
R01658	C00235[c] + C00129[c] <=> C00013[c] + C00341[c]	['2.5.1.1']	Dimethylallyl-diphosphate:isopentenyl-diphosphate dimethylallyltranstransferase	['Terpenoid backbone biosynthesis', 'Metabolic pathways', 'Biosynthesis of secondary metabolites', 'Biosynthesis of antibiotics']	[{'RC00279': ['C00129', 'C00341']}]	KEGG	True
R02003	C00341[c] + C00129[c] <=> C00013[c] + C00448[c]	['2.5.1.10']	Geranyl-diphosphate:isopentenyl-diphosphate geranyltrans-transferase	['Terpenoid backbone biosynthesis', 'Metabolic pathways', 'Biosynthesis of secondary metabolites', 'Biosynthesis of antibiotics']	[{'RC00279': ['C00129', 'C00448']}]	KEGG	True
R01920	C01137[c] + C00134[c] <=> C00170[c] + C00315[c] + C00080[c]	['2.5.1.16']	S-adenosylmethioninamine:putrescine 3-aminopropyltransferase	['Cysteine and methionine metabolism', 'Arginine and proline metabolism', 'Glutathione metabolism', 'Metabolic pathways']	[{'RC00021': ['C00170', 'C01137'], 'RC00053': ['C00134', 'C00315']}, {'RC00021': ['C00170', 'C01137'], 'RC00053': ['C00134', 'C00315']}]	KEGG	True
R08359	C01137[c] + C01672[c] <=> C00170[c] + C16565[c] + C00080[c]	['2.5.1.16']	S-adenosylmethioninamine:cadaverine 3-aminopropyltransferase	['Glutathione metabolism']	[{'RC00021': ['C00170', 'C01137'], 'RC00053': ['C01672', 'C16565']}, {'RC00021': ['C00170', 'C01137'], 'RC00053': ['C01672', 'C16565']}]	KEGG	True
R02869	C01137[c] + C00315[c] <=> C00170[c] + C00750[c] + C00080[c]	['2.5.1.16', '2.5.1.22']	S-adenosylmethioninamine:spermidine 3-aminopropyltransferase	['Cysteine and methionine metabolism', 'Arginine and proline metabolism', 'beta-Alanine metabolism', 'Glutathione metabolism', 'Metabolic pathways']	[{'RC00021': ['C00170', 'C01137'], 'RC00053': ['C00315', 'C00750']}, {'RC00021': ['C00170', 'C01137'], 'RC00053': ['C00315', 'C00750']}]	KEGG	True
R03460	C00074[c] + C03175[c] <=> C00009[c] + C01269[c]	['2.5.1.19']	Phosphoenolpyruvate:3-phosphoshikimate 5-O-(1-carboxyvinyl)-transferase	['Phenylalanine, tyrosine and tryptophan biosynthesis', 'Metabolic pathways', 'Biosynthesis of secondary metabolites', 'Biosynthesis of antibiotics', 'Biosynthesis of amino acids']	[{'RC00350': ['C01269', 'C03175']}]	KEGG	True
R02061	C00448[c] + C00129[c] <=> C00013[c] + C00353[c]	['2.5.1.29']	trans,trans-Farnesyl-diphosphate:isopentenyl-diphosphate farnesyltranstransferase	['Terpenoid backbone biosynthesis', 'Metabolic pathways', 'Biosynthesis of secondary metabolites', 'Biosynthesis of antibiotics']	[{'RC00279': ['C00129', 'C00353']}]	KEGG	True
R00694	C00079[c] + C00026[c] <=> C00166[c] + C00025[c]	['2.6.1.1', '2.6.1.5', '2.6.1.9', '2.6.1.57']	L-Phenylalanine:2-oxoglutarate aminotransferase	['Phenylalanine metabolism', 'Phenylalanine, tyrosine and tryptophan biosynthesis', 'Tropane, piperidine and pyridine alkaloid biosynthesis', 'Metabolic pathways', 'Biosynthesis of secondary metabolites', 'Biosynthesis of antibiotics', '2-Oxocarboxylic acid metabolism', 'Biosynthesis of amino acids']	[{'RC00006': ['C00079', 'C00166']}, {'RC00006': ['C00079', 'C00166']}]	KEGG	True
R00734	C00082[c] + C00026[c] <=> C01179[c] + C00025[c]	['2.6.1.1', '2.6.1.5', '2.6.1.9', '2.6.1.57']	L-tyrosine:2-oxoglutarate aminotransferase	['Ubiquinone and other terpenoid-quinone biosynthesis', 'Tyrosine metabolism', 'Phenylalanine, tyrosine and tryptophan biosynthesis', 'Novobiocin biosynthesis', 'Isoquinoline alkaloid biosynthesis', 'Metabolic pathways', 'Biosynthesis of secondary metabolites', 'Biosynthesis of antibiotics', '2-Oxocarboxylic acid metabolism', 'Biosynthesis of amino acids']	[{'RC00006': ['C00082', 'C01179']}, {'RC00006': ['C00082', 'C01179']}]	KEGG	True
R02283	C00437[c] + C00026[c] <=> C01250[c] + C00025[c]	['2.6.1.11']	N2-Acetyl-L-ornithine:2-oxoglutarate aminotransferase	['Arginine biosynthesis', 'Metabolic pathways', 'Biosynthesis of secondary metabolites', 'Biosynthesis of antibiotics', '2-Oxocarboxylic acid metabolism', 'Biosynthesis of amino acids']	[{'RC00062': ['C00437', 'C01250'], 'RC00006': ['C00025', 'C00026']}, {'RC00062': ['C00437', 'C01250'], 'RC00006': ['C00025', 'C00026']}]	KEGG	True
R00768	C00064[c] + C00085[c] <=> C00025[c] + C00352[c]	['2.6.1.16']	L-glutamine:D-fructose-6-phosphate isomerase (deaminating)	['Alanine, aspartate and glutamate metabolism', 'Amino sugar and nucleotide sugar metabolism', 'Metabolic pathways', 'Biosynthesis of antibiotics']	[{'RC00163': ['C00085', 'C00352'], 'RC00010': ['C00025', 'C00064'], 'RC02752': ['C00064', 'C00352']}, {'RC00163': ['C00085', 'C00352'], 'RC00010': ['C00025', 'C00064'], 'RC02752': ['C00064', 'C00352']}, {'RC00163': ['C00085', 'C00352'], 'RC00010': ['C00025', 'C00064'], 'RC02752': ['C00064', 'C00352']}]	KEGG	True
R04475	C04421[c] + C00026[c] + (3) C00080[c] <=> C04462[c] + C00025[c]	['2.6.1.17']	N-Succinyl-L-2,6-diaminoheptanedioate:2-oxoglutarate amino-transferase	['Lysine biosynthesis', 'Metabolic pathways', 'Microbial metabolism in diverse environments', 'Biosynthesis of amino acids']	[{'RC00006': ['C04421', 'C04462']}, {'RC00006': ['C04421', 'C04462']}]	KEGG	True
R02199	C00407[c] + C00026[c] <=> C00671[c] + C00025[c]	['2.6.1.42']	L-Isoleucine:2-oxoglutarate aminotransferase	['Valine, leucine and isoleucine degradation', 'Valine, leucine and isoleucine biosynthesis', 'Glucosinolate biosynthesis', 'Metabolic pathways', 'Biosynthesis of secondary metabolites', 'Biosynthesis of antibiotics', '2-Oxocarboxylic acid metabolism', 'Biosynthesis of amino acids']	[{'RC00036': ['C00407', 'C00671'], 'RC00006': ['C00025', 'C00026']}, {'RC00036': ['C00407', 'C00671'], 'RC00006': ['C00025', 'C00026']}]	KEGG	True
R10991	C02356[c] + C00026[c] <=> C00109[c] + C00025[c]	['2.6.1.42']	2-aminobutanoate:2-oxoglutarate aminotransferase	['Cysteine and methionine metabolism', 'Metabolic pathways']	[{'RC00006': ['C00109', 'C02356']}, {'RC00006': ['C00109', 'C02356']}]	KEGG	True
R01214	C00183[c] + C00026[c] <=> C00141[c] + C00025[c]	['2.6.1.6', '2.6.1.42']	L-Valine:2-oxoglutarate aminotransferase	['Valine, leucine and isoleucine degradation', 'Valine, leucine and isoleucine biosynthesis', 'Pantothenate and CoA biosynthesis', 'Glucosinolate biosynthesis', 'Metabolic pathways', 'Biosynthesis of secondary metabolites', 'Biosynthesis of antibiotics', '2-Oxocarboxylic acid metabolism', 'Biosynthesis of amino acids']	[{'RC00036': ['C00141', 'C00183'], 'RC00006': ['C00025', 'C00026']}, {'RC00036': ['C00141', 'C00183'], 'RC00006': ['C00025', 'C00026']}]	KEGG	True
R01090	C00123[c] + C00026[c] <=> C00233[c] + C00025[c]	['2.6.1.6', '2.6.1.42', '2.6.1.67']	L-Leucine:2-oxoglutarate aminotransferase	['Valine, leucine and isoleucine degradation', 'Valine, leucine and isoleucine biosynthesis', 'Glucosinolate biosynthesis', 'Metabolic pathways', 'Biosynthesis of secondary metabolites', '2-Oxocarboxylic acid metabolism', 'Biosynthesis of amino acids']	[{'RC00006': ['C00123', 'C00233']}, {'RC00006': ['C00123', 'C00233']}]	KEGG	True
R07613	C00666[c] + C00026[c] <=> C03972[c] + C00025[c] + C00001[c] + C00080[c]	['2.6.1.83']	LL-2,6-diaminoheptanedioate:2-oxoglutarate aminotransferase	['Lysine biosynthesis', 'Metabolic pathways', 'Biosynthesis of secondary metabolites', 'Biosynthesis of antibiotics', 'Biosynthesis of amino acids']	[{'RC01847': ['C00666', 'C03972'], 'RC00006': ['C00025', 'C00026']}, {'RC01847': ['C00666', 'C03972'], 'RC00006': ['C00025', 'C00026']}]	KEGG	True
R03243	C01100[c] + C00026[c] <=> C01267[c] + C00025[c]	['2.6.1.9']	5-Amino-2-oxopentanoate:2-oxoglutarate aminotransferase	['Histidine metabolism', 'Metabolic pathways', 'Biosynthesis of secondary metabolites', 'Biosynthesis of amino acids']	[{'RC00888': ['C01100', 'C01267'], 'RC00006': ['C00025', 'C00026']}, {'RC00888': ['C01100', 'C01267'], 'RC00006': ['C00025', 'C00026']}]	KEGG	True
R04779	C00002[c] + C00085[c] <=> C00008[c] + C00354[c] + C00080[c]	['2.7.1.11']	ATP:D-fructose-6-phosphate 1-phosphotransferase	['Glycolysis / Gluconeogenesis', 'Pentose phosphate pathway', 'Fructose and mannose metabolism', 'Metabolic pathways', 'Biosynthesis of secondary metabolites', 'Microbial metabolism in diverse environments', 'Biosynthesis of antibiotics', 'Carbon metabolism', 'Biosynthesis of amino acids']	[{'RC00002': ['C00002', 'C00008'], 'RC00017': ['C05345', 'C05378']}, {'RC00002': ['C00002', 'C00008'], 'RC00017': ['C05345', 'C05378']}]	KEGG	True
R03237	C00063[c] + C01097[c] <=> C00112[c] + C03785[c] + C00080[c]	['2.7.1.11']	CTP:D-tagatose 6-phosphate 1-phosphotransferase	['Galactose metabolism', 'Metabolic pathways']	[{'RC00002': ['C00063', 'C00112'], 'RC00017': ['C01097', 'C03785']}, {'RC00002': ['C00063', 'C00112'], 'RC00017': ['C01097', 'C03785']}]	KEGG	True
R03238	C00075[c] + C01097[c] <=> C00015[c] + C03785[c] + C00080[c]	['2.7.1.11']	UTP:D-tagatose 6-phosphate 1-phosphotransferase	['Galactose metabolism', 'Metabolic pathways']	[{'RC00002': ['C00015', 'C00075'], 'RC00017': ['C01097', 'C03785']}, {'RC00002': ['C00015', 'C00075'], 'RC00017': ['C01097', 'C03785']}]	KEGG	True
R03239	C00081[c] + C01097[c] <=> C00104[c] + C03785[c] + (2) C00080[c]	['2.7.1.11']	ITP:D-tagatose 6-phosphate 1-phosphotransferase	['Galactose metabolism', 'Metabolic pathways']	[{'RC00002': ['C00081', 'C00104'], 'RC00017': ['C01097', 'C03785']}, {'RC00002': ['C00081', 'C00104'], 'RC00017': ['C01097', 'C03785']}]	KEGG	True
R03236	C01097[c] + C00002[c] <=> C03785[c] + C00008[c] + C00080[c]	['2.7.1.11', '2.7.1.56', '2.7.1.144']	ATP:D-tagatose-6-phosphate 1-phosphotransferase	['Galactose metabolism', 'Metabolic pathways']	[{'RC00002': ['C00002', 'C00008'], 'RC00017': ['C01097', 'C03785']}, {'RC00002': ['C00002', 'C00008'], 'RC00017': ['C01097', 'C03785']}]	KEGG	True
R01051	C00002[c] + C00121[c] <=> C00008[c] + C00117[c] + C00080[c]	['2.7.1.15']	ATP:D-ribose 5-phosphotransferase	['Pentose phosphate pathway']	[{'RC00002': ['C00002', 'C00008'], 'RC00017': ['C00117', 'C00121']}, {'RC00002': ['C00002', 'C00008'], 'RC00017': ['C00117', 'C00121']}]	KEGG	True
R01567	C00002[c] + C00214[c] <=> C00008[c] + C00364[c] + C00080[c]	['2.7.1.21']	ATP:thymidine 5'-phosphotransferase	['Pyrimidine metabolism', 'Metabolic pathways']	[{'RC00002': ['C00002', 'C00008'], 'RC00017': ['C00214', 'C00364']}, {'RC00002': ['C00002', 'C00008'], 'RC00017': ['C00214', 'C00364']}]	KEGG	True
R02099	C00002[c] + C00526[c] <=> C00008[c] + C00365[c] + C00080[c]	['2.7.1.21']	ATP:deoxyuridine 5'-phosphotransferase	['Pyrimidine metabolism']	[{'RC00002': ['C00002', 'C00008'], 'RC00017': ['C00365', 'C00526']}, {'RC00002': ['C00002', 'C00008'], 'RC00017': ['C00365', 'C00526']}]	KEGG	True
R08233	C11736[c] + C00002[c] + C00080[c] <=> C04242[c] + C00008[c]	['2.7.1.21']	ATP:5-fluorodeoxyuridine 5'-phosphotransferase	['Drug metabolism - other enzymes']	[{'RC00002': ['C00002', 'C00008'], 'RC00017': ['C04242', 'C11736']}, {'RC00002': ['C00002', 'C00008'], 'RC00017': ['C04242', 'C11736']}]	KEGG	True
R00104	C00002[c] + C00003[c] <=> C00008[c] + C00006[c] + C00080[c]	['2.7.1.23']	ATP:NAD+ 2'-phosphotransferase	['Nicotinate and nicotinamide metabolism', 'Metabolic pathways']	[{'RC00078': ['C00003', 'C00006'], 'RC00002': ['C00002', 'C00008']}, {'RC00078': ['C00003', 'C00006'], 'RC00002': ['C00002', 'C00008']}]	KEGG	True
R00130	C00002[c] + C00882[c] <=> C00008[c] + C00010[c] + C00080[c]	['2.7.1.24']	ATP:dephospho-CoA 3'-phosphotransferase	['Pantothenate and CoA biosynthesis', 'Metabolic pathways']	[{'RC00078': ['C00010', 'C00882'], 'RC00002': ['C00002', 'C00008']}, {'RC00078': ['C00010', 'C00882'], 'RC00002': ['C00002', 'C00008']}]	KEGG	True
R00847	C00002[c] + C00116[c] <=> C00008[c] + C00093[c] + C00080[c]	['2.7.1.30']	ATP:glycerol 3-phosphotransferase	['Glycerolipid metabolism', 'Metabolic pathways']	[{'RC00002': ['C00002', 'C00008'], 'RC00017': ['C00093', 'C00116']}, {'RC00002': ['C00002', 'C00008'], 'RC00017': ['C00093', 'C00116']}]	KEGG	True
R01771	C00002[c] + C00263[c] <=> C00008[c] + C01102[c] + C00080[c]	['2.7.1.39']	ATP:L-homoserine O-phosphotransferase	['Glycine, serine and threonine metabolism', 'Metabolic pathways', 'Biosynthesis of secondary metabolites', 'Microbial metabolism in diverse environments', 'Biosynthesis of amino acids']	[{'RC00002': ['C00002', 'C00008'], 'RC00017': ['C00263', 'C01102']}, {'RC00002': ['C00002', 'C00008'], 'RC00017': ['C00263', 'C01102']}]	KEGG	True
R00200	C00002[c] + C00022[c] <=> C00008[c] + C00074[c] + C00080[c]	['2.7.1.40']	ATP:pyruvate 2-O-phosphotransferase	['Glycolysis / Gluconeogenesis', 'Purine metabolism', 'Pyruvate metabolism', 'Metabolic pathways', 'Biosynthesis of secondary metabolites', 'Microbial metabolism in diverse environments', 'Biosynthesis of antibiotics', 'Carbon metabolism', 'Biosynthesis of amino acids']	[{'RC00002': ['C00002', 'C00008'], 'RC00015': ['C00022', 'C00074']}, {'RC00002': ['C00002', 'C00008'], 'RC00015': ['C00022', 'C00074']}]	KEGG	True
R00430	C00044[c] + C00022[c] <=> C00035[c] + C00074[c] + C00080[c]	['2.7.1.40']	GTP:pyruvate 2-O-phosphotransferase	['Purine metabolism', 'Metabolic pathways']	[{'RC00002': ['C00035', 'C00044'], 'RC00015': ['C00022', 'C00074']}, {'RC00002': ['C00035', 'C00044'], 'RC00015': ['C00022', 'C00074']}]	KEGG	True
R01138	C00131[c] + C00022[c] <=> C00206[c] + C00074[c] + C00080[c]	['2.7.1.40']	dATP:pyruvate 2-O-phosphotransferase	['Purine metabolism', 'Metabolic pathways']	[{'RC00002': ['C00131', 'C00206'], 'RC00015': ['C00022', 'C00074']}, {'RC00002': ['C00131', 'C00206'], 'RC00015': ['C00022', 'C00074']}]	KEGG	True
R02320	C00201[c] + C00022[c] <=> C00454[c] + C00074[c]	['2.7.1.40']	NTP:pyruvate O2-phosphotransferase	['Pyruvate metabolism', 'Metabolic pathways', 'Microbial metabolism in diverse environments']	[{'RC00002': ['C00201', 'C00454'], 'RC00015': ['C00022', 'C00074']}, {'RC00002': ['C00201', 'C00454'], 'RC00015': ['C00022', 'C00074']}]	KEGG	True
R01858	C00286[c] + C00022[c] <=> C00361[c] + C00074[c] + C00080[c]	['2.7.1.40']	dGTP:pyruvate 2-O-phosphotransferase	['Purine metabolism', 'Metabolic pathways']	[{'RC00002': ['C00286', 'C00361'], 'RC00015': ['C00022', 'C00074']}, {'RC00002': ['C00286', 'C00361'], 'RC00015': ['C00022', 'C00074']}]	KEGG	True
R00968	C00044[c] + C00299[c] <=> C00035[c] + C00105[c] + C00080[c]	['2.7.1.48']	GTP:uridine 5'-phosphotransferase	['Pyrimidine metabolism', 'Metabolic pathways']	[{'RC00002': ['C00035', 'C00044'], 'RC00017': ['C00105', 'C00299']}, {'RC00002': ['C00035', 'C00044'], 'RC00017': ['C00105', 'C00299']}]	KEGG	True
R00517	C00044[c] + C00475[c] <=> C00035[c] + C00055[c] + C00080[c]	['2.7.1.48']	GTP:cytidine 5'-phosphotransferase	['Pyrimidine metabolism', 'Metabolic pathways']	[{'RC00002': ['C00035', 'C00044'], 'RC00017': ['C00055', 'C00475']}, {'RC00002': ['C00035', 'C00044'], 'RC00017': ['C00055', 'C00475']}]	KEGG	True
R00967	C00075[c] + C00299[c] <=> C00015[c] + C00105[c] + C00080[c]	['2.7.1.48']	UTP:uridine 5'-phosphotransferase	['Pyrimidine metabolism', 'Metabolic pathways']	[{'RC00002': ['C00015', 'C00075'], 'RC00017': ['C00105', 'C00299']}, {'RC00002': ['C00015', 'C00075'], 'RC00017': ['C00105', 'C00299']}]	KEGG	True
R00516	C00075[c] + C00475[c] <=> C00015[c] + C00055[c] + C00080[c]	['2.7.1.48']	UTP:cytidine 5'-phosphotransferase	['Pyrimidine metabolism', 'Metabolic pathways']	[{'RC00002': ['C00015', 'C00075'], 'RC00017': ['C00055', 'C00475']}, {'RC00002': ['C00015', 'C00075'], 'RC00017': ['C00055', 'C00475']}]	KEGG	True
R00970	C00081[c] + C00299[c] <=> C00104[c] + C00105[c] + (2) C00080[c]	['2.7.1.48']	ITP:uridine 5'-phosphotransferase	['Pyrimidine metabolism', 'Metabolic pathways']	[{'RC00002': ['C00081', 'C00104'], 'RC00017': ['C00105', 'C00299']}, {'RC00002': ['C00081', 'C00104'], 'RC00017': ['C00105', 'C00299']}]	KEGG	True
R00962	C00081[c] + C00475[c] <=> C00104[c] + C00055[c] + (2) C00080[c]	['2.7.1.48']	ITP:cytidine 5'-phosphotransferase	['Pyrimidine metabolism', 'Metabolic pathways']	[{'RC00002': ['C00081', 'C00104'], 'RC00017': ['C00055', 'C00475']}, {'RC00002': ['C00081', 'C00104'], 'RC00017': ['C00055', 'C00475']}]	KEGG	True
R01549	C00131[c] + C00299[c] <=> C00206[c] + C00105[c] + C00080[c]	['2.7.1.48']	dATP:uridine 5'-phosphotransferase	['Pyrimidine metabolism', 'Metabolic pathways']	[{'RC00002': ['C00131', 'C00206'], 'RC00017': ['C00105', 'C00299']}, {'RC00002': ['C00131', 'C00206'], 'RC00017': ['C00105', 'C00299']}]	KEGG	True
R01548	C00131[c] + C00475[c] <=> C00206[c] + C00055[c] + C00080[c]	['2.7.1.48']	dATP:cytidine 5'-phosphotransferase	['Pyrimidine metabolism', 'Metabolic pathways']	[{'RC00002': ['C00131', 'C00206'], 'RC00017': ['C00055', 'C00475']}, {'RC00002': ['C00131', 'C00206'], 'RC00017': ['C00055', 'C00475']}]	KEGG	True
R01880	C00286[c] + C00299[c] <=> C00361[c] + C00105[c] + C00080[c]	['2.7.1.48']	dGTP:uridine 5'-phosphotransferase	['Pyrimidine metabolism', 'Metabolic pathways']	[{'RC00002': ['C00286', 'C00361'], 'RC00017': ['C00105', 'C00299']}, {'RC00002': ['C00286', 'C00361'], 'RC00017': ['C00105', 'C00299']}]	KEGG	True
R02091	C00286[c] + C00475[c] <=> C00361[c] + C00055[c] + C00080[c]	['2.7.1.48']	dGTP:cytidine 5'-phosphotransferase	['Pyrimidine metabolism', 'Metabolic pathways']	[{'RC00002': ['C00286', 'C00361'], 'RC00017': ['C00055', 'C00475']}, {'RC00002': ['C00286', 'C00361'], 'RC00017': ['C00055', 'C00475']}]	KEGG	True
R02327	C00458[c] + C00299[c] <=> C00705[c] + C00105[c] + C00080[c]	['2.7.1.48']	dCTP:uridine 5'-phosphotransferase	['Pyrimidine metabolism', 'Metabolic pathways']	[{'RC00002': ['C00458', 'C00705'], 'RC00017': ['C00105', 'C00299']}, {'RC00002': ['C00458', 'C00705'], 'RC00017': ['C00105', 'C00299']}]	KEGG	True
R02371	C00458[c] + C00475[c] <=> C00705[c] + C00055[c] + C00080[c]	['2.7.1.48']	dCTP:cytidine 5'-phosphotransferase	['Pyrimidine metabolism', 'Metabolic pathways']	[{'RC00002': ['C00458', 'C00705'], 'RC00017': ['C00055', 'C00475']}, {'RC00002': ['C00458', 'C00705'], 'RC00017': ['C00055', 'C00475']}]	KEGG	True
R02097	C00459[c] + C00299[c] <=> C00363[c] + C00105[c] + C00080[c]	['2.7.1.48']	dTTP:uridine 5'-phosphotransferase	['Pyrimidine metabolism', 'Metabolic pathways']	[{'RC00002': ['C00363', 'C00459'], 'RC00017': ['C00105', 'C00299']}, {'RC00002': ['C00363', 'C00459'], 'RC00017': ['C00105', 'C00299']}]	KEGG	True
R02096	C00459[c] + C00475[c] <=> C00363[c] + C00055[c] + C00080[c]	['2.7.1.48']	dTTP:cytidine 5'-phosphotransferase	['Pyrimidine metabolism', 'Metabolic pathways']	[{'RC00002': ['C00363', 'C00459'], 'RC00017': ['C00055', 'C00475']}, {'RC00002': ['C00363', 'C00459'], 'RC00017': ['C00055', 'C00475']}]	KEGG	True
R02332	C00460[c] + C00299[c] <=> C01346[c] + C00105[c] + C00080[c]	['2.7.1.48']	dUTP:uridine 5'-phosphotransferase	['Pyrimidine metabolism', 'Metabolic pathways']	[{'RC00002': ['C00460', 'C01346'], 'RC00017': ['C00105', 'C00299']}, {'RC00002': ['C00460', 'C01346'], 'RC00017': ['C00105', 'C00299']}]	KEGG	True
R02372	C00460[c] + C00475[c] <=> C01346[c] + C00055[c] + C00080[c]	['2.7.1.48']	dUTP:cytidine 5'-phosphotransferase	['Pyrimidine metabolism', 'Metabolic pathways']	[{'RC00002': ['C00460', 'C01346'], 'RC00017': ['C00055', 'C00475']}, {'RC00002': ['C00460', 'C01346'], 'RC00017': ['C00055', 'C00475']}]	KEGG	True
R08232	C16633[c] + C00002[c] <=> C16634[c] + C00008[c] + C00080[c]	['2.7.1.48']	ATP:5-fluorouridine 5'-phosphotransferase	['Drug metabolism - other enzymes']	[{'RC00002': ['C00002', 'C00008'], 'RC00017': ['C16633', 'C16634']}, {'RC00002': ['C00002', 'C00008'], 'RC00017': ['C16633', 'C16634']}]	KEGG	True
R00964	C00002[c] + C00299[c] <=> C00008[c] + C00105[c] + C00080[c]	['2.7.1.48', '2.7.1.213']	ATP:uridine 5'-phosphotransferase	['Pyrimidine metabolism', 'Metabolic pathways']	[{'RC00002': ['C00002', 'C00008'], 'RC00017': ['C00105', 'C00299']}, {'RC00002': ['C00002', 'C00008'], 'RC00017': ['C00105', 'C00299']}]	KEGG	True
R00513	C00002[c] + C00475[c] <=> C00008[c] + C00055[c] + C00080[c]	['2.7.1.48', '2.7.1.213']	ATP:cytidine 5'-phosphotransferase	['Pyrimidine metabolism', 'Metabolic pathways']	[{'RC00002': ['C00002', 'C00008'], 'RC00017': ['C00055', 'C00475']}, {'RC00002': ['C00002', 'C00008'], 'RC00017': ['C00055', 'C00475']}]	KEGG	True
R02071	C00002[c] + C01094[c] <=> C00008[c] + C00354[c] + C00080[c]	['2.7.1.56']	ATP:D-fructose-1-phosphate 6-phosphotransferase	['Fructose and mannose metabolism']	[{'RC00002': ['C00002', 'C00008'], 'RC00017': ['C01094', 'C05378']}, {'RC00002': ['C00002', 'C00008'], 'RC00017': ['C01094', 'C05378']}]	KEGG	True
R01201	C00002[c] + C00140[c] <=> C00008[c] + C00357[c] + C00080[c]	['2.7.1.59']	ATP:N-acetyl-D-glucosamine 6-phosphotransferase	['Amino sugar and nucleotide sugar metabolism', 'Metabolic pathways']	[{'RC00002': ['C00002', 'C00008'], 'RC00017': ['C00140', 'C00357']}, {'RC00002': ['C00002', 'C00008'], 'RC00017': ['C00140', 'C00357']}]	KEGG	True
R02412	C00002[c] + C00493[c] <=> C00008[c] + C03175[c] + C00080[c]	['2.7.1.71']	ATP:shikimate 3-phosphotransferase	['Phenylalanine, tyrosine and tryptophan biosynthesis', 'Metabolic pathways', 'Biosynthesis of secondary metabolites', 'Biosynthesis of antibiotics', 'Biosynthesis of amino acids']	[{'RC00078': ['C00493', 'C03175'], 'RC00002': ['C00002', 'C00008']}, {'RC00078': ['C00493', 'C03175'], 'RC00002': ['C00002', 'C00008']}]	KEGG	True
R00315	C00002[c] + C00033[c] <=> C00008[c] + C00227[c]	['2.7.2.1', '2.7.2.15']	ATP:acetate phosphotransferase	['Taurine and hypotaurine metabolism', 'Pyruvate metabolism', 'Methane metabolism', 'Carbon fixation pathways in prokaryotes', 'Metabolic pathways', 'Microbial metabolism in diverse environments', 'Carbon metabolism']	[{'RC00002': ['C00002', 'C00008'], 'RC00043': ['C00033', 'C00227']}, {'RC00002': ['C00002', 'C00008'], 'RC00043': ['C00033', 'C00227']}]	KEGG	True
R01353	C00002[c] + C00163[c] <=> C00008[c] + C02876[c]	['2.7.2.1', '2.7.2.15']	ATP:propanoate phosphotransferase	['Propanoate metabolism', 'Metabolic pathways']	[{'RC00002': ['C00002', 'C00008'], 'RC00043': ['C00163', 'C02876']}, {'RC00002': ['C00002', 'C00008'], 'RC00043': ['C00163', 'C02876']}]	KEGG	True
R00239	C00002[c] + C00025[c] <=> C00008[c] + C03287[c]	['2.7.2.11']	ATP:L-glutamate 5-phosphotransferase	['Arginine and proline metabolism', 'Carbapenem biosynthesis', 'Metabolic pathways', 'Biosynthesis of antibiotics', 'Biosynthesis of amino acids']	[{'RC00002': ['C00002', 'C00008'], 'RC00043': ['C00025', 'C03287']}, {'RC00002': ['C00002', 'C00008'], 'RC00043': ['C00025', 'C03287']}]	KEGG	True
R01512	C00002[c] + C00197[c] <=> C00008[c] + C00236[c]	['2.7.2.3']	ATP:3-phospho-D-glycerate 1-phosphotransferase	['Glycolysis / Gluconeogenesis', 'Carbon fixation in photosynthetic organisms', 'Metabolic pathways', 'Biosynthesis of secondary metabolites', 'Microbial metabolism in diverse environments', 'Biosynthesis of antibiotics', 'Carbon metabolism', 'Biosynthesis of amino acids']	[{'RC00002': ['C00002', 'C00008'], 'RC00043': ['C00197', 'C00236']}, {'RC00002': ['C00002', 'C00008'], 'RC00043': ['C00197', 'C00236']}]	KEGG	True
R00480	C00002[c] + C00049[c] <=> C00008[c] + C03082[c]	['2.7.2.4']	ATP:L-aspartate 4-phosphotransferase	['Glycine, serine and threonine metabolism', 'Monobactam biosynthesis', 'Cysteine and methionine metabolism', 'Lysine biosynthesis', 'Metabolic pathways', 'Biosynthesis of secondary metabolites', 'Microbial metabolism in diverse environments', 'Biosynthesis of antibiotics', '2-Oxocarboxylic acid metabolism', 'Biosynthesis of amino acids']	[{'RC00002': ['C00002', 'C00008'], 'RC00043': ['C00049', 'C03082']}, {'RC00002': ['C00002', 'C00008'], 'RC00043': ['C00049', 'C03082']}]	KEGG	True
R01688	C00002[c] + C00246[c] <=> C00008[c] + C02527[c]	['2.7.2.7']	ATP:butanoate 1-phosphotransferase	['Butanoate metabolism', 'Metabolic pathways']	[{'RC00002': ['C00002', 'C00008'], 'RC00043': ['C00246', 'C02527']}, {'RC00002': ['C00002', 'C00008'], 'RC00043': ['C00246', 'C02527']}]	KEGG	True
R00512	C00002[c] + C00055[c] <=> C00008[c] + C00112[c]	['2.7.4.14', '2.7.4.25']	ATP:CMP phosphotransferase	['Pyrimidine metabolism', 'Metabolic pathways']	[{'RC00002': ['C00055', 'C00112']}, {'RC00002': ['C00055', 'C00112']}]	KEGG	True
R01665	C00002[c] + C00239[c] <=> C00008[c] + C00705[c]	['2.7.4.14', '2.7.4.25']	ATP:dCMP phosphotransferase	['Pyrimidine metabolism', 'Metabolic pathways']	[{'RC00002': ['C00239', 'C00705']}, {'RC00002': ['C00239', 'C00705']}]	KEGG	True
R00158	C00002[c] + C00105[c] <=> C00008[c] + C00015[c]	['2.7.4.4', '2.7.4.14', '2.7.4.22']	ATP:UMP phosphotransferase	['Pyrimidine metabolism', 'Metabolic pathways']	[{'RC00002': ['C00015', 'C00105']}, {'RC00002': ['C00015', 'C00105']}]	KEGG	True
R00332	C00002[c] + C00144[c] <=> C00008[c] + C00035[c]	['2.7.4.8']	ATP:GMP phosphotransferase	['Purine metabolism', 'Metabolic pathways']	[{'RC00002': ['C00035', 'C00144']}, {'RC00002': ['C00035', 'C00144']}]	KEGG	True
R02090	C00002[c] + C00362[c] <=> C00008[c] + C00361[c]	['2.7.4.8', '2.7.4.12']	ATP:dGMP phosphotransferase	['Purine metabolism', 'Metabolic pathways']	[{'RC00002': ['C00361', 'C00362']}, {'RC00002': ['C00361', 'C00362']}]	KEGG	True
R03503	C00002[c] + C01300[c] <=> C00020[c] + C04807[c] + C00080[c]	['2.7.6.3']	ATP:2-amino-4-hydroxy-6-hydroxymethyl-7,8-dihydropteridine 6'-pyrophosphotransferase	['Folate biosynthesis', 'Metabolic pathways']	[{'RC00002': ['C00002', 'C00020'], 'RC00017': ['C01300', 'C04807']}, {'RC00002': ['C00002', 'C00020'], 'RC00017': ['C01300', 'C04807']}]	KEGG	True
R00429	C00002[c] + C00044[c] <=> C00020[c] + C04494[c]	['2.7.6.5']	ATP:GTP 3'-diphosphotransferase	['Purine metabolism']	[{'RC00078': ['C00044', 'C04494'], 'RC00002': ['C00002', 'C00020']}, {'RC00078': ['C00044', 'C04494'], 'RC00002': ['C00002', 'C00020']}]	KEGG	True
R00955	C00029[c] + C00446[c] <=> C00103[c] + C00052[c]	['2.7.7.12']	UDP-glucose:alpha-D-galactose-1-phosphate uridylyltransferase	['Galactose metabolism', 'Amino sugar and nucleotide sugar metabolism', 'Metabolic pathways']	[{'RC00002': ['C00052', 'C00446']}, {'RC00002': ['C00052', 'C00446']}]	KEGG	True
R00885	C00044[c] + C00636[c] + C00080[c] <=> C00013[c] + C00096[c]	['2.7.7.13']	GTP:alpha-D-mannose-1-phosphate guanylyltransferase	['Fructose and mannose metabolism', 'Amino sugar and nucleotide sugar metabolism', 'Metabolic pathways', 'Biosynthesis of secondary metabolites']	[{'RC00002': ['C00096', 'C00636']}]	KEGG	True
R00416	C00075[c] + C04501[c] + C00080[c] <=> C00013[c] + C00043[c]	['2.7.7.23']	UTP:N-acetyl-alpha-D-glucosamine-1-phosphate uridylyltransferase	['Amino sugar and nucleotide sugar metabolism', 'Metabolic pathways', 'Biosynthesis of antibiotics']	[{'RC00002': ['C00043', 'C04501']}]	KEGG	True
R00948	C00002[c] + C00103[c] + C00080[c] <=> C00013[c] + C00498[c]	['2.7.7.27']	ATP:alpha-D-glucose-1-phosphate adenylyltransferase	['Starch and sucrose metabolism', 'Amino sugar and nucleotide sugar metabolism', 'Metabolic pathways', 'Biosynthesis of secondary metabolites']	[{'RC00002': ['C00103', 'C00498']}]	KEGG	True
R03035	C00002[c] + C01134[c] + C00080[c] <=> C00013[c] + C00882[c]	['2.7.7.3']	ATP:pantetheine-4'-phosphate adenylyltransferase	['Pantothenate and CoA biosynthesis', 'Metabolic pathways']	[{'RC00002': ['C00882', 'C01134']}]	KEGG	True
R00529	C00002[c] + C00059[c] + C00080[c] <=> C00013[c] + C00224[c]	['2.7.7.4']	ATP:sulfate adenylyltransferase	['Purine metabolism', 'Monobactam biosynthesis', 'Sulfur metabolism', 'Metabolic pathways', 'Microbial metabolism in diverse environments', 'Biosynthesis of antibiotics']	[{'RC02809': ['C00059', 'C00224']}]	KEGG	True
R04929	C00002[c] + C05697[c] + (2) C00080[c] <=> C00013[c] + C05686[c]	['2.7.7.4']	ATP:selenate adenylyltransferase	['Selenocompound metabolism']	[{'RC02889': ['C05686', 'C05697']}]	KEGG	True
R09726	C00002[c] + C05924[c] + C00080[c] <=> C00013[c] + C19848[c]	['2.7.7.75']	ATP:molybdopterin adenylyltransferase	['Folate biosynthesis', 'Metabolic pathways']	[{'RC00002': ['C05924', 'C19848']}]	KEGG	True
R01801	C00269[c] + C00093[c] <=> C00055[c] + C03892[c] + C00080[c]	['2.7.8.5']	CDP-diacylglycerol:sn-glycerol-3-phosphate 3-phosphatidyltransferase	['Glycerophospholipid metabolism', 'Metabolic pathways']	[{'RC00002': ['C00055', 'C00269'], 'RC00017': ['C00093', 'C03892'], 'RC02795': ['C00269', 'C03892']}, {'RC00002': ['C00055', 'C00269'], 'RC00017': ['C00093', 'C03892'], 'RC02795': ['C00269', 'C03892']}, {'RC00002': ['C00055', 'C00269'], 'RC00017': ['C00093', 'C03892'], 'RC02795': ['C00269', 'C03892']}]	KEGG	True
R04000	C00024[c] + C02630[c] <=> C00033[c] + C03058[c]	['2.8.3.12']	(E)-Glutaconate CoA-transferase	['Butanoate metabolism']	[{'RC00012': ['C00024', 'C00033'], 'RC00137': ['C02630', 'C03058']}, {'RC00012': ['C00024', 'C00033'], 'RC00137': ['C02630', 'C03058']}]	KEGG	True
R10343	C00091[c] + C00033[c] <=> C00024[c] + C00042[c]	['2.8.3.18']	succinyl-CoA:acetate CoA-transferase	['Citrate cycle (TCA cycle)', 'Pyruvate metabolism', 'Butanoate metabolism', 'Metabolic pathways', 'Biosynthesis of secondary metabolites', 'Microbial metabolism in diverse environments', 'Biosynthesis of antibiotics', 'Carbon metabolism']	[{'RC00012': ['C00024', 'C00033'], 'RC00014': ['C00042', 'C00091']}, {'RC00012': ['C00024', 'C00033'], 'RC00014': ['C00042', 'C00091']}]	KEGG	True
R02135	C01081[c] + C00001[c] <=> C00378[c] + C00009[c]	['3.1.3.1', '3.1.3.2', '3.1.3.100']	thiamin monophosphate phosphohydrolase	['Thiamine metabolism', 'Metabolic pathways']	[{'RC00017': ['C00378', 'C01081']}]	KEGG	True
R03024	C03360[c] + C00001[c] <=> C00870[c] + C00009[c] + C00080[c]	['3.1.3.1', '3.1.3.2', '3.1.3.41']	4-nitrophenyl phosphate phosphohydrolase	['Aminobenzoate degradation', 'Microbial metabolism in diverse environments']	[{'RC00151': ['C00870', 'C03360']}]	KEGG	True
R03013	C01100[c] + C00001[c] <=> C00860[c] + C00009[c]	['3.1.3.15']	L-histidinol-phosphate phosphohydrolase	['Histidine metabolism', 'Metabolic pathways', 'Biosynthesis of secondary metabolites', 'Biosynthesis of amino acids']	[{'RC00017': ['C00860', 'C01100']}]	KEGG	True
R01334	C00988[c] + C00001[c] <=> C00160[c] + C00009[c]	['3.1.3.18']	2-Phosphoglycolate phosphohydrolase	['Glyoxylate and dicarboxylate metabolism', 'Metabolic pathways', 'Biosynthesis of secondary metabolites', 'Biosynthesis of antibiotics', 'Carbon metabolism']	[{'RC00017': ['C00160', 'C00988']}]	KEGG	True
R01185	C01177[c] + C00001[c] <=> C00137[c] + C00009[c]	['3.1.3.25']	1D-myo-inositol 1-phosphate phosphohydrolase	['Inositol phosphate metabolism']	[{'RC00078': ['C00137', 'C01177']}]	KEGG	True
R01186	C03546[c] + C00001[c] <=> C00137[c] + C00009[c]	['3.1.3.25']	1D-myo-inositol 4-phosphate phosphohydrolase	['Inositol phosphate metabolism', 'Metabolic pathways']	[{'RC00078': ['C00137', 'C03546']}]	KEGG	True
R01187	C04006[c] + C00001[c] <=> C00137[c] + C00009[c]	['3.1.3.25']	1D-myo-inositol 3-phosphate phosphohydrolase	['Streptomycin biosynthesis', 'Inositol phosphate metabolism', 'Metabolic pathways', 'Biosynthesis of antibiotics']	[{'RC00078': ['C00137', 'C04006']}]	KEGG	True
R00183	C00020[c] + C00001[c] <=> C00212[c] + C00009[c]	['3.1.3.5']	adenosine 5'-monophosphate phosphohydrolase	['Purine metabolism', 'Metabolic pathways']	[{'RC00017': ['C00020', 'C00212']}]	KEGG	True
R00963	C00105[c] + C00001[c] <=> C00299[c] + C00009[c]	['3.1.3.5']	uridine 5'-monophosphate phosphohydrolase	['Pyrimidine metabolism']	[{'RC00017': ['C00105', 'C00299']}]	KEGG	True
R01227	C00144[c] + C00001[c] <=> C00387[c] + C00009[c]	['3.1.3.5']	guanosine 5'-monophosphate phosphohydrolase	['Purine metabolism', 'Metabolic pathways']	[{'RC00017': ['C00144', 'C00387']}]	KEGG	True
R02719	C00655[c] + C00001[c] <=> C01762[c] + C00009[c]	['3.1.3.5']	xanthosine 5'-phosphate phosphohydrolase	['Purine metabolism', 'Metabolic pathways', 'Biosynthesis of secondary metabolites']	[{'RC00017': ['C00655', 'C01762']}]	KEGG	True
R02323	C00455[c] + C00001[c] <=> C03150[c] + C00009[c]	['3.1.3.5', '3.1.3.-']	nicotinamide ribonucleotide phosphohydrolase	['Nicotinate and nicotinamide metabolism']	[{'RC00017': ['C00455', 'C03150']}]	KEGG	True
R03346	C01185[c] + C00001[c] <=> C05841[c] + C00009[c]	['3.1.3.5', '3.1.3.-']	nicotinate D-ribonucleotide phosphohydrolase	['Nicotinate and nicotinamide metabolism']	[{'RC00017': ['C01185', 'C05841']}]	KEGG	True
R01569	C00364[c] + C00001[c] <=> C00214[c] + C00009[c]	['3.1.3.5', '3.1.3.35', '3.1.3.89']	thymidylate 5'-phosphohydrolase	['Pyrimidine metabolism', 'Metabolic pathways']	[{'RC00017': ['C00214', 'C00364']}]	KEGG	True
R01664	C00239[c] + C00001[c] <=> C00881[c] + C00009[c]	['3.1.3.5', '3.1.3.89']	2'-deoxycytidine 5'-monophosphate phosphohydrolase	['Pyrimidine metabolism']	[{'RC00017': ['C00239', 'C00881']}]	KEGG	True
R02088	C00360[c] + C00001[c] <=> C00559[c] + C00009[c]	['3.1.3.5', '3.1.3.89']	2'-deoxyadenosine 5'-monophosphate phosphohydrolase	['Purine metabolism', 'Metabolic pathways']	[{'RC00017': ['C00360', 'C00559']}]	KEGG	True
R01968	C00362[c] + C00001[c] <=> C00330[c] + C00009[c]	['3.1.3.5', '3.1.3.89']	2'-deoxyguanosine 5'-monophosphate phosphohydrolase	['Purine metabolism', 'Metabolic pathways']	[{'RC00017': ['C00330', 'C00362']}]	KEGG	True
R02102	C00365[c] + C00001[c] <=> C00526[c] + C00009[c]	['3.1.3.5', '3.1.3.89']	2'-deoxyuridine 5'-monophosphate phosphohydrolase	['Pyrimidine metabolism']	[{'RC00017': ['C00365', 'C00526']}]	KEGG	True
R00511	C00055[c] + C00001[c] <=> C00475[c] + C00009[c]	['3.1.3.5', '3.1.3.91']	cytidine-5'-monophosphate phosphohydrolase	['Pyrimidine metabolism']	[{'RC00017': ['C00055', 'C00475']}]	KEGG	True
R01126	C00130[c] + C00001[c] <=> C00294[c] + C00009[c]	['3.1.3.5', '3.1.3.99']	inosine 5'-monophosphate phosphohydrolase	['Purine metabolism', 'Metabolic pathways']	[{'RC00017': ['C00130', 'C00294']}]	KEGG	True
R05789	C11536[c] + C00001[c] <=> C11537[c] + C00009[c]	['3.1.3.71']	(R)-2-phospho-3-sulfolactate phosphohydrolase	['Methane metabolism', 'Microbial metabolism in diverse environments']	[{'RC00428': ['C11536', 'C11537']}]	KEGG	True
R01030	C00670[c] + C00001[c] <=> C00114[c] + C00093[c] + C00080[c]	['3.1.4.2', '3.1.4.46']	sn-Glycero-3-phosphocholine glycerophosphohydrolase	['Glycerophospholipid metabolism']	[{'RC00425': ['C00093', 'C00670'], 'RC00017': ['C00114', 'C00670']}, {'RC00425': ['C00093', 'C00670'], 'RC00017': ['C00114', 'C00670']}]	KEGG	True
R01470	C01233[c] + C00001[c] <=> C00189[c] + C00093[c] + C00080[c]	['3.1.4.2', '3.1.4.46']	sn-Glycero-3-phosphoethanolamine glycerophosphohydrolase	['Glycerophospholipid metabolism']	[{'RC00425': ['C00093', 'C01233'], 'RC00017': ['C00189', 'C01233']}, {'RC00425': ['C00093', 'C01233'], 'RC00017': ['C00189', 'C01233']}]	KEGG	True
R01856	C00286[c] + C00001[c] <=> C00330[c] + C00536[c] + C00080[c]	['3.1.5.1']	dGTP triphosphohydrolase	['Purine metabolism']	[{'RC00017': ['C00286', 'C00330']}]	KEGG	True
R00336	C01228[c] + C00001[c] <=> C00035[c] + C00013[c]	['3.1.7.2']	guanosine-3',5'-bis(diphosphate) 3'-diphosphohydrolase	['Purine metabolism']	[{'RC00078': ['C00035', 'C01228']}]	KEGG	True
R00801	C00089[c] + C00001[c] <=> C00095[c] + C00031[c]	['3.2.1.10', '3.2.1.20', '3.2.1.26', '3.2.1.48']	sucrose glucohydrolase	['Galactose metabolism', 'Starch and sucrose metabolism', 'Metabolic pathways']	[{'RC00028': ['C00089', 'C00095'], 'RC00077': ['C00031', 'C00089']}, {'RC00028': ['C00089', 'C00095'], 'RC00077': ['C00031', 'C00089']}]	KEGG	True
R00028	C00208[c] + C00001[c] <=> (2) C00031[c]	['3.2.1.20']	maltose glucohydrolase	['Starch and sucrose metabolism', 'Metabolic pathways']	[{'RC00049': ['C00031', 'C00208']}]	KEGG	True
R03527	C00963[c] + C00001[c] <=> C00031[c] + C01335[c]	['3.2.1.21']	D-Glucoside glucohydrolase	['Starch and sucrose metabolism']	[]	KEGG	True
R10040	C01594[c] + C00001[c] <=> C02659[c] + C00221[c]	['3.2.1.21']	beta-D-glucoside glucohydrolase	['Cyanoamino acid metabolism']	[{'RC01248': ['C00221', 'C01594'], 'RC00262': ['C01594', 'C02659']}, {'RC01248': ['C00221', 'C01594'], 'RC00262': ['C01594', 'C02659']}]	KEGG	True
R10035	C05143[c] + C00001[c] <=> C03742[c] + C00221[c]	['3.2.1.21']	beta-D-glucoside glucohydrolase	['Cyanoamino acid metabolism']	[{'RC00746': ['C00221', 'C05143'], 'RC00397': ['C03742', 'C05143']}, {'RC00746': ['C00221', 'C05143'], 'RC00397': ['C03742', 'C05143']}]	KEGG	True
R04998	C05839[c] + C00001[c] <=> C05838[c] + C00031[c]	['3.2.1.21']	beta-D-Glucosyl-2-coumarinate glucohydrolase	['Phenylpropanoid biosynthesis', 'Biosynthesis of secondary metabolites']	[{'RC00714': ['C00031', 'C05839'], 'RC00171': ['C05838', 'C05839']}, {'RC00714': ['C00031', 'C05839'], 'RC00171': ['C05838', 'C05839']}]	KEGG	True
R10039	C08334[c] + C00001[c] <=> C18796[c] + C00221[c]	['3.2.1.21']	beta-D-glucoside glucohydrolase	['Cyanoamino acid metabolism']	[{'RC01248': ['C00221', 'C08334'], 'RC00262': ['C08334', 'C18796']}, {'RC01248': ['C00221', 'C08334'], 'RC00262': ['C08334', 'C18796']}]	KEGG	True
R02985	C00844[c] + C00031[c] <=> C08325[c] + C00001[c]	['3.2.1.21', '3.2.1.117']	amygdalin beta-glucosidase	['Cyanoamino acid metabolism', 'Biosynthesis of secondary metabolites']	[{'RC00451': ['C00031', 'C08325'], 'RC00059': ['C00844', 'C08325']}, {'RC00451': ['C00031', 'C08325'], 'RC00059': ['C00844', 'C08325']}]	KEGG	True
R02558	C00844[c] + C00001[c] <=> C00561[c] + C00031[c]	['3.2.1.21', '3.2.1.118']	(R)-Prunasin beta-D-glucohydrolase	['Cyanoamino acid metabolism', 'Biosynthesis of secondary metabolites']	[{'RC00746': ['C00031', 'C00844'], 'RC00397': ['C00561', 'C00844']}, {'RC00746': ['C00031', 'C00844'], 'RC00397': ['C00561', 'C00844']}]	KEGG	True
R01103	C00492[c] + C00001[c] <=> C00124[c] + C00089[c]	['3.2.1.22']	Raffinose galactohydrolase	['Galactose metabolism']	[{'RC00451': ['C00124', 'C00492'], 'RC00059': ['C00089', 'C00492']}, {'RC00451': ['C00124', 'C00492'], 'RC00059': ['C00089', 'C00492']}]	KEGG	True
R01194	C01235[c] + C00001[c] <=> C00137[c] + C00124[c]	['3.2.1.22']	3-O-alpha-D-Galactosyl-1D-myo-inositol galactohydrolase	['Galactose metabolism']	[{'RC00049': ['C00137', 'C01235']}, {'RC00049': ['C00137', 'C01235']}]	KEGG	True
R02926	C05399[c] + C00001[c] <=> C00794[c] + C00124[c]	['3.2.1.22']	Melibiitol galactohydrolase	['Galactose metabolism']	[{'RC00451': ['C00124', 'C05399'], 'RC00059': ['C00794', 'C05399']}, {'RC00451': ['C00124', 'C05399'], 'RC00059': ['C00794', 'C05399']}]	KEGG	True
R01329	C05400[c] + C00001[c] <=> C00159[c] + C00124[c]	['3.2.1.22']	Epimelibiose galactohydrolase	['Galactose metabolism']	[{'RC00451': ['C00124', 'C05400'], 'RC00059': ['C00159', 'C05400']}, {'RC00451': ['C00124', 'C05400'], 'RC00059': ['C00159', 'C05400']}]	KEGG	True
R01104	C05401[c] + C00001[c] <=> C00124[c] + C00116[c]	['3.2.1.22']	Galactosylglycerol galactohydrolase	['Galactose metabolism']	[{'RC00451': ['C00124', 'C05401'], 'RC00059': ['C00116', 'C05401']}, {'RC00451': ['C00124', 'C05401'], 'RC00059': ['C00116', 'C05401']}]	KEGG	True
R01101	C05402[c] + C00001[c] <=> C00124[c] + C00031[c]	['3.2.1.22']	melibiose galactohydrolase	['Galactose metabolism']	[{'RC00451': ['C00124', 'C05402'], 'RC00059': ['C00031', 'C05402']}, {'RC00451': ['C00124', 'C05402'], 'RC00059': ['C00031', 'C05402']}]	KEGG	True
R04470	C06037[c] + C00001[c] <=> C03692[c] + C00124[c]	['3.2.1.22']	Digalactosyl-diacylglycerol galactohydrolase	['Glycerolipid metabolism']	[{'RC00451': ['C00124', 'C06037'], 'RC00059': ['C03692', 'C06037']}, {'RC00451': ['C00124', 'C06037'], 'RC00059': ['C03692', 'C06037']}]	KEGG	True
R04019	C06126[c] + C00001[c] <=> C02686[c] + C00124[c]	['3.2.1.22']	Digalactosylceramide galactohydrolase	['Sphingolipid metabolism']	[{'RC00049': ['C02686', 'C06126']}, {'RC00049': ['C02686', 'C06126']}]	KEGG	True
R03355	C01290[c] + C00001[c] <=> C01190[c] + C00124[c]	['3.2.1.23']	beta-D-Galactosyl-1,4-beta-D-glucosylceramide galactohydrolase	['Sphingolipid metabolism', 'Metabolic pathways']	[{'RC00049': ['C01190', 'C01290']}, {'RC00049': ['C01190', 'C01290']}]	KEGG	True
R01678	C00243[c] + C00001[c] <=> C00031[c] + C00124[c]	['3.2.1.23', '3.2.1.108']	Lactose galactohydrolase	['Galactose metabolism', 'Metabolic pathways']	[{'RC00049': ['C00243', 'C00267']}, {'RC00049': ['C00243', 'C00267']}]	KEGG	True
R00022	C01674[c] + C00001[c] <=> (2) C00140[c]	['3.2.1.52']	chitobiose N-acetylglucosaminohydrolase	['Amino sugar and nucleotide sugar metabolism', 'Metabolic pathways']	[{'RC00049': ['C00140', 'C01674']}]	KEGG	True
R00839	C04534[c] + C00001[c] <=> C00031[c] + C00092[c]	['3.2.1.86']	6-phospho-beta-D-glucosyl-(1->4)-D-glucose 6-phosphoglucohydrolase	['Starch and sucrose metabolism']	[{'RC00049': ['C00092', 'C04534']}, {'RC00049': ['C00092', 'C04534']}]	KEGG	True
R05133	C06187[c] + C00001[c] <=> C00530[c] + C00668[c]	['3.2.1.86']	Arbutin 6-phosphate glucohydrolase	['Glycolysis / Gluconeogenesis']	[{'RC00714': ['C01172', 'C06187'], 'RC00171': ['C00530', 'C06187']}, {'RC00714': ['C01172', 'C06187'], 'RC00171': ['C00530', 'C06187']}]	KEGG	True
R05134	C06188[c] + C00001[c] <=> C02323[c] + C00668[c]	['3.2.1.86']	Salicin 6-phosphate glucohydrolase	['Glycolysis / Gluconeogenesis']	[{'RC00714': ['C01172', 'C06188'], 'RC00171': ['C02323', 'C06188']}, {'RC00714': ['C01172', 'C06188'], 'RC00171': ['C02323', 'C06188']}]	KEGG	True
R00485	C00152[c] + C00001[c] <=> C00049[c] + C00014[c] + C00080[c]	['3.5.1.1', '3.5.1.38', '3.5.5.4']	L-Asparagine amidohydrolase	['Alanine, aspartate and glutamate metabolism', 'Cyanoamino acid metabolism', 'Metabolic pathways', 'Biosynthesis of secondary metabolites']	[{'RC02798': ['C00014', 'C00152'], 'RC00010': ['C00049', 'C00152']}, {'RC02798': ['C00014', 'C00152'], 'RC00010': ['C00049', 'C00152']}]	KEGG	True
R04587	C04738[c] + C00001[c] <=> C06022[c] + C00033[c]	['3.5.1.108']	UDP-3-O-[(3R)-3-hydroxymyristoyl]-N-acetylglucosamine amidohydrolase	['Lipopolysaccharide biosynthesis', 'Metabolic pathways']	[{'RC00300': ['C00033', 'C04738'], 'RC00166': ['C04738', 'C06022']}, {'RC00300': ['C00033', 'C04738'], 'RC00166': ['C04738', 'C06022']}]	KEGG	True
R02734	C04421[c] + C00001[c] <=> C00042[c] + C00666[c]	['3.5.1.18']	N-Succinyl-LL-2,6-diaminoheptanedioate amidohydrolase	['Lysine biosynthesis', 'Metabolic pathways', 'Microbial metabolism in diverse environments', 'Biosynthesis of amino acids']	[{'RC00064': ['C00666', 'C04421'], 'RC00090': ['C00042', 'C04421']}, {'RC00064': ['C00666', 'C04421'], 'RC00090': ['C00042', 'C04421']}]	KEGG	True
R01268	C00153[c] + C00001[c] <=> C00253[c] + C00014[c] + C00080[c]	['3.5.1.19']	Nicotinamide amidohydrolase	['Nicotinate and nicotinamide metabolism', 'Metabolic pathways']	[{'RC00100': ['C00153', 'C00253']}]	KEGG	True
R02059	C00357[c] + C00001[c] <=> C00352[c] + C00033[c]	['3.5.1.25']	N-Acetyl-D-glucosamine-6-phosphate amidohydrolase	['Amino sugar and nucleotide sugar metabolism', 'Biosynthesis of antibiotics']	[{'RC00300': ['C00033', 'C00357'], 'RC00166': ['C00352', 'C00357']}, {'RC00300': ['C00033', 'C00357'], 'RC00166': ['C00352', 'C00357']}]	KEGG	True
R02322	C00455[c] + C00001[c] <=> C01185[c] + C00014[c] + C00080[c]	['3.5.1.42']	nicotinamide-D-ribonucleotide amidohydrolase	['Nicotinate and nicotinamide metabolism']	[{'RC00100': ['C00455', 'C01185']}]	KEGG	True
R01993	C00337[c] + C00001[c] <=> C00438[c] + C00080[c]	['3.5.2.3']	(S)-dihydroorotate amidohydrolase	['Pyrimidine metabolism', 'Metabolic pathways']	[{'RC00632': ['C00337', 'C00438']}]	KEGG	True
R02288	C03680[c] + C00001[c] <=> C00439[c]	['3.5.2.7']	4-imidazolone-5-propanoate amidohydrolase	['Histidine metabolism', 'Metabolic pathways']	[{'RC00683': ['C00439', 'C03680']}]	KEGG	True
R09660	C00170[c] + C00001[c] <=> C19787[c] + C00014[c]	['3.5.4.31']	S-methyl-5'-thioadenosine amidohydrolase	['Cysteine and methionine metabolism', 'Metabolic pathways']	[{'RC00477': ['C00170', 'C19787']}]	KEGG	True
R01878	C00475[c] + C00001[c] <=> C00299[c] + C00014[c]	['3.5.4.5']	Cytidine aminohydrolase	['Pyrimidine metabolism', 'Metabolic pathways']	[{'RC00074': ['C00299', 'C00475']}]	KEGG	True
R02485	C00881[c] + C00001[c] <=> C00526[c] + C00014[c]	['3.5.4.5']	deoxycytidine aminohydrolase	['Pyrimidine metabolism']	[{'RC00074': ['C00526', 'C00881']}]	KEGG	True
R08221	C16635[c] + C00001[c] <=> C12739[c] + C00014[c]	['3.5.4.5']	5'-deoxy-5-fluorocytidine aminohydrolase	['Drug metabolism - other enzymes']	[{'RC00514': ['C12739', 'C16635']}]	KEGG	True
R01655	C00445[c] + C00001[c] <=> C00234[c] + C00080[c]	['3.5.4.9']	5,10-Methenyltetrahydrofolate 5-hydrolase (decyclizing)	['One carbon pool by folate', 'Carbon fixation pathways in prokaryotes', 'Metabolic pathways', 'Microbial metabolism in diverse environments', 'Carbon metabolism']	[{'RC00578': ['C00234', 'C00445']}]	KEGG	True
R01855	C00286[c] + C00001[c] <=> C00362[c] + C00013[c] + C00080[c]	['3.6.1.-']	2'-Deoxyguanosine 5'-triphosphate diphosphohydrolase	['Purine metabolism']	[{'RC00002': ['C00286', 'C00362']}]	KEGG	True
R00615	C00068[c] + C00001[c] <=> C01081[c] + C00009[c] + C00080[c]	['3.6.1.15', '3.6.1.-']	Thiamin diphosphate phosphohydrolase	['Thiamine metabolism', 'Metabolic pathways']	[{'RC00002': ['C00068', 'C01081']}]	KEGG	True
R02100	C00460[c] + C00001[c] <=> C00365[c] + C00013[c] + C00080[c]	['3.6.1.23', '3.6.1.-']	dUTP nucleotidohydrolase	['Pyrimidine metabolism', 'Metabolic pathways']	[{'RC00002': ['C00365', 'C00460']}]	KEGG	True
R00086	C00002[c] + C00001[c] <=> C00008[c] + C00009[c] + C00080[c]	['3.6.1.3', '3.6.1.5', '3.6.1.8', '3.6.1.15', '3.6.3.1', '3.6.3.2', '3.6.3.3', '3.6.3.4', '3.6.3.5', '3.6.3.6', '3.6.3.7', '3.6.3.8', '3.6.3.9', '3.6.3.10', '3.6.3.11', '3.6.3.12', '3.6.3.14', '3.6.3.15', '3.6.3.16', '3.6.3.17', '3.6.3.18', '3.6.3.19', '3.6.3.20', '3.6.3.21', '3.6.3.22', '3.6.3.23', '3.6.3.24', '3.6.3.25', '3.6.3.26', '3.6.3.27', '3.6.3.28', '3.6.3.29', '3.6.3.30', '3.6.3.31', '3…	ATP phosphohydrolase	['Purine metabolism']	[{'RC00002': ['C00002', 'C00008']}]	KEGG	True
R02720	C00700[c] + C00001[c] <=> C00655[c] + C00013[c] + C00080[c]	['3.6.1.66', '3.6.1.-']	XTP pyrophosphohydrolase	['Purine metabolism']	[{'RC00002': ['C00655', 'C00700']}]	KEGG	True
R03531	C01345[c] + C00001[c] <=> C06196[c] + C00013[c] + C00080[c]	['3.6.1.66', '3.6.1.-']	2'-Deoxyinosine-5'-triphosphate pyrophosphohydrolase	['Purine metabolism']	[{'RC00002': ['C01345', 'C06196']}]	KEGG	True
R00317	C00227[c] + C00001[c] <=> C00033[c] + C00009[c] + C00080[c]	['3.6.1.7']	Acetyl phosphate phosphohydrolase	['Pyruvate metabolism']	[{'RC00043': ['C00033', 'C00227']}]	KEGG	True
R01421	C06206[c] + C00001[c] <=> C00180[c] + C00009[c] + (3) C00080[c]	['3.6.1.7']	Benzoyl phosphate phosphohydrolase	['Aminobenzoate degradation', 'Microbial metabolism in diverse environments']	[{'RC00043': ['C00180', 'C06206']}]	KEGG	True
R00426	C00044[c] + C00001[c] <=> C00144[c] + C00013[c] + C00080[c]	['3.6.1.8', '3.6.1.-']	GTP diphosphohydrolase (diphosphate-forming)	['Purine metabolism']	[{'RC00002': ['C00044', 'C00144']}]	KEGG	True
R00720	C00081[c] + C00001[c] <=> C00130[c] + C00013[c] + (2) C00080[c]	['3.6.1.8', '3.6.1.-']	Inosine 5'-triphosphate pyrophosphohydrolase	['Purine metabolism']	[{'RC00002': ['C00081', 'C00130']}]	KEGG	True
R00489	C00049[c] + C00080[c] <=> C00099[c] + C00011[c]	['4.1.1.11', '4.1.1.15']	L-aspartate 1-carboxy-lyase (beta-alanine-forming)	['beta-Alanine metabolism', 'Pantothenate and CoA biosynthesis', 'Metabolic pathways', 'Biosynthesis of secondary metabolites']	[{'RC00299': ['C00049', 'C00099']}]	KEGG	True
R00670	C00077[c] + C00080[c] <=> C00134[c] + C00011[c]	['4.1.1.17']	L-ornithine carboxy-lyase (putrescine-forming)	['Arginine and proline metabolism', 'Glutathione metabolism', 'Metabolic pathways', 'Biosynthesis of secondary metabolites', 'Biosynthesis of antibiotics']	[{'RC00299': ['C00077', 'C00134']}]	KEGG	True
R00965	C01103[c] + C00080[c] <=> C00105[c] + C00011[c]	['4.1.1.23']	orotidine-5'-phosphate carboxy-lyase (UMP-forming)	['Pyrimidine metabolism', 'Metabolic pathways']	[{'RC00409': ['C00105', 'C01103']}]	KEGG	True
R03269	C04352[c] + C00080[c] <=> C01134[c] + C00011[c]	['4.1.1.36']	N-[(R)-4'-Phosphopantothenoyl]-L-cysteine carboxy-lyase	['Pantothenate and CoA biosynthesis', 'Metabolic pathways']	[{'RC00822': ['C01134', 'C04352']}]	KEGG	True
R00178	C00019[c] + C00080[c] <=> C01137[c] + C00011[c]	['4.1.1.50']	S-adenosyl-L-methionine carboxy-lyase [(5-deoxy-5-adenosyl)(3-aminopropyl)methylsulfonium-forming]	['Cysteine and methionine metabolism', 'Arginine and proline metabolism', 'Metabolic pathways']	[{'RC00299': ['C00019', 'C01137']}]	KEGG	True
R01829	C00447[c] <=> C00111[c] + C00279[c]	['4.1.2.13']	sedoheptulose 1,7-bisphosphate D-glyceraldehyde-3-phosphate-lyase	['Carbon fixation in photosynthetic organisms', 'Metabolic pathways', 'Microbial metabolism in diverse environments', 'Carbon metabolism']	[{'RC00604': ['C00279', 'C00447'], 'RC00603': ['C00111', 'C00447']}, {'RC00604': ['C00279', 'C00447'], 'RC00603': ['C00111', 'C00447']}]	KEGG	True
R02568	C01094[c] <=> C00111[c] + C00577[c]	['4.1.2.13']	D-fructose 1-phosphate D-glyceraldehyde-3-phosphate-lyase	['Fructose and mannose metabolism', 'Metabolic pathways', 'Microbial metabolism in diverse environments']	[{'RC00439': ['C00577', 'C01094'], 'RC00438': ['C00111', 'C01094']}, {'RC00439': ['C00577', 'C01094'], 'RC00438': ['C00111', 'C01094']}]	KEGG	True
R01070	C00354[c] <=> C00111[c] + C00118[c]	['4.1.2.13']	beta-D-fructose-1,6-bisphosphate D-glyceraldehyde-3-phosphate-lyase (glycerone-phosphate-forming)	['Glycolysis / Gluconeogenesis', 'Pentose phosphate pathway', 'Fructose and mannose metabolism', 'Metabolic pathways', 'Biosynthesis of secondary metabolites', 'Microbial metabolism in diverse environments', 'Biosynthesis of antibiotics', 'Carbon metabolism', 'Biosynthesis of amino acids']	[{'RC00439': ['C00118', 'C05378'], 'RC00438': ['C00111', 'C05378']}, {'RC00439': ['C00118', 'C05378'], 'RC00438': ['C00111', 'C05378']}]	KEGG	True
R05605	C04442[c] <=> C00118[c] + C00022[c]	['4.1.2.14', '4.1.2.55']	2-dehydro-3-deoxy-6-phospho-D-gluconate D-glyceraldehyde-3-phosphate-lyase (pyruvate-forming)	['Pentose phosphate pathway', 'Metabolic pathways', 'Microbial metabolism in diverse environments', 'Carbon metabolism']	[{'RC00307': ['C00022', 'C04442'], 'RC00435': ['C00118', 'C04442']}, {'RC00307': ['C00022', 'C04442'], 'RC00435': ['C00118', 'C04442']}]	KEGG	True
R02262	C01099[c] <=> C00111[c] + C00424[c]	['4.1.2.17']	L-Fuculose-1-phosphate lactaldehyde-lyase	['Fructose and mannose metabolism', 'Microbial metabolism in diverse environments']	[{'RC00604': ['C00424', 'C01099'], 'RC00603': ['C00111', 'C01099']}, {'RC00604': ['C00424', 'C01099'], 'RC00603': ['C00111', 'C01099']}]	KEGG	True
R01066	C00673[c] <=> C00118[c] + C00084[c]	['4.1.2.4']	2-deoxy-D-ribose-5-phosphate acetaldehyde-lyase (D-glyceraldehyde-3-phosphate-forming)	['Pentose phosphate pathway']	[{'RC00437': ['C00118', 'C00673'], 'RC00436': ['C00084', 'C00673']}, {'RC00437': ['C00118', 'C00673'], 'RC00436': ['C00084', 'C00673']}]	KEGG	True
R01069	C03785[c] <=> C00111[c] + C00118[c]	['4.1.2.40']	D-tagatose 1,6-bisphosphate D-glyceraldehyde-3-phosphate-lyase (glycerone-phosphate-forming)	['Galactose metabolism', 'Metabolic pathways']	[{'RC00439': ['C00118', 'C03785'], 'RC00438': ['C00111', 'C03785']}, {'RC00439': ['C00118', 'C03785'], 'RC00438': ['C00111', 'C03785']}]	KEGG	True
R06171	C05519[c] <=> C00037[c] + C00084[c]	['4.1.2.48', '4.1.2.49']	L-allo-threonine acetaldehyde-lyase (glycine-forming)	['Glycine, serine and threonine metabolism', 'Metabolic pathways']	[{'RC00312': ['C00037', 'C05519'], 'RC00372': ['C00084', 'C05519']}, {'RC00312': ['C00037', 'C05519'], 'RC00372': ['C00084', 'C05519']}]	KEGG	True
R00751	C00188[c] <=> C00037[c] + C00084[c]	['4.1.2.5', '4.1.2.48']	L-threonine acetaldehyde-lyase (glycine-forming)	['Glycine, serine and threonine metabolism', 'Metabolic pathways', 'Biosynthesis of secondary metabolites', 'Microbial metabolism in diverse environments', 'Biosynthesis of antibiotics', 'Biosynthesis of amino acids']	[{'RC00312': ['C00037', 'C00188'], 'RC00372': ['C00084', 'C00188']}, {'RC00312': ['C00037', 'C00188'], 'RC00372': ['C00084', 'C00188']}]	KEGG	True
R00470	C01127[c] <=> C00022[c] + C00048[c]	['4.1.3.16', '4.1.3.42']	4-hydroxy-2-oxoglutarate glyoxylate-lyase (pyruvate-forming)	['Glyoxylate and dicarboxylate metabolism']	[{'RC00308': ['C00048', 'C01127'], 'RC00307': ['C00022', 'C01127']}, {'RC00308': ['C00048', 'C01127'], 'RC00307': ['C00022', 'C01127']}]	KEGG	True
R00985	C00251[c] + C00014[c] <=> C00108[c] + C00022[c] + C00001[c]	['4.1.3.27']	chorismate pyruvate-lyase (amino-accepting	['Phenylalanine, tyrosine and tryptophan biosynthesis', 'Metabolic pathways', 'Biosynthesis of secondary metabolites', 'Biosynthesis of antibiotics', 'Biosynthesis of amino acids']	[{'RC02414': ['C00108', 'C00251'], 'RC02148': ['C00022', 'C00251']}, {'RC02414': ['C00108', 'C00251'], 'RC02148': ['C00022', 'C00251']}]	KEGG	True
R00986	C00251[c] + C00064[c] <=> C00108[c] + C00022[c] + C00025[c] + C00080[c]	['4.1.3.27']	Chorismate pyruvate-lyase (amino-accepting)	['Phenylalanine, tyrosine and tryptophan biosynthesis', 'Phenazine biosynthesis', 'Metabolic pathways', 'Biosynthesis of secondary metabolites', 'Biosynthesis of antibiotics', 'Biosynthesis of amino acids']	[{'RC00010': ['C00025', 'C00064'], 'RC02414': ['C00108', 'C00251'], 'RC02148': ['C00022', 'C00251']}, {'RC00010': ['C00025', 'C00064'], 'RC02414': ['C00108', 'C00251'], 'RC02148': ['C00022', 'C00251']}, {'RC00010': ['C00025', 'C00064'], 'RC02414': ['C00108', 'C00251'], 'RC02148': ['C00022', 'C00251']}]	KEGG	True
R03084	C00944[c] <=> C02637[c] + C00001[c]	['4.2.1.10']	3-Dehydroquinate hydro-lyase	['Phenylalanine, tyrosine and tryptophan biosynthesis', 'Metabolic pathways', 'Biosynthesis of secondary metabolites', 'Biosynthesis of antibiotics', 'Biosynthesis of amino acids']	[{'RC00848': ['C00944', 'C02637']}]	KEGG	True
R00658	C00631[c] <=> C00074[c] + C00001[c]	['4.2.1.11']	2-phospho-D-glycerate hydro-lyase (phosphoenolpyruvate-forming)	['Glycolysis / Gluconeogenesis', 'Methane metabolism', 'Metabolic pathways', 'Biosynthesis of secondary metabolites', 'Microbial metabolism in diverse environments', 'Biosynthesis of antibiotics', 'Carbon metabolism', 'Biosynthesis of amino acids']	[{'RC00349': ['C00074', 'C00631']}]	KEGG	True
R01082	C00149[c] <=> C00122[c] + C00001[c]	['4.2.1.2']	(S)-malate hydro-lyase (fumarate-forming)	['Citrate cycle (TCA cycle)', 'Pyruvate metabolism', 'Carbon fixation pathways in prokaryotes', 'Metabolic pathways', 'Biosynthesis of secondary metabolites', 'Microbial metabolism in diverse environments', 'Biosynthesis of antibiotics', 'Carbon metabolism']	[{'RC00443': ['C00122', 'C00149']}]	KEGG	True
R03968	C02504[c] <=> C02631[c] + C00001[c]	['4.2.1.33']	2-Isopropylmalate hydro-lyase	['Valine, leucine and isoleucine biosynthesis', 'Metabolic pathways', 'Biosynthesis of secondary metabolites', '2-Oxocarboxylic acid metabolism']	[{'RC01041': ['C02504', 'C02631']}]	KEGG	True
R04001	C04411[c] <=> C02631[c] + C00001[c]	['4.2.1.33']	3-Isopropylmalate hydro-lyase	['Valine, leucine and isoleucine biosynthesis', 'Metabolic pathways', 'Biosynthesis of secondary metabolites', '2-Oxocarboxylic acid metabolism']	[{'RC01046': ['C02631', 'C04411']}]	KEGG	True
R03898	C02226[c] + C00001[c] <=> C06032[c]	['4.2.1.35']	2-methylmaleate hydratase	['Valine, leucine and isoleucine biosynthesis', 'C5-Branched dibasic acid metabolism', 'Metabolic pathways', '2-Oxocarboxylic acid metabolism', 'Biosynthesis of amino acids']	[{'RC00977': ['C02226', 'C06032']}]	KEGG	True
R03896	C02612[c] <=> C02226[c] + C00001[c]	['4.2.1.35']	(R)-2-Methylmalate hydro-lyase (2-methylmaleate-forming)	['Valine, leucine and isoleucine biosynthesis', 'C5-Branched dibasic acid metabolism', 'Metabolic pathways', '2-Oxocarboxylic acid metabolism', 'Biosynthesis of amino acids']	[{'RC00976': ['C02226', 'C02612']}]	KEGG	True
R01373	C00254[c] + C00080[c] <=> C00166[c] + C00001[c] + C00011[c]	['4.2.1.51', '4.2.1.91']	prephenate hydro-lyase (decarboxylating	['Phenylalanine, tyrosine and tryptophan biosynthesis', 'Metabolic pathways', 'Biosynthesis of secondary metabolites', 'Biosynthesis of antibiotics', 'Biosynthesis of amino acids']	[{'RC00360': ['C00166', 'C00254']}]	KEGG	True
R00691	C00826[c] + C00080[c] <=> C00079[c] + C00001[c] + C00011[c]	['4.2.1.51', '4.2.1.91']	L-arogenate hydro-lyase (decarboxylating	['Phenylalanine, tyrosine and tryptophan biosynthesis']	[{'RC00360': ['C00079', 'C00826']}]	KEGG	True
R10117	C20373[c] <=> C20374[c] + C00001[c]	['4.2.1.59']	3-hydroxyglutaryl-[acp]-methyl-ester hydro-lyase	['Biotin metabolism', 'Metabolic pathways']	[{'RC01095': ['C20373', 'C20374']}]	KEGG	True
R10121	C20377[c] <=> C20378[c] + C00001[c]	['4.2.1.59']	3-hydroxypimeloyl-[acp]-methyl-ester hydro-lyase	['Biotin metabolism', 'Metabolic pathways']	[{'RC01095': ['C20377', 'C20378']}]	KEGG	True
R05086	C06055[c] + C00001[c] <=> C06056[c] + C00009[c]	['4.2.3.1']	O-Phospho-4-hydroxy-L-threonine phospho-lyase (adding water)	['Vitamin B6 metabolism']	[{'RC00017': ['C06055', 'C06056']}]	KEGG	True
R01016	C00111[c] <=> C00546[c] + C00009[c]	['4.2.3.3']	glycerone-phosphate phosphate-lyase (methylglyoxal-forming)	['Propanoate metabolism', 'Microbial metabolism in diverse environments']	[{'RC00424': ['C00111', 'C00546']}]	KEGG	True
R01714	C01269[c] <=> C00251[c] + C00009[c]	['4.2.3.5']	5-O-(1-Carboxyvinyl)-3-phosphoshikimate phosphate-lyase (chorismate-forming)	['Phenylalanine, tyrosine and tryptophan biosynthesis', 'Metabolic pathways', 'Biosynthesis of secondary metabolites', 'Biosynthesis of antibiotics', 'Biosynthesis of amino acids']	[{'RC00586': ['C00251', 'C01269']}]	KEGG	True
R00490	C00049[c] <=> C00122[c] + C00014[c] + C00080[c]	['4.3.1.1']	L-aspartate ammonia-lyase (fumarate-forming)	['Alanine, aspartate and glutamate metabolism', 'Metabolic pathways']	[{'RC02799': ['C00014', 'C00049'], 'RC00316': ['C00049', 'C00122']}, {'RC02799': ['C00014', 'C00049'], 'RC00316': ['C00049', 'C00122']}]	KEGG	True
R00220	C00065[c] <=> C00022[c] + C00014[c] + C00080[c]	['4.3.1.17', '4.3.1.19']	L-serine ammonia-lyase	['Glycine, serine and threonine metabolism', 'Metabolic pathways', 'Biosynthesis of secondary metabolites', 'Biosynthesis of antibiotics', 'Carbon metabolism', 'Biosynthesis of amino acids']	[{'RC02600': ['C00022', 'C00065']}]	KEGG	True
R01168	C00135[c] <=> C00785[c] + C00014[c] + C00080[c]	['4.3.1.3']	L-histidine ammonia-lyase (urocanate-forming)	['Histidine metabolism', 'Metabolic pathways']	[{'RC00361': ['C00135', 'C00785']}]	KEGG	True
R02302	C00664[c] + C00080[c] <=> C00445[c] + C00014[c]	['4.3.1.4']	5-Formiminotetrahydrofolate ammonia-lyase (cyclizing)	['One carbon pool by folate', 'Metabolic pathways']	[{'RC00688': ['C00445', 'C00664']}]	KEGG	True
R01086	C03406[c] <=> C00122[c] + C00062[c]	['4.3.2.1']	2-(Nomega-L-arginino)succinate arginine-lyase (fumarate-forming)	['Arginine biosynthesis', 'Alanine, aspartate and glutamate metabolism', 'Metabolic pathways', 'Biosynthesis of secondary metabolites', 'Biosynthesis of antibiotics', 'Biosynthesis of amino acids']	[{'RC00445': ['C00122', 'C03406'], 'RC00447': ['C00062', 'C03406']}, {'RC00445': ['C00122', 'C03406'], 'RC00447': ['C00062', 'C03406']}]	KEGG	True
R10147	C00441[c] + C00022[c] <=> C20258[c] + C00001[c] + C00080[c]	['4.3.3.7']	L-aspartate-4-semialdehyde hydro-lyase [adding pyruvate and cyclizing	['Monobactam biosynthesis', 'Lysine biosynthesis', 'Metabolic pathways', 'Biosynthesis of secondary metabolites', 'Microbial metabolism in diverse environments', 'Biosynthesis of antibiotics', 'Biosynthesis of amino acids']	[{'RC03063': ['C00022', 'C20258'], 'RC03062': ['C00441', 'C20258']}, {'RC03063': ['C00022', 'C20258'], 'RC03062': ['C00441', 'C20258']}]	KEGG	True
R02530	C03451[c] <=> C00051[c] + C00546[c]	['4.4.1.5']	(R)-S-Lactoylglutathione methylglyoxal-lyase (isomerizing)	['Pyruvate metabolism']	[{'RC00740': ['C00546', 'C03451'], 'RC00004': ['C00051', 'C03451']}, {'RC00740': ['C00546', 'C03451'], 'RC00004': ['C00051', 'C03451']}]	KEGG	True
R00401	C00041[c] <=> C00133[c]	['5.1.1.1']	alanine racemase	['D-Alanine metabolism', 'Metabolic pathways']	[{'RC00285': ['C00041', 'C00133']}]	KEGG	True
R00260	C00025[c] <=> C00217[c]	['5.1.1.3']	glutamate racemase	['D-Glutamine and D-glutamate metabolism', 'Metabolic pathways']	[{'RC00302': ['C00025', 'C00217']}]	KEGG	True
R02735	C00666[c] <=> C00680[c]	['5.1.1.7']	LL-2,6-Diaminoheptanedioate 2-epimerase	['Lysine biosynthesis', 'Metabolic pathways', 'Biosynthesis of secondary metabolites', 'Microbial metabolism in diverse environments', 'Biosynthesis of antibiotics', 'Biosynthesis of amino acids']	[{'RC00302': ['C00666', 'C00680']}]	KEGG	True
R01529	C00199[c] <=> C00231[c]	['5.1.3.1']	D-Ribulose-5-phosphate 3-epimerase	['Pentose phosphate pathway', 'Pentose and glucuronate interconversions', 'Carbon fixation in photosynthetic organisms', 'Metabolic pathways', 'Biosynthesis of secondary metabolites', 'Microbial metabolism in diverse environments', 'Biosynthesis of antibiotics', 'Carbon metabolism', 'Biosynthesis of amino acids']	[{'RC00540': ['C00199', 'C00231']}]	KEGG	True
R02739	C00668[c] <=> C00668[c]	['5.1.3.15', '5.3.1.9']	alpha-D-Glucose 6-phosphate ketol-isomerase	['Glycolysis / Gluconeogenesis', 'Pentose phosphate pathway', 'Metabolic pathways', 'Biosynthesis of secondary metabolites', 'Microbial metabolism in diverse environments', 'Biosynthesis of antibiotics']	[{'RC00563': ['C00668', 'C01172']}]	KEGG	True
R05176	C06397[c] <=> C06398[c]	['5.1.3.20']	ADP-D-glycero-D-manno-heptose 6-epimerase	['Lipopolysaccharide biosynthesis', 'Metabolic pathways']	[{'RC01291': ['C06397', 'C06398']}]	KEGG	True
R02765	C01213[c] <=> C00683[c]	['5.1.99.1']	Methylmalonyl-CoA epimerase	['Valine, leucine and isoleucine degradation', 'Glyoxylate and dicarboxylate metabolism', 'Propanoate metabolism', 'Carbon fixation pathways in prokaryotes', 'Metabolic pathways', 'Microbial metabolism in diverse environments', 'Carbon metabolism']	[{'RC00780': ['C00683', 'C01213']}]	KEGG	True
R09979	C18026[c] <=> C20238[c]	['5.1.99.1']	(2S)-ethylmalonyl-CoA epimerase	['Glyoxylate and dicarboxylate metabolism', 'Microbial metabolism in diverse environments', 'Carbon metabolism']	[{'RC02739': ['C18026', 'C20238']}]	KEGG	True
R01906	C00312[c] <=> C01508[c]	['5.3.1.-']	L-lyxose aldose-ketose-isomerase	['Pentose and glucuronate interconversions']	[{'RC00516': ['C00312', 'C01508']}]	KEGG	True
R02437	C00507[c] <=> C00861[c]	['5.3.1.14']	L-rhamnose ketol-isomerase	['Fructose and mannose metabolism', 'Microbial metabolism in diverse environments']	[{'RC00434': ['C00507', 'C00861']}]	KEGG	True
R04420	C04188[c] <=> C04582[c]	['5.3.1.23']	5-Methylthio-5-deoxy-D-ribose-1-phosphate ketol-isomerase	['Cysteine and methionine metabolism', 'Metabolic pathways']	[{'RC01151': ['C04188', 'C04582']}]	KEGG	True
R03509	C04302[c] <=> C01302[c]	['5.3.1.24']	N-(5-Phospho-beta-D-ribosyl)anthranilate ketol-isomerase	['Phenylalanine, tyrosine and tryptophan biosynthesis', 'Metabolic pathways', 'Biosynthesis of secondary metabolites', 'Biosynthesis of antibiotics', 'Biosynthesis of amino acids']	[{'RC00945': ['C01302', 'C04302']}]	KEGG	True
R05645	C05382[c] <=> C07836[c]	['5.3.1.28']	D-glycero-beta-D-manno-heptose-7-phosphate aldose-ketose-isomerase	['Lipopolysaccharide biosynthesis', 'Metabolic pathways']	[{'RC00434': ['C05382', 'C07836']}]	KEGG	True
R09769	C05382[c] <=> C19878[c]	['5.3.1.28']	D-glycero-alpha-D-manno-heptose 7-phosphate aldose-ketose-isomerase	['Lipopolysaccharide biosynthesis']	[{'RC00434': ['C05382', 'C19878']}]	KEGG	True
R01432	C00181[c] <=> C00310[c]	['5.3.1.5']	D-xylose aldose-ketose-isomerase	['Pentose and glucuronate interconversions', 'Metabolic pathways']	[{'RC00516': ['C00181', 'C00310']}]	KEGG	True
R00878	C00031[c] <=> C00095[c]	['5.3.1.5']	alpha-D-Glucose aldose-ketose-isomerase	['Fructose and mannose metabolism', 'Metabolic pathways']	[{'RC00376': ['C00095', 'C00267']}]	KEGG	True
R01819	C00275[c] <=> C00085[c]	['5.3.1.8']	D-mannose-6-phosphate aldose-ketose-isomerase	['Fructose and mannose metabolism', 'Amino sugar and nucleotide sugar metabolism', 'Metabolic pathways', 'Biosynthesis of secondary metabolites', 'Biosynthesis of antibiotics']	[{'RC00376': ['C00275', 'C05345']}]	KEGG	True
R01518	C00631[c] <=> C00197[c]	['5.4.2.11', '5.4.2.12']	D-phosphoglycerate 2,3-phosphomutase	['Glycolysis / Gluconeogenesis', 'Glycine, serine and threonine metabolism', 'Methane metabolism', 'Metabolic pathways', 'Biosynthesis of secondary metabolites', 'Microbial metabolism in diverse environments', 'Biosynthesis of antibiotics', 'Carbon metabolism', 'Biosynthesis of amino acids']	[{'RC00536': ['C00197', 'C00631']}]	KEGG	True
R00833	C01213[c] <=> C00091[c]	['5.4.99.2']	(R)-Methylmalonyl-CoA CoA-carbonylmutase	['Valine, leucine and isoleucine degradation', 'Glyoxylate and dicarboxylate metabolism', 'Propanoate metabolism', 'Carbon fixation pathways in prokaryotes', 'Metabolic pathways', 'Microbial metabolism in diverse environments', 'Carbon metabolism']	[{'RC00395': ['C00091', 'C01213']}]	KEGG	True
R01715	C00251[c] <=> C00254[c]	['5.4.99.5']	Chorismate pyruvatemutase	['Phenylalanine, tyrosine and tryptophan biosynthesis', 'Metabolic pathways', 'Biosynthesis of secondary metabolites', 'Biosynthesis of antibiotics', 'Biosynthesis of amino acids']	[{'RC03116': ['C00251', 'C00254']}]	KEGG	True
R02539	C00002[c] + C07086[c] + C00010[c] <=> C00020[c] + C00013[c] + C00582[c]	['6.2.1.30']	Phenylacetate:CoA ligase	['Phenylalanine metabolism', 'Microbial metabolism in diverse environments']	[{'RC00004': ['C00010', 'C00582'], 'RC00014': ['C00582', 'C07086']}, {'RC00004': ['C00010', 'C00582'], 'RC00014': ['C00582', 'C07086']}]	KEGG	True
R07302	C00002[c] + C06507[c] + C03194[c] <=> C00008[c] + C00009[c] + C06508[c]	['6.3.1.10']	adenosylcobyric acid:(R)-1-aminopropan-2-ol ligase (ADP-forming)	['Porphyrin and chlorophyll metabolism', 'Metabolic pathways']	[{'RC00002': ['C00002', 'C00008'], 'RC00090': ['C06507', 'C06508'], 'RC00096': ['C03194', 'C06508']}, {'RC00002': ['C00002', 'C00008'], 'RC00090': ['C06507', 'C06508'], 'RC00096': ['C03194', 'C06508']}, {'RC00002': ['C00002', 'C00008'], 'RC00090': ['C06507', 'C06508'], 'RC00096': ['C03194', 'C06508']}]	KEGG	True
R06529	C06507[c] + C04122[c] + C00002[c] <=> C06509[c] + C00008[c] + C00009[c]	['6.3.1.10']	adenosylcobyric acid:(R)-1-aminopropan-2-yl phosphate ligase	['Porphyrin and chlorophyll metabolism', 'Metabolic pathways']	[{'RC00002': ['C00002', 'C00008'], 'RC00090': ['C06507', 'C06509'], 'RC00096': ['C04122', 'C06509']}, {'RC00002': ['C00002', 'C00008'], 'RC00090': ['C06507', 'C06509'], 'RC00096': ['C04122', 'C06509']}, {'RC00002': ['C00002', 'C00008'], 'RC00090': ['C06507', 'C06509'], 'RC00096': ['C04122', 'C06509']}]	KEGG	True
R00253	C00002[c] + C00025[c] + C00014[c] <=> C00008[c] + C00009[c] + C00064[c]	['6.3.1.2']	L-Glutamate:ammonia ligase (ADP-forming)	['Arginine biosynthesis', 'Alanine, aspartate and glutamate metabolism', 'Glyoxylate and dicarboxylate metabolism', 'Nitrogen metabolism', 'Metabolic pathways', 'Microbial metabolism in diverse environments', 'Biosynthesis of amino acids']	[{'RC00002': ['C00002', 'C00008'], 'RC00010': ['C00025', 'C00064'], 'RC02798': ['C00014', 'C00064']}, {'RC00002': ['C00002', 'C00008'], 'RC00010': ['C00025', 'C00064'], 'RC02798': ['C00014', 'C00064']}, {'RC00002': ['C00002', 'C00008'], 'RC00010': ['C00025', 'C00064'], 'RC02798': ['C00014', 'C00064']}]	KEGG	True
R00189	C00002[c] + C00857[c] + C00014[c] <=> C00020[c] + C00013[c] + C00003[c]	['6.3.1.5', '6.3.5.1']	deamido-NAD+:ammonia ligase (AMP-forming)	['Nicotinate and nicotinamide metabolism', 'Metabolic pathways']	[{'RC00100': ['C00003', 'C00857']}]	KEGG	True
R02473	C00002[c] + C00522[c] + C00099[c] <=> C00020[c] + C00013[c] + C00864[c] + C00080[c]	['6.3.2.1']	(R)-Pantoate:beta-alanine ligase (AMP-forming)	['beta-Alanine metabolism', 'Pantothenate and CoA biosynthesis', 'Metabolic pathways', 'Biosynthesis of secondary metabolites']	[{'RC00141': ['C00522', 'C00864'], 'RC00096': ['C00099', 'C00864']}, {'RC00141': ['C00522', 'C00864'], 'RC00096': ['C00099', 'C00864']}]	KEGG	True
R02788	C00002[c] + C00692[c] + C00680[c] <=> C00008[c] + C00009[c] + C04877[c] + C00080[c]	['6.3.2.13']	UDP-N-acetylmuramoyl-L-alanyl-D-glutamate:(L)-meso-2,6-diaminoheptanedioate gamma-ligase (ADP-forming)	['Lysine biosynthesis', 'Peptidoglycan biosynthesis']	[{'RC00002': ['C00002', 'C00008'], 'RC00090': ['C00692', 'C04877'], 'RC00064': ['C00680', 'C04877']}, {'RC00002': ['C00002', 'C00008'], 'RC00090': ['C00692', 'C04877'], 'RC00064': ['C00680', 'C04877']}, {'RC00002': ['C00002', 'C00008'], 'RC00090': ['C00692', 'C04877'], 'RC00064': ['C00680', 'C04877']}]	KEGG	True
R01150	C00002[c] + (2) C00133[c] <=> C00008[c] + C00009[c] + C00993[c] + C00080[c]	['6.3.2.4']	D-alanine:D-alanine ligase (ADP-forming)	['D-Alanine metabolism', 'Peptidoglycan biosynthesis', 'Metabolic pathways']	[{'RC00002': ['C00002', 'C00008'], 'RC00141': ['C00133', 'C00993'], 'RC00064': ['C00133', 'C00993']}, {'RC00002': ['C00002', 'C00008'], 'RC00141': ['C00133', 'C00993'], 'RC00064': ['C00133', 'C00993']}, {'RC00002': ['C00002', 'C00008'], 'RC00141': ['C00133', 'C00993'], 'RC00064': ['C00133', 'C00993']}]	KEGG	True
R04230	C00002[c] + C03492[c] + C00097[c] <=> C00020[c] + C00013[c] + C04352[c] + C00080[c]	['6.3.2.5']	(R)-4'-Phosphopantothenate:L-cysteine ligase	['Pantothenate and CoA biosynthesis', 'Metabolic pathways']	[{'RC00064': ['C00097', 'C04352'], 'RC00090': ['C03492', 'C04352']}, {'RC00064': ['C00097', 'C04352'], 'RC00090': ['C03492', 'C04352']}]	KEGG	True
R04231	C00063[c] + C03492[c] + C00097[c] <=> C00055[c] + C00013[c] + C04352[c] + C00080[c]	['6.3.2.5']	(R)-4'-Phosphopantothenate:L-cysteine ligase	['Pantothenate and CoA biosynthesis', 'Metabolic pathways']	[{'RC00002': ['C00055', 'C00063'], 'RC00090': ['C03492', 'C04352'], 'RC00064': ['C00097', 'C04352']}, {'RC00002': ['C00055', 'C00063'], 'RC00090': ['C03492', 'C04352'], 'RC00064': ['C00097', 'C04352']}, {'RC00002': ['C00055', 'C00063'], 'RC00090': ['C03492', 'C04352'], 'RC00064': ['C00097', 'C04352']}]	KEGG	True
R03193	C00002[c] + C01050[c] + C00041[c] <=> C00008[c] + C00009[c] + C01212[c] + C00080[c]	['6.3.2.8']	UDP-N-acetylmuramate:L-alanine ligase (ADP-forming)	['D-Glutamine and D-glutamate metabolism', 'Peptidoglycan biosynthesis', 'Metabolic pathways']	[{'RC00002': ['C00002', 'C00008'], 'RC00141': ['C01050', 'C01212'], 'RC00064': ['C00041', 'C01212']}, {'RC00002': ['C00002', 'C00008'], 'RC00141': ['C01050', 'C01212'], 'RC00064': ['C00041', 'C01212']}, {'RC00002': ['C00002', 'C00008'], 'RC00141': ['C01050', 'C01212'], 'RC00064': ['C00041', 'C01212']}]	KEGG	True
R04208	C00002[c] + C04640[c] <=> C00008[c] + C00009[c] + C03373[c] + C00080[c]	['6.3.3.1']	2-(Formamido)-N1-(5-phosphoribosyl)acetamidine cyclo-ligase (ADP-forming)	['Purine metabolism', 'Metabolic pathways', 'Biosynthesis of secondary metabolites', 'Biosynthesis of antibiotics']	[{'RC00002': ['C00002', 'C00008'], 'RC01100': ['C03373', 'C04640']}, {'RC00002': ['C00002', 'C00008'], 'RC01100': ['C03373', 'C04640']}]	KEGG	True
R02301	C00002[c] + C03479[c] + C00080[c] <=> C00008[c] + C00009[c] + C00445[c] + C00080[c]	['6.3.3.2']	5-Formyltetrahydrofolate cyclo-ligase (ADP-forming)	['One carbon pool by folate', 'Metabolic pathways']	[{'RC00002': ['C00002', 'C00008'], 'RC00183': ['C00445', 'C03479']}, {'RC00002': ['C00002', 'C00008'], 'RC00183': ['C00445', 'C03479']}]	KEGG	True
R00571	C00002[c] + C00075[c] + C00014[c] <=> C00008[c] + C00009[c] + C00063[c] + C00080[c]	['6.3.4.2']	UTP:ammonia ligase (ADP-forming)	['Pyrimidine metabolism', 'Metabolic pathways']	[{'RC00002': ['C00002', 'C00008'], 'RC00074': ['C00063', 'C00075']}, {'RC00002': ['C00002', 'C00008'], 'RC00074': ['C00063', 'C00075']}]	KEGG	True
R00573	C00002[c] + C00075[c] + C00064[c] + C00001[c] <=> C00008[c] + C00009[c] + (2) C00080[c] + C00063[c] + C00025[c]	['6.3.4.2']	UTP:L-glutamine amido-ligase (ADP-forming)	['Pyrimidine metabolism', 'Metabolic pathways']	[{'RC00002': ['C00002', 'C00008'], 'RC00010': ['C00025', 'C00064'], 'RC00074': ['C00063', 'C00075']}, {'RC00002': ['C00002', 'C00008'], 'RC00010': ['C00025', 'C00064'], 'RC00074': ['C00063', 'C00075']}, {'RC00002': ['C00002', 'C00008'], 'RC00010': ['C00025', 'C00064'], 'RC00074': ['C00063', 'C00075']}]	KEGG	True
R00943	C00101[c] + C00058[c] + C00002[c] <=> C00008[c] + C00009[c] + C00234[c]	['6.3.4.3']	Formate:tetrahydrofolate ligase (ADP-forming)	['One carbon pool by folate', 'Carbon fixation pathways in prokaryotes', 'Metabolic pathways', 'Microbial metabolism in diverse environments', 'Carbon metabolism']	[{'RC00002': ['C00002', 'C00008'], 'RC00026': ['C00101', 'C00234'], 'RC00111': ['C00058', 'C00234']}, {'RC00002': ['C00002', 'C00008'], 'RC00026': ['C00101', 'C00234'], 'RC00111': ['C00058', 'C00234']}, {'RC00002': ['C00002', 'C00008'], 'RC00026': ['C00101', 'C00234'], 'RC00111': ['C00058', 'C00234']}]	KEGG	True
R01135	C00044[c] + C00130[c] + C00049[c] <=> C00035[c] + C00009[c] + C03794[c] + (2) C00080[c]	['6.3.4.4']	IMP:L-aspartate ligase (GDP-forming)	['Purine metabolism', 'Alanine, aspartate and glutamate metabolism', 'Metabolic pathways']	[{'RC00002': ['C00035', 'C00044'], 'RC00458': ['C00049', 'C03794'], 'RC00459': ['C00130', 'C03794']}, {'RC00002': ['C00035', 'C00044'], 'RC00458': ['C00049', 'C03794'], 'RC00459': ['C00130', 'C03794']}, {'RC00002': ['C00035', 'C00044'], 'RC00458': ['C00049', 'C03794'], 'RC00459': ['C00130', 'C03794']}]	KEGG	True
R00257	C00002[c] + C00857[c] + C00064[c] + C00001[c] <=> C00020[c] + C00013[c] + C00080[c] + C00003[c] + C00025[c]	['6.3.5.1']	Deamido-NAD+:L-glutamine amido-ligase (AMP-forming)	['Nicotinate and nicotinamide metabolism', 'Metabolic pathways']	[{'RC00100': ['C00003', 'C00857'], 'RC00010': ['C00025', 'C00064']}, {'RC00100': ['C00003', 'C00857'], 'RC00010': ['C00025', 'C00064']}]	KEGG	True
R00014	C00022[c] + C00068[c] + (2) C00080[c] <=> C05125[c] + C00011[c]	['1.2.4.1', '2.2.1.6', '4.1.1.1']	pyruvate:thiamin diphosphate acetaldehydetransferase (decarboxylating)	['Glycolysis / Gluconeogenesis', 'Citrate cycle (TCA cycle)', 'Pyruvate metabolism', 'Biosynthesis of secondary metabolites', 'Microbial metabolism in diverse environments', 'Biosynthesis of antibiotics']	[{'RC00027': ['C00068', 'C05125'], 'RC02744': ['C00022', 'C05125']}, {'RC00027': ['C00068', 'C05125'], 'RC02744': ['C00022', 'C05125']}]	KEGG	True
R02413	C00493[c] + C00006[c] <=> C02637[c] + C00005[c] + C00080[c]	['1.1.1.25', '1.1.1.282']	Shikimate:NADP+ 3-oxidoreductase	['Phenylalanine, tyrosine and tryptophan biosynthesis', 'Metabolic pathways', 'Biosynthesis of secondary metabolites', 'Biosynthesis of antibiotics', 'Biosynthesis of amino acids']	[{'RC00001': ['C00005', 'C00006'], 'RC00206': ['C00493', 'C02637']}, {'RC00001': ['C00005', 'C00006'], 'RC00206': ['C00493', 'C02637']}]	KEGG	True
R09247	C00448[c] + (4) C00129[c] <=> C04216[c] + (4) C00013[c]	['2.5.1.30']	(2E,6E)-farnesyl-diphosphate:isopentenyl-diphosphate farnesyltranstransferase (adding 4 isopentenyl units)	['Terpenoid backbone biosynthesis', 'Biosynthesis of secondary metabolites']	[{'RC00279': ['C00129', 'C04216']}]	KEGG	True
R06447	C00448[c] + (8) C00129[c] <=> C04574[c] + (8) C00013[c]	['2.5.1.31']	(2E,6E)-farnesyl-diphosphate:isopentenyl-diphosphate cistransferase (adding 8 isopentenyl units)	['Terpenoid backbone biosynthesis', 'Biosynthesis of secondary metabolites']	[{'RC02839': ['C00448', 'C04574'], 'RC00279': ['C00129', 'C04574']}, {'RC02839': ['C00448', 'C04574'], 'RC00279': ['C00129', 'C04574']}]	KEGG	True
R05553	C11355[c] <=> C00568[c] + C00022[c] + C00080[c]	['4.1.3.38']	4-amino-4-deoxychorismate pyruvate-lyase	['Folate biosynthesis']	[{'RC01843': ['C00568', 'C11355'], 'RC02148': ['C00022', 'C11355']}, {'RC01843': ['C00568', 'C11355'], 'RC02148': ['C00022', 'C11355']}]	KEGG	True
R03254	C04478[c] + C00009[c] <=> C00074[c] + C01112[c] + C00001[c]	['2.5.1.55']	phosphoenolpyruvate:D-arabinose-5-phosphate C-(1-carboxyvinyl)transferase (phosphate-hydrolysing, 2-carboxy-2-oxoethyl-forming)	['Lipopolysaccharide biosynthesis', 'Metabolic pathways']	[{'RC00435': ['C01112', 'C04478']}]	KEGG	True
R03351	C00063[c] + C01187[c] <=> C00013[c] + C04121[c]	['2.7.7.38']	CTP:3-deoxy-D-manno-octulosonate cytidylyltransferase	['Lipopolysaccharide biosynthesis', 'Metabolic pathways']	[{'RC00910': ['C01187', 'C04121']}]	KEGG	True
R00844	C00093[c] + C00006[c] <=> C00111[c] + C00005[c] + C00080[c]	['1.1.1.94']	sn-Glycerol-3-phosphate:NADP+ 2-oxidoreductase	['Glycerophospholipid metabolism', 'Biosynthesis of secondary metabolites']	[{'RC00001': ['C00005', 'C00006'], 'RC00029': ['C00093', 'C00111']}, {'RC00001': ['C00005', 'C00006'], 'RC00029': ['C00093', 'C00111']}]	KEGG	True
R01775	C00263[c] + C00006[c] <=> C00441[c] + C00005[c] + C00080[c]	['1.1.1.3']	L-homoserine:NADP+ oxidoreductase	['Glycine, serine and threonine metabolism', 'Cysteine and methionine metabolism', 'Lysine biosynthesis', 'Metabolic pathways', 'Biosynthesis of secondary metabolites', 'Microbial metabolism in diverse environments', 'Biosynthesis of antibiotics', 'Biosynthesis of amino acids']	[{'RC00001': ['C00005', 'C00006'], 'RC00087': ['C00263', 'C00441']}, {'RC00001': ['C00005', 'C00006'], 'RC00087': ['C00263', 'C00441']}]	KEGG	True
R03192	C01050[c] + C00006[c] <=> C04631[c] + C00005[c] + C00080[c]	['1.3.1.98']	UDP-N-acetylmuramate:NADP+ oxidoreductase	['Amino sugar and nucleotide sugar metabolism', 'Peptidoglycan biosynthesis', 'Metabolic pathways']	[{'RC02639': ['C01050', 'C04631'], 'RC00001': ['C00005', 'C00006']}, {'RC02639': ['C01050', 'C04631'], 'RC00001': ['C00005', 'C00006']}]	KEGG	True
R04199	C03972[c] + C00006[c] + C00001[c] <=> C20258[c] + C00005[c] + C00080[c]	['1.17.1.8']	2,3,4,5-tetrahydrodipicolinate:NADP+ 4-oxidoreductase	['Monobactam biosynthesis', 'Lysine biosynthesis', 'Metabolic pathways', 'Biosynthesis of secondary metabolites', 'Microbial metabolism in diverse environments', 'Biosynthesis of antibiotics', 'Biosynthesis of amino acids']	[{'RC00001': ['C00005', 'C00006'], 'RC00478': ['C03972', 'C20258']}, {'RC00001': ['C00005', 'C00006'], 'RC00478': ['C03972', 'C20258']}]	KEGG	True
R01251	C00148[c] + C00006[c] <=> C03912[c] + C00005[c] + (2) C00080[c]	['1.5.1.2']	L-Proline:NADP+ 5-oxidoreductase	['Arginine and proline metabolism', 'Metabolic pathways', 'Biosynthesis of secondary metabolites', 'Biosynthesis of antibiotics', 'Biosynthesis of amino acids']	[{'RC00001': ['C00005', 'C00006'], 'RC00083': ['C00148', 'C03912']}, {'RC00001': ['C00005', 'C00006'], 'RC00083': ['C00148', 'C03912']}]	KEGG	True
R00754	C00469[c] + C00003[c] <=> C00084[c] + C00004[c] + C00080[c]	['1.1.1.1', '1.1.1.71']	ethanol:NAD+ oxidoreductase	['Glycolysis / Gluconeogenesis', 'Metabolic pathways', 'Biosynthesis of secondary metabolites', 'Microbial metabolism in diverse environments', 'Biosynthesis of antibiotics']	[{'RC00088': ['C00084', 'C00469'], 'RC00001': ['C00003', 'C00004']}, {'RC00088': ['C00084', 'C00469'], 'RC00001': ['C00003', 'C00004']}]	KEGG	True
R00842	C00093[c] + C00003[c] <=> C00111[c] + C00004[c] + C00080[c]	['1.1.1.8', '1.1.1.94']	sn-Glycerol-3-phosphate:NAD+ 2-oxidoreductase	['Glycerophospholipid metabolism', 'Biosynthesis of secondary metabolites']	[{'RC00001': ['C00003', 'C00004'], 'RC00029': ['C00093', 'C00111']}, {'RC00001': ['C00003', 'C00004'], 'RC00029': ['C00093', 'C00111']}]	KEGG	True
R01061	C00118[c] + C00009[c] + C00003[c] <=> C00236[c] + C00004[c] + C00080[c]	['1.2.1.12', '1.2.1.59']	D-glyceraldehyde-3-phosphate:NAD+ oxidoreductase (phosphorylating)	['Glycolysis / Gluconeogenesis', 'Carbon fixation in photosynthetic organisms', 'Metabolic pathways', 'Biosynthesis of secondary metabolites', 'Microbial metabolism in diverse environments', 'Biosynthesis of antibiotics', 'Carbon metabolism', 'Biosynthesis of amino acids']	[{'RC00001': ['C00003', 'C00004'], 'RC00149': ['C00118', 'C00236']}, {'RC00001': ['C00003', 'C00004'], 'RC00149': ['C00118', 'C00236']}]	KEGG	True
R01773	C00263[c] + C00003[c] <=> C00441[c] + C00004[c] + C00080[c]	['1.1.1.3']	L-Homoserine:NAD+ oxidoreductase	['Glycine, serine and threonine metabolism', 'Cysteine and methionine metabolism', 'Lysine biosynthesis', 'Metabolic pathways', 'Biosynthesis of secondary metabolites', 'Microbial metabolism in diverse environments', 'Biosynthesis of antibiotics', 'Biosynthesis of amino acids']	[{'RC00001': ['C00003', 'C00004'], 'RC00087': ['C00263', 'C00441']}, {'RC00001': ['C00003', 'C00004'], 'RC00087': ['C00263', 'C00441']}]	KEGG	True
R03191	C01050[c] + C00003[c] <=> C04631[c] + C00004[c] + C00080[c]	['1.3.1.98']	UDP-N-acetylmuramate:NADP+ oxidoreductase	['Amino sugar and nucleotide sugar metabolism', 'Peptidoglycan biosynthesis', 'Metabolic pathways']	[{'RC02639': ['C01050', 'C04631'], 'RC00001': ['C00003', 'C00004']}, {'RC02639': ['C01050', 'C04631'], 'RC00001': ['C00003', 'C00004']}]	KEGG	True
R04198	C03972[c] + C00003[c] + C00001[c] <=> C20258[c] + C00004[c] + C00080[c]	['1.17.1.8']	2,3,4,5-tetrahydrodipicolinate:NAD+ 4-oxidoreductase	['Monobactam biosynthesis', 'Lysine biosynthesis', 'Metabolic pathways', 'Biosynthesis of secondary metabolites', 'Microbial metabolism in diverse environments', 'Biosynthesis of antibiotics', 'Biosynthesis of amino acids']	[{'RC00001': ['C00003', 'C00004'], 'RC00478': ['C03972', 'C20258']}, {'RC00001': ['C00003', 'C00004'], 'RC00478': ['C03972', 'C20258']}]	KEGG	True
R00787	C00014[c] + (3) C00003[c] + (2) C00001[c] <=> C00088[c] + (3) C00004[c] + (4) C00080[c]	['1.7.1.4', '1.7.1.15']	ammonia:NAD+ oxidoreductase	['Nitrogen metabolism', 'Microbial metabolism in diverse environments']	[{'RC00001': ['C00003', 'C00004'], 'RC00176': ['C00014', 'C00088']}, {'RC00001': ['C00003', 'C00004'], 'RC00176': ['C00014', 'C00088']}]	KEGG	True
R01248	C00148[c] + C00003[c] <=> C03912[c] + C00004[c] + (2) C00080[c]	['1.5.1.2']	L-Proline:NAD+ 5-oxidoreductase	['Arginine and proline metabolism', 'Metabolic pathways', 'Biosynthesis of secondary metabolites', 'Biosynthesis of antibiotics', 'Biosynthesis of amino acids']	[{'RC00001': ['C00003', 'C00004'], 'RC00083': ['C00148', 'C03912']}, {'RC00001': ['C00003', 'C00004'], 'RC00083': ['C00148', 'C03912']}]	KEGG	True
R07618	C15973[c] + C00003[c] <=> C15972[c] + C00004[c] + C00080[c]	['1.8.1.4']	enzyme N6-(dihydrolipoyl)lysine:NAD+ oxidoreductase	['Glycolysis / Gluconeogenesis', 'Citrate cycle (TCA cycle)', 'Valine, leucine and isoleucine degradation', 'Pyruvate metabolism', 'Propanoate metabolism', 'Metabolic pathways', 'Biosynthesis of secondary metabolites', 'Microbial metabolism in diverse environments', 'Biosynthesis of antibiotics']	[{'RC00001': ['C00003', 'C00004'], 'RC00583': ['C15972', 'C15973']}, {'RC00001': ['C00003', 'C00004'], 'RC00583': ['C15972', 'C15973']}]	KEGG	True
R00025	C18091[c] + C00007[c] + C01847[c] <=> C00084[c] + C00088[c] + C00061[c] + C00001[c]	['1.13.12.16']	ethylnitronate:oxygen 2-oxidoreductase (nitrite-forming)	['Nitrogen metabolism']	[{'RC00126': ['C00061', 'C01847'], 'RC02541': ['C00084', 'C18091'], 'RC02759': ['C00088', 'C18091']}, {'RC00126': ['C00061', 'C01847'], 'RC02541': ['C00084', 'C18091'], 'RC02759': ['C00088', 'C18091']}, {'RC00126': ['C00061', 'C01847'], 'RC02541': ['C00084', 'C18091'], 'RC02759': ['C00088', 'C18091']}]	KEGG	True
R00006	C00900[c] + C00011[c] <=> (2) C00022[c] + C00080[c]	['2.2.1.6']	pyruvate:pyruvate acetaldehydetransferase (decarboxylating)	['Pantothenate and CoA biosynthesis']	[{'RC00106': ['C00022', 'C00900']}]	KEGG	True
R00226	C06010[c] + C00011[c] <=> (2) C00022[c] + C00080[c]	['2.2.1.6']	pyruvate:pyruvate acetaldehydetransferase (decarboxylating)	['Valine, leucine and isoleucine biosynthesis', 'Butanoate metabolism', 'C5-Branched dibasic acid metabolism', 'Metabolic pathways', 'Biosynthesis of secondary metabolites', 'Biosynthesis of antibiotics', '2-Oxocarboxylic acid metabolism', 'Biosynthesis of amino acids']	[{'RC00106': ['C00022', 'C06010']}]	KEGG	True
R08648	C00022[c] + C00109[c] + C00080[c] <=> C06006[c] + C00011[c]	['2.2.1.6']	pyruvate:2-oxobutanoate acetaldehydetransferase (decarboxylating)	['Valine, leucine and isoleucine biosynthesis', 'Metabolic pathways', 'Biosynthesis of secondary metabolites', 'Biosynthesis of antibiotics', '2-Oxocarboxylic acid metabolism', 'Biosynthesis of amino acids']	[{'RC01192': ['C00109', 'C06006']}]	KEGG	True
R01641	C05382[c] + C00118[c] <=> C00117[c] + C00231[c]	['2.2.1.1']	sedoheptulose-7-phosphate:D-glyceraldehyde-3-phosphate glycolaldehyde transferase	['Pentose phosphate pathway', 'Carbon fixation in photosynthetic organisms', 'Metabolic pathways', 'Biosynthesis of secondary metabolites', 'Microbial metabolism in diverse environments', 'Biosynthesis of antibiotics', 'Carbon metabolism', 'Biosynthesis of amino acids']	[{'RC00571': ['C00117', 'C05382'], 'RC00032': ['C00118', 'C00231']}, {'RC00571': ['C00117', 'C05382'], 'RC00032': ['C00118', 'C00231']}]	KEGG	True
R07460	C15811[c] + C00097[c] <=> C15812[c] + C00041[c]	['2.8.1.7']	L-cysteine:[enzyme]-cysteine sulfurtransferase	['Thiamine metabolism', 'Metabolic pathways']	[{'RC01789': ['C00041', 'C00097'], 'RC02313': ['C15811', 'C15812']}, {'RC01789': ['C00041', 'C00097'], 'RC02313': ['C15811', 'C15812']}]	KEGG	True
R00590	C00065[c] <=> C02218[c] + C00001[c]	['4.3.1.17']	L-serine hydro-lyase	['Cysteine and methionine metabolism']	[{'RC00331': ['C00065', 'C02218']}]	KEGG	True
R02340	C03506[c] <=> C00463[c] + C00118[c]	['4.1.2.8', '4.2.1.20']	(1S,2R)-1-C-(indol-3-yl)glycerol 3-phosphate D-glyceraldehyde-3-phosphate-lyase	['Phenylalanine, tyrosine and tryptophan biosynthesis', 'Benzoxazinoid biosynthesis', 'Metabolic pathways', 'Biosynthesis of secondary metabolites']	[{'RC00701': ['C00463', 'C03506'], 'RC00700': ['C00118', 'C03506']}, {'RC00701': ['C00463', 'C03506'], 'RC00700': ['C00118', 'C03506']}]	KEGG	True
R01322	C00002[c] + C00158[c] + C00010[c] <=> C00008[c] + C00009[c] + C00566[c]	['6.2.1.18']	Citrate:CoA ligase (ADP-forming)	['Carbon fixation pathways in prokaryotes', 'Metabolic pathways', 'Microbial metabolism in diverse environments', 'Carbon metabolism']	[{'RC00002': ['C00002', 'C00008'], 'RC00004': ['C00010', 'C00566'], 'RC00014': ['C00158', 'C00566']}, {'RC00002': ['C00002', 'C00008'], 'RC00004': ['C00010', 'C00566'], 'RC00014': ['C00158', 'C00566']}, {'RC00002': ['C00002', 'C00008'], 'RC00004': ['C00010', 'C00566'], 'RC00014': ['C00158', 'C00566']}]	KEGG	True
R03425	C00037[c] + C02051[c] <=> C01242[c] + C00011[c]	['1.4.4.2']	glycine:lipoylprotein oxidoreductase (decarboxylating and acceptor-aminomethylating)	['Glycine, serine and threonine metabolism', 'Metabolic pathways']	[{'RC02880': ['C00037', 'C01242'], 'RC00929': ['C01242', 'C02051']}, {'RC02880': ['C00037', 'C01242'], 'RC00929': ['C01242', 'C02051']}]	KEGG	True
R03815	C02972[c] + C00003[c] <=> C02051[c] + C00004[c] + C00080[c]	['1.8.1.4']	dihydrolipoylprotein:NAD+ oxidoreductase	['Glycine, serine and threonine metabolism']	[{'RC00001': ['C00003', 'C00004'], 'RC00583': ['C02051', 'C02972']}, {'RC00001': ['C00003', 'C00004'], 'RC00583': ['C02051', 'C02972']}]	KEGG	True
R03028	C02411[c] <=> C00877[c] + C00011[c]	['1.3.8.6', '4.1.1.70']	glutaconyl-1-CoA carboxy-lyase	['Benzoate degradation', 'Butanoate metabolism', 'Microbial metabolism in diverse environments']	[{'RC00832': ['C00877', 'C02411']}]	KEGG	True
R00623	C00226[c] + C00003[c] <=> C00071[c] + C00004[c] + C00080[c]	['1.1.1.1', '1.1.1.71']	primary_alcohol:NAD+ oxidoreductase	['Fatty acid degradation']	[{'RC00001': ['C00003', 'C00004'], 'RC00050': ['C00071', 'C00226']}, {'RC00001': ['C00003', 'C00004'], 'RC00050': ['C00071', 'C00226']}]	KEGG	True
R01818	C00275[c] <=> C00636[c]	['5.4.2.8']	D-mannose 6-phosphate 1,6-phosphomutase	['Fructose and mannose metabolism', 'Amino sugar and nucleotide sugar metabolism', 'Metabolic pathways', 'Biosynthesis of secondary metabolites', 'Biosynthesis of antibiotics']	[{'RC00408': ['C00275', 'C00636']}]	KEGG	True
R00206	C00002[c] + C00022[c] + C00009[c] <=> C00020[c] + C00074[c] + C00013[c] + C00080[c]	['2.7.9.1']	ATP:pyruvate,phosphate phosphotransferase	['Pyruvate metabolism', 'Carbon fixation in photosynthetic organisms', 'Carbon fixation pathways in prokaryotes', 'Metabolic pathways', 'Microbial metabolism in diverse environments', 'Carbon metabolism']	[{'RC00002': ['C00002', 'C00020'], 'RC00015': ['C00022', 'C00074']}, {'RC00002': ['C00002', 'C00020'], 'RC00015': ['C00022', 'C00074']}]	KEGG	True
R02914	C03680[c] <=> C00785[c] + C00001[c]	['4.2.1.49']	4,5-Dihydro-4-oxo-5-imidazolepropanoate hydro-lyase	['Histidine metabolism', 'Metabolic pathways']	[{'RC00804': ['C00785', 'C03680']}]	KEGG	True
R00674	C00065[c] + C00463[c] <=> C00078[c] + C00001[c]	['4.2.1.20', '4.2.1.122']	L-serine hydro-lyase (adding indole	['Phenylalanine, tyrosine and tryptophan biosynthesis', 'Metabolic pathways', 'Biosynthesis of secondary metabolites']	[{'RC00209': ['C00078', 'C00463'], 'RC00210': ['C00065', 'C00078']}, {'RC00209': ['C00078', 'C00463'], 'RC00210': ['C00065', 'C00078']}]	KEGG	True
R02722	C00065[c] + C03506[c] <=> C00078[c] + C00118[c] + C00001[c]	['4.2.1.20']	L-serine hydro-lyase [adding 1-C-(indol-3-yl)glycerol 3-phosphate	['Glycine, serine and threonine metabolism', 'Phenylalanine, tyrosine and tryptophan biosynthesis', 'Metabolic pathways', 'Biosynthesis of secondary metabolites', 'Biosynthesis of antibiotics', 'Biosynthesis of amino acids']	[{'RC02868': ['C00078', 'C03506'], 'RC00210': ['C00065', 'C00078'], 'RC00700': ['C00118', 'C03506']}, {'RC02868': ['C00078', 'C03506'], 'RC00210': ['C00065', 'C00078'], 'RC00700': ['C00118', 'C03506']}, {'RC02868': ['C00078', 'C03506'], 'RC00210': ['C00065', 'C00078'], 'RC00700': ['C00118', 'C03506']}]	KEGG	True
R01221	C00037[c] + C00101[c] + C00003[c] <=> C00143[c] + C00014[c] + C00011[c] + C00004[c] + C00080[c]	['1.4.4.2', '1.8.1.4', '2.1.2.10']	glycine synthase	['Glyoxylate and dicarboxylate metabolism', 'Metabolic pathways', 'Biosynthesis of secondary metabolites', 'Biosynthesis of antibiotics', 'Carbon metabolism']	[{'RC00022': ['C00101', 'C00143'], 'RC00001': ['C00003', 'C00004'], 'RC02834': ['C00014', 'C00037']}, {'RC00022': ['C00101', 'C00143'], 'RC00001': ['C00003', 'C00004'], 'RC02834': ['C00014', 'C00037']}, {'RC00022': ['C00101', 'C00143'], 'RC00001': ['C00003', 'C00004'], 'RC02834': ['C00014', 'C00037']}]	KEGG	True
R08555	C00256[c] + C00357[c] <=> C16698[c] + C00001[c]	['4.2.1.126']	(R)-lactate hydro-lyase (adding N-acetyl-D-glucosamine 6-phosphate	['Amino sugar and nucleotide sugar metabolism', 'Metabolic pathways']	[{'RC00746': ['C00357', 'C16698'], 'RC00397': ['C00256', 'C16698']}, {'RC00746': ['C00357', 'C16698'], 'RC00397': ['C00256', 'C16698']}]	KEGG	True
R00420	C00043[c] <=> C01170[c]	['5.1.3.14']	UDP-N-acetyl-D-glucosamine 2-epimerase	['Amino sugar and nucleotide sugar metabolism', 'Metabolic pathways']	[{'RC00290': ['C00043', 'C01170']}]	KEGG	True
R01466	C01102[c] + C00001[c] <=> C00188[c] + C00009[c]	['4.2.3.1']	O-phospho-L-homoserine phosphate-lyase (adding water	['Glycine, serine and threonine metabolism', 'Metabolic pathways', 'Biosynthesis of secondary metabolites', 'Microbial metabolism in diverse environments', 'Biosynthesis of amino acids']	[{'RC00526': ['C00188', 'C01102']}]	KEGG	True
R07456	C00118[c] + C00199[c] + C00064[c] <=> C00018[c] + C00025[c] + C00009[c] + C00080[c] + (3) C00001[c]	['4.3.3.6']	D-ribulose 5-phosphate,D-glyceraldehyde 3-phosphate pyridoxal 5'-phosphate-lyase	['Vitamin B6 metabolism']	[{'RC03043': ['C00018', 'C00199'], 'RC00010': ['C00025', 'C00064'], 'RC01783': ['C00018', 'C00118']}, {'RC03043': ['C00018', 'C00199'], 'RC00010': ['C00025', 'C00064'], 'RC01783': ['C00018', 'C00118']}, {'RC03043': ['C00018', 'C00199'], 'RC00010': ['C00025', 'C00064'], 'RC01783': ['C00018', 'C00118']}]	KEGG	True
R00461	C00047[c] <=> C01142[c]	['5.4.3.2']	L-Lysine 2,3-aminomutase	['Lysine degradation']	[{'RC00303': ['C00047', 'C01142']}]	KEGG	True
R02740	C00668[c] <=> C00085[c]	['5.3.1.9']	alpha-D-Glucose 6-phosphate ketol-isomerase	['Glycolysis / Gluconeogenesis', 'Pentose phosphate pathway', 'Amino sugar and nucleotide sugar metabolism', 'Metabolic pathways', 'Biosynthesis of secondary metabolites', 'Microbial metabolism in diverse environments', 'Biosynthesis of antibiotics', 'Carbon metabolism']	[{'RC00376': ['C00668', 'C05345']}]	KEGG	True
R05680	C00623[c] + C00006[c] <=> C00111[c] + C00005[c] + C00080[c]	['1.1.1.261']	sn-glycerol-1-phosphate:NADP 2-oxidoreductase	['Glycerophospholipid metabolism']	[{'RC00001': ['C00005', 'C00006'], 'RC00029': ['C00111', 'C00623']}, {'RC00001': ['C00005', 'C00006'], 'RC00029': ['C00111', 'C00623']}]	KEGG	True
R05679	C00623[c] + C00003[c] <=> C00111[c] + C00004[c] + C00080[c]	['1.1.1.261']	sn-glycerol-1-phosphate:NAD 2-oxidoreductase	['Glycerophospholipid metabolism']	[{'RC00001': ['C00003', 'C00004'], 'RC00029': ['C00111', 'C00623']}, {'RC00001': ['C00003', 'C00004'], 'RC00029': ['C00111', 'C00623']}]	KEGG	True
R00428	C00044[c] + C00001[c] <=> C05922[c]	['3.5.4.16']	GTP 8,9-hydrolase	['Folate biosynthesis', 'Metabolic pathways']	[{'RC00294': ['C00044', 'C05922']}]	KEGG	True
R01899	C00311[c] + C00006[c] <=> C05379[c] + C00005[c] + C00080[c]	['1.1.1.42']	Isocitrate:NADP+ oxidoreductase	['Citrate cycle (TCA cycle)', 'Metabolic pathways', 'Biosynthesis of secondary metabolites', 'Microbial metabolism in diverse environments', 'Biosynthesis of antibiotics', '2-Oxocarboxylic acid metabolism']	[{'RC00001': ['C00005', 'C00006'], 'RC00084': ['C00311', 'C05379']}, {'RC00001': ['C00005', 'C00006'], 'RC00084': ['C00311', 'C05379']}]	KEGG	True
R04639	C04895[c] + C00001[c] <=> C06148[c]	['3.5.4.16']	2-amino-4-hydroxy-6-(erythro-1,2,3-trihydroxypropyl) dihydropteridine triphosphate hydrolase	['Folate biosynthesis', 'Metabolic pathways']	[{'RC01188': ['C04895', 'C06148']}]	KEGG	True
R05046	C05922[c] + C00001[c] <=> C05923[c] + C00058[c] + C00080[c]	['3.5.4.16']	formamidopyrimidine nucleoside triphosphate amidohydrolase	['Folate biosynthesis', 'Metabolic pathways']	[{'RC00323': ['C00058', 'C05922'], 'RC00263': ['C05922', 'C05923']}, {'RC00323': ['C00058', 'C05922'], 'RC00263': ['C05922', 'C05923']}]	KEGG	True
R01395	C00002[c] + C01563[c] <=> C00008[c] + C00169[c]	['2.7.2.2', '6.3.5.5']	ATP:carbamate phosphotransferase	['Nitrogen metabolism']	[{'RC00002': ['C00002', 'C00008'], 'RC00043': ['C00169', 'C01563']}, {'RC00002': ['C00002', 'C00008'], 'RC00043': ['C00169', 'C01563']}]	KEGG	True
R00268	C05379[c] <=> C00026[c] + C00011[c]	['1.1.1.42']	oxalosuccinate carboxy-lyase (2-oxoglutarate-forming)	['Citrate cycle (TCA cycle)', 'Metabolic pathways', 'Biosynthesis of secondary metabolites', 'Microbial metabolism in diverse environments', 'Biosynthesis of antibiotics', '2-Oxocarboxylic acid metabolism']	[{'RC00626': ['C00026', 'C05379']}]	KEGG	True
R05048	C05923[c] <=> C06148[c]	['3.5.4.16']	2,5-diaminopyrimidine nucleoside triphosphate mutase	['Folate biosynthesis', 'Metabolic pathways']	[{'RC00945': ['C05923', 'C06148']}]	KEGG	True
R06590	C12214[c] + C00117[c] <=> C12215[c] + C05382[c]	['2.2.1.1']	sedoheptulose-7-phosphate:D-glyceraldehyde-3-phosphate glycolaldehydetransferase	['Biosynthesis of ansamycins', 'Biosynthesis of antibiotics']	[{'RC01560': ['C12214', 'C12215'], 'RC00571': ['C00117', 'C05382']}, {'RC01560': ['C12214', 'C12215'], 'RC00571': ['C00117', 'C05382']}]	KEGG	True
R00578	C00002[c] + C00049[c] + C00064[c] + C00001[c] <=> C00020[c] + C00013[c] + C00152[c] + C00025[c] + C00080[c]	['6.3.5.4']	L-aspartate:L-glutamine amido-ligase (AMP-forming)	['Alanine, aspartate and glutamate metabolism', 'Metabolic pathways', 'Biosynthesis of secondary metabolites']	[{'RC00010': ['C00049', 'C00152']}, {'RC00010': ['C00049', 'C00152']}]	KEGG	True
R00267	C00311[c] + C00006[c] + C00080[c] <=> C00026[c] + C00011[c] + C00005[c] + C00080[c]	['1.1.1.42']	Isocitrate:NADP+ oxidoreductase (decarboxylating)	['Glutathione metabolism', 'Carbon fixation pathways in prokaryotes', 'Metabolic pathways', 'Microbial metabolism in diverse environments', 'Carbon metabolism', '2-Oxocarboxylic acid metabolism', 'Biosynthesis of amino acids']	[{'RC00001': ['C00005', 'C00006'], 'RC00114': ['C00026', 'C00311'], 'RC02801': ['C00011', 'C00311']}, {'RC00001': ['C00005', 'C00006'], 'RC00114': ['C00026', 'C00311'], 'RC02801': ['C00011', 'C00311']}, {'RC00001': ['C00005', 'C00006'], 'RC00114': ['C00026', 'C00311'], 'RC02801': ['C00011', 'C00311']}]	KEGG	True
R00742	C00002[c] + C00024[c] + C00288[c] <=> C00008[c] + C00009[c] + C00083[c] + C00080[c]	['6.4.1.2']	acetyl-CoA:carbon-dioxide ligase (ADP-forming)	['Fatty acid biosynthesis', 'Aflatoxin biosynthesis', 'Pyruvate metabolism', 'Propanoate metabolism', 'Carbon fixation pathways in prokaryotes', 'Metabolic pathways', 'Biosynthesis of secondary metabolites', 'Microbial metabolism in diverse environments', 'Biosynthesis of antibiotics', 'Carbon metabolism', 'Fatty acid metabolism']	[{'RC00002': ['C00002', 'C00008'], 'RC00040': ['C00024', 'C00083'], 'RC00367': ['C00083', 'C00288']}, {'RC00002': ['C00002', 'C00008'], 'RC00040': ['C00024', 'C00083'], 'RC00367': ['C00083', 'C00288']}, {'RC00002': ['C00002', 'C00008'], 'RC00040': ['C00024', 'C00083'], 'RC00367': ['C00083', 'C00288']}]	KEGG	True
R00150	C00002[c] + C00014[c] + C00011[c] <=> C00008[c] + C00169[c] + C00080[c]	['2.7.2.2']	ATP:carbamate phosphotransferase	['Arginine biosynthesis', 'Purine metabolism', 'Metabolic pathways', 'Microbial metabolism in diverse environments', 'Carbon metabolism']	[{'RC02803': ['C00011', 'C00169'], 'RC00002': ['C00002', 'C00008'], 'RC02804': ['C00014', 'C00169']}, {'RC02803': ['C00011', 'C00169'], 'RC00002': ['C00002', 'C00008'], 'RC02804': ['C00014', 'C00169']}, {'RC02803': ['C00011', 'C00169'], 'RC00002': ['C00002', 'C00008'], 'RC02804': ['C00014', 'C00169']}]	KEGG	True
R11143	C00002[c] + C16241[c] + C16240[c] <=> C16237[c] + C00020[c] + C00013[c]	['6.3.1.20']	[lipoyl-carrier protein]-L-lysine:lipoate ligase (AMP-forming)	['Lipoic acid metabolism', 'Metabolic pathways']	[{'RC00090': ['C16237', 'C16241'], 'RC00992': ['C16237', 'C16240']}, {'RC00090': ['C16237', 'C16241'], 'RC00992': ['C16237', 'C16240']}]	KEGG	True
R11944	C04628[c] + C03576[c] + (2) C00138[c] + (2) C00011[c] + (2) C00080[c] <=> C04832[c] + (2) C00139[c] + (2) C00058[c] + (2) C00080[c]		coenzyme B,coenzyme M,ferredoxin:formate oxidoreductase	Methane metabolism		KEGG	True
R03038	C00002[c] + C00041[c] + C01635[c] <=> C00020[c] + C00013[c] + C00886[c]	['6.1.1.7']	L-Alanine:tRNA(Ala) ligase (AMP-forming)	['Aminoacyl-tRNA biosynthesis']	[{'RC00523': ['C00041', 'C00886'], 'RC00055': ['C00886', 'C01635']}, {'RC00523': ['C00041', 'C00886'], 'RC00055': ['C00886', 'C01635']}]	KEGG	True
R00582	C01005[c] + C00001[c] <=> C00065[c] + C00009[c]	['3.1.3.3']	O-phospho-L-serine phosphohydrolase	['Glycine, serine and threonine metabolism', 'Methane metabolism', 'Metabolic pathways', 'Microbial metabolism in diverse environments', 'Biosynthesis of antibiotics', 'Carbon metabolism', 'Biosynthesis of amino acids']	[{'RC00017': ['C00065', 'C01005']}]	KEGG	True
R00424	C00044[c] + C00001[c] <=> C04895[c] + C00058[c] + C00080[c]	['3.5.4.16']	GTP 7,8-8,9-dihydrolase		[{'RC02504': ['C00044', 'C00058'], 'RC00292': ['C00044', 'C04895']}, {'RC02504': ['C00044', 'C00058'], 'RC00292': ['C00044', 'C04895']}]	KEGG	True
R00251	C00002[c] + C01879[c] + (2) C00001[c] <=> C00008[c] + C00009[c] + C00025[c]	['3.5.2.9']	5-oxo-L-proline amidohydrolase (ATP-hydrolysing)	['Glutathione metabolism']	[{'RC00002': ['C00002', 'C00008'], 'RC00553': ['C00025', 'C01879']}, {'RC00002': ['C00002', 'C00008'], 'RC00553': ['C00025', 'C01879']}]	KEGG	True
R08549	C00026[c] + C00010[c] + C00003[c] <=> C00091[c] + C00011[c] + C00004[c]	['1.2.4.2', '1.8.1.4', '2.3.1.61']	2-Oxoglutarate dehydrogenase complex	['Metabolic pathways', 'Biosynthesis of secondary metabolites', 'Biosynthesis of antibiotics', 'Carbon metabolism']	[{'RC02833': ['C00026', 'C00091'], 'RC00001': ['C00003', 'C00004'], 'RC00004': ['C00010', 'C00091']}, {'RC02833': ['C00026', 'C00091'], 'RC00001': ['C00003', 'C00004'], 'RC00004': ['C00010', 'C00091']}, {'RC02833': ['C00026', 'C00091'], 'RC00001': ['C00003', 'C00004'], 'RC00004': ['C00010', 'C00091']}]	KEGG	True
R11174	C06510[c] + C04778[c] <=> C00144[c] + C21153[c]	['2.7.8.26']	adenosylcobinamide-GDP:alpha-ribazole adenosylcobinamide-phosphotransferase		[{'RC00078': ['C04778', 'C21153'], 'RC00002': ['C00144', 'C06510']}, {'RC00078': ['C04778', 'C21153'], 'RC00002': ['C00144', 'C06510']}]	KEGG	True
R10170	C04411[c] <=> C02504[c]	['4.2.1.33']	(2R,3S)-3-isopropylmalate hydro-lyase (2-isopropylmaleate-forming)	['2-Oxocarboxylic acid metabolism', 'Biosynthesis of amino acids']	[{'RC03072': ['C02504', 'C04411']}]	KEGG	True
R12434	C00002[c] + C02147[c] + (2) C00080[c] <=> C22161[c] + C00013[c]			Lipoic acid metabolism		KEGG	True
R11943	C04628[c] + C03576[c] + (2) C00138[c] + (2) C00080[c] <=> C04832[c] + (2) C00139[c] + (2) C00282[c]	1.8.98.5	CoB,CoM,ferredoxin:H2 oxidoreductase	Methane metabolism		KEGG	True
R04112	C02999[c] + C00001[c] <=> C02713[c] + C00041[c]	['3.5.1.28']	N-Acetylmuramoyl-Ala amidohydrolase		[{'RC00064': ['C00041', 'C02999'], 'RC00141': ['C02713', 'C02999']}, {'RC00064': ['C00041', 'C02999'], 'RC00141': ['C02713', 'C02999']}]	KEGG	True
R11188	C21158[c] + C00001[c] <=> C01117[c] + C00009[c]	['3.1.3.97']	nucleoside-3',5'-bisphosphate 3'-phosphohydrolase		[{'RC00078': ['C01117', 'C21158']}]	KEGG	True
R01131	C00002[c] + C00294[c] <=> C00008[c] + C00130[c] + C00080[c]	['2.7.1.73']	ATP:inosine 5'-phosphotransferase	['Purine metabolism']	[{'RC00002': ['C00002', 'C00008'], 'RC00017': ['C00130', 'C00294']}, {'RC00002': ['C00002', 'C00008'], 'RC00017': ['C00130', 'C00294']}]	KEGG	True
R11168	C00237[c] + C15602[c] + C00001[c] <=> C00011[c] + C15603[c]	['1.2.5.3']	carbon-monoxide:quinone oxidoreductase		[{'RC02800': ['C00011', 'C00237']}]	KEGG	True
R04805	C05444[c] + C00003[c] <=> C05445[c] + C00004[c] + C00080[c]	['1.1.1.1']			[{'RC00001': ['C00003', 'C00004'], 'RC00099': ['C05444', 'C05445']}, {'RC00001': ['C00003', 'C00004'], 'RC00099': ['C05444', 'C05445']}]	KEGG	True
R01515	C00236[c] + C00001[c] <=> C00197[c] + C00009[c] + C00080[c]	['3.6.1.7']	3-Phospho-D-glyceroyl phosphate phosphohydrolase		[{'RC00043': ['C00197', 'C00236']}]	KEGG	True
R01078	C01909[c] + C17023[c] + (2) C00019[c] + (2) C05359[c] + (2) C00080[c] <=> C00120[c] + (2) C00073[c] + (2) C05198[c]	['2.8.1.6']	dethiobiotin:sulfur sulfurtransferase	['Biotin metabolism', 'Metabolic pathways']	[{'RC00441': ['C00120', 'C01909'], 'RC00021': ['C00019', 'C00073']}, {'RC00441': ['C00120', 'C01909'], 'RC00021': ['C00019', 'C00073']}]	KEGG	True
R03550	C01424[c] + C00007[c] <=> C04324[c]	['1.13.11.8', '1.13.11.57']	gallate:oxygen 4,5-oxidoreductase (decyclizing)		[{'RC00535': ['C01424', 'C04324']}]	KEGG	True
R00182	C00020[c] + C00001[c] <=> C00147[c] + C00117[c]	['3.2.2.4']	AMP phosphoribohydrolase	['Purine metabolism']	[{'RC00318': ['C00020', 'C00117'], 'RC00063': ['C00020', 'C00147']}, {'RC00318': ['C00020', 'C00117'], 'RC00063': ['C00020', 'C00147']}]	KEGG	True
R00188	C00054[c] + C00001[c] <=> C00020[c] + C00009[c]	['3.1.3.7', '3.1.3.97']	adenosine-3',5'-bisphosphate 3'-phosphohydrolase		[{'RC00078': ['C00020', 'C00054']}]	KEGG	True
R01197	(2) C00138[c] + C00091[c] + C00011[c] + C00080[c] <=> (2) C00139[c] + C00026[c] + C00010[c]	['1.2.7.3', '1.2.7.11']	2-oxoglutarate:ferredoxin oxidoreductase (decarboxylating)	['Citrate cycle (TCA cycle)', 'Carbon fixation pathways in prokaryotes', 'Metabolic pathways', 'Microbial metabolism in diverse environments', 'Biosynthesis of antibiotics', 'Carbon metabolism']	[{'RC02833': ['C00026', 'C00091'], 'RC00004': ['C00010', 'C00091']}, {'RC02833': ['C00026', 'C00091'], 'RC00004': ['C00010', 'C00091']}]	KEGG	True
R01196	(2) C00138[c] + C00024[c] + C00011[c] + (2) C00080[c] <=> (2) C00139[c] + C00022[c] + C00010[c] + C00080[c]	['1.2.7.1', '1.2.7.11']	pyruvate:ferredoxin 2-oxidoreductase (CoA-acetylating)	['Glycolysis / Gluconeogenesis', 'Citrate cycle (TCA cycle)', 'Pyruvate metabolism', 'Butanoate metabolism', 'Methane metabolism', 'Carbon fixation pathways in prokaryotes', 'Metabolic pathways', 'Microbial metabolism in diverse environments', 'Biosynthesis of antibiotics', 'Carbon metabolism']	[{'RC02742': ['C00022', 'C00024'], 'RC00004': ['C00010', 'C00024']}, {'RC02742': ['C00022', 'C00024'], 'RC00004': ['C00010', 'C00024']}]	KEGG	True
R03665	C00002[c] + C00183[c] + C01653[c] <=> C00020[c] + C00013[c] + C02554[c]	['6.1.1.9']	L-Valine:tRNAVal ligase (AMP-forming)	['Aminoacyl-tRNA biosynthesis']	[{'RC00523': ['C00183', 'C02554'], 'RC00055': ['C01653', 'C02554']}, {'RC00523': ['C00183', 'C02554'], 'RC00055': ['C01653', 'C02554']}]	KEGG	True
R03664	C00002[c] + C00078[c] + C01652[c] <=> C00020[c] + C00013[c] + C03512[c]	['6.1.1.2']	L-Tryptophan -tRNA(Trp) ligase (AMP-forming)	['Aminoacyl-tRNA biosynthesis']	[{'RC00523': ['C00078', 'C03512'], 'RC00055': ['C01652', 'C03512']}]	KEGG	True
R03660	C00002[c] + C00079[c] + C01648[c] <=> C00020[c] + C00013[c] + C03511[c]	['6.1.1.20']	L-Phenylalanine:tRNA(Ala) ligase (AMP-forming)	['Aminoacyl-tRNA biosynthesis']	[{'RC00523': ['C00079', 'C03511'], 'RC00055': ['C01648', 'C03511']}, {'RC00523': ['C00079', 'C03511'], 'RC00055': ['C01648', 'C03511']}]	KEGG	True
R03663	C00002[c] + C00188[c] + C01651[c] <=> C00020[c] + C00013[c] + C02992[c]	['6.1.1.3']	L-Threonine:tRNA(Thr) ligase (AMP-forming)	['Aminoacyl-tRNA biosynthesis']	[{'RC00523': ['C00188', 'C02992'], 'RC00055': ['C01651', 'C02992']}, {'RC00523': ['C00188', 'C02992'], 'RC00055': ['C01651', 'C02992']}]	KEGG	True
R09394	C00044[c] + C00019[c] + C00004[c] <=> C21310[c] + C05198[c] + C00073[c] + C00003[c]	['4.1.99.22']	GTP 3',8-cyclase [(8S)-3',8-cyclo-7,8-dihydroguanosine 5'-triphosphate-forming]	['Folate biosynthesis', 'Metabolic pathways']	[{'RC03420': ['C00044', 'C21310']}]	KEGG	True
R10209	C01977[c] + C16675[c] <=> C20446[c] + C00242[c]	['2.4.2.29']	tRNA-guanosine34:7-aminomethyl-7-carbaguanine tRNA-D-ribosyltransferase		[{'RC00063': ['C16675', 'C20446']}, {'RC00063': ['C16675', 'C20446']}]	KEGG	True
R10208	C01271[c] <=> C00693[c] + C00001[c]	['4.2.1.59']	(3R)-3-hydroxyacyl-[acyl-carrier protein] hydro-lyase (trans-2-enoyl-[acyl-carrier protein]-forming)		[{'RC00770': ['C00693', 'C01271']}]	KEGG	True
R08571	C00577[c] + C00001[c] + (2) C00139[c] <=> C00258[c] + (2) C00138[c] + (3) C00080[c]	['1.2.7.5']	glyceraldehyde ferredoxin oxidoreductase	['Pentose phosphate pathway', 'Metabolic pathways', 'Microbial metabolism in diverse environments', 'Carbon metabolism']	[{'RC00242': ['C00258', 'C00577']}]	KEGG	True
R05884	C11811[c] + (2) C00138[c] + (2) C00080[c] <=> C00129[c] + (2) C00139[c] + C00001[c]	['1.17.7.4']	isopentenyl-diphosphate:ferredoxin oxidoreductase	['Terpenoid backbone biosynthesis', 'Metabolic pathways', 'Biosynthesis of secondary metabolites', 'Biosynthesis of antibiotics']	[{'RC01487': ['C00129', 'C11811']}]	KEGG	True
R08622	C17211[c] + C00151[c] + C00080[c] <=> C17213[c] + C00161[c]	['2.6.1.-']	homomethionine:2-oxo-acid aminotransferase	['Glucosinolate biosynthesis', 'Biosynthesis of secondary metabolites', '2-Oxocarboxylic acid metabolism']	[{'RC00006': ['C17211', 'C17213'], 'RC00025': ['C00151', 'C00161']}, {'RC00006': ['C17211', 'C17213'], 'RC00025': ['C00151', 'C00161']}]	KEGG	True
R04710	C00019[c] + C05196[c] + C05197[c] <=> C05198[c] + C00073[c] + C05199[c] + C05312[c]	['1.97.1.4']	Protein-glycine,dihydroflavodoxin:S-adenosyl-L-methionine oxidoreductase (S-adenosyl-L-methionine cleaving)		[{'RC00021': ['C00019', 'C00073']}]	KEGG	True
R08626	C17216[c] + C00151[c] + C00080[c] <=> C17217[c] + C00161[c]	['2.6.1.-']	dihomomethionine:2-oxo-acid aminotransferase	['Glucosinolate biosynthesis', '2-Oxocarboxylic acid metabolism']	[{'RC00006': ['C17216', 'C17217'], 'RC00025': ['C00151', 'C00161']}, {'RC00006': ['C17216', 'C17217'], 'RC00025': ['C00151', 'C00161']}]	KEGG	True
R03661	C00002[c] + C00148[c] + C01649[c] <=> C00020[c] + C00013[c] + C02702[c]	['6.1.1.15']	L-proline:tRNA(Pro) ligase (AMP-forming)	['Aminoacyl-tRNA biosynthesis']	[{'RC00523': ['C00148', 'C02702'], 'RC00055': ['C01649', 'C02702']}, {'RC00523': ['C00148', 'C02702'], 'RC00055': ['C01649', 'C02702']}]	KEGG	True
R04783	C05403[c] + C00001[c] <=> C05394[c] + C00221[c]	['3.2.1.23']	3-Ketolactose galactohydrolase		[{'RC00049': ['C05394', 'C05403']}, {'RC00049': ['C05394', 'C05403']}]	KEGG	True
R03050	C00900[c] + C00068[c] + C00080[c] <=> C05125[c] + C00022[c]	['2.2.1.6']	2-Acetolactate pyruvate-lyase (carboxylating)		[{'RC00027': ['C00068', 'C05125'], 'RC00106': ['C00022', 'C00900']}, {'RC00027': ['C00068', 'C05125'], 'RC00106': ['C00022', 'C00900']}]	KEGG	True
R01933	C00322[c] + C00010[c] + C00003[c] + (6) C00080[c] <=> C00527[c] + C00011[c] + C00004[c] + C00080[c]	['1.2.4.2', '1.8.1.4', '2.3.1.61']	2-oxoadipate dehydrogenase complex	['Tryptophan metabolism']	[{'RC02833': ['C00322', 'C00527'], 'RC00001': ['C00003', 'C00004'], 'RC00004': ['C00010', 'C00527']}, {'RC02833': ['C00322', 'C00527'], 'RC00001': ['C00003', 'C00004'], 'RC00004': ['C00010', 'C00527']}, {'RC02833': ['C00322', 'C00527'], 'RC00001': ['C00003', 'C00004'], 'RC00004': ['C00010', 'C00527']}]	KEGG	True
R10339	C04807[c] + C20559[c] <=> C20562[c] + C00013[c]	['2.5.1.105']	(7,8-dihydropterin-6-yl)methyl diphosphate:4-(beta-D-ribofuranosyl)aniline 5'-phosphate 6-hydroxymethyl-7,8-dihydropterintransferase	Folate biosynthesis	[{'RC00121': ['C20559', 'C20562']}]	KEGG	True
R01698	C00579[c] + C00003[c] <=> C00248[c] + C00004[c] + C00080[c]	['1.8.1.4']	Dihydrolipoamide:NAD+ oxidoreductase		[{'RC00001': ['C00003', 'C00004'], 'RC00583': ['C00248', 'C00579']}, {'RC00001': ['C00003', 'C00004'], 'RC00583': ['C00248', 'C00579']}]	KEGG	True
R11529	C15812[c] + C02743[c] <=> C15811[c] + C21440[c]	['2.8.1.7']	[enzyme]-S-sulfanylcysteine:sulfur-acceptor sulfurtransferase		[{'RC02313': ['C15811', 'C15812']}, {'RC02313': ['C15811', 'C15812']}]	KEGG	True
R00306	C00185[c] + C00001[c] <=> (2) C00031[c]	['3.2.1.21', '3.2.1.74']	cellobiose glucohydrolase	['Starch and sucrose metabolism', 'Metabolic pathways']	[{'RC00049': ['C00031', 'C00185']}]	KEGG	True
R12429	C00002[c] + C06423[c] + C22158[c] <=> C22160[c] + C00020[c] + C00013[c]	6.3.1.20	[lipoyl-carrier protein E2]-L-lysine:octanoate ligase (AMP-forming)			KEGG	True
R01199	(2) C00139[c] + C00109[c] + C00010[c] <=> (2) C00138[c] + C00100[c] + C00011[c] + C00080[c]	['1.2.7.1']	2-oxobutanoate:ferredoxin 2-oxidoreductase (CoA-propanoylating)	['Propanoate metabolism']	[{'RC02833': ['C00100', 'C00109'], 'RC00004': ['C00010', 'C00100']}, {'RC02833': ['C00100', 'C00109'], 'RC00004': ['C00010', 'C00100']}]	KEGG	True
R11743	C21629[c] + (2) C00139[c] + C00001[c] <=> C21621[c] + (2) C00138[c] + C00011[c] + (2) C00080[c]	['1.2.7.12']	formylmethanofuran:ferredoxin oxidoreductase			KEGG	True
R11591	C00256[c] + C15602[c] <=> C00022[c] + C15603[c]	['1.1.5.12']	(R)-lactate:quinone 2-oxidoreductase	['Pyruvate metabolism']	[{'RC00044': ['C00022', 'C00256']}]	KEGG	True
R04212	C03402[c] + C00025[c] + C00009[c] + C00008[c] + C00080[c] <=> C06113[c] + C00064[c] + C00002[c] + C00001[c]	['6.3.5.6']	Asp-tRNA(Asn):L-glutamine amido-ligase (ADP-forming)	['Aminoacyl-tRNA biosynthesis']	[{'RC00002': ['C00002', 'C00008'], 'RC00010': ['C03402', 'C06113']}, {'RC00002': ['C00002', 'C00008'], 'RC00010': ['C03402', 'C06113']}, {'RC00002': ['C00002', 'C00008'], 'RC00010': ['C03402', 'C06113']}]	KEGG	True
R11931	C04628[c] + C03576[c] + (2) C00139[c] <=> C04832[c] + (2) C00138[c] + (2) C00080[c]	1.8.7.3	CoB,CoM:ferredoxin oxidoreductase	Methane metabolism		KEGG	True
R03905	C02282[c] + C00025[c] + C00009[c] + C00008[c] + C00080[c] <=> C06112[c] + C00064[c] + C00002[c] + C00001[c]	['6.3.5.7']	Glu-tRNA(Gln):L-glutamine amido-ligase(ADP-forming)	['Aminoacyl-tRNA biosynthesis', 'Metabolic pathways']	[{'RC00002': ['C00002', 'C00008'], 'RC00010': ['C02282', 'C06112']}, {'RC00002': ['C00002', 'C00008'], 'RC00010': ['C02282', 'C06112']}, {'RC00002': ['C00002', 'C00008'], 'RC00010': ['C02282', 'C06112']}]	KEGG	True
R10089	C00117[c] + C00118[c] + C00064[c] <=> C00018[c] + C00025[c] + (3) C00001[c] + C00009[c] + C00080[c]	['4.3.3.6']	D-ribose 5-phosphate,D-glyceraldehyde 3-phosphate pyridoxal 5'-phosphate-lyase (glutamine-hydrolyzing)		[{'RC03049': ['C00018', 'C00117'], 'RC00010': ['C00025', 'C00064'], 'RC01783': ['C00018', 'C00118']}, {'RC03049': ['C00018', 'C00117'], 'RC00010': ['C00025', 'C00064'], 'RC01783': ['C00018', 'C00118']}, {'RC03049': ['C00018', 'C00117'], 'RC00010': ['C00025', 'C00064'], 'RC01783': ['C00018', 'C00118']}]	KEGG	True
R03659	C00002[c] + C00073[c] + C01647[c] <=> C00020[c] + C00013[c] + C02430[c]	['6.1.1.10']	L-Methionine:tRNAMet ligase (AMP-forming)	['Aminoacyl-tRNA biosynthesis']	[{'RC00523': ['C00073', 'C02430'], 'RC00055': ['C01647', 'C02430']}, {'RC00523': ['C00073', 'C02430'], 'RC00055': ['C01647', 'C02430']}]	KEGG	True
R03650	C00002[c] + C00097[c] + C01639[c] <=> C00020[c] + C00013[c] + C03125[c]	['6.1.1.16']	L-Cysteine:tRNA(Cys) ligase (AMP-forming)	['Aminoacyl-tRNA biosynthesis']	[{'RC00523': ['C00097', 'C03125'], 'RC00055': ['C01639', 'C03125']}, {'RC00523': ['C00097', 'C03125'], 'RC00055': ['C01639', 'C03125']}]	KEGG	True
R03651	C00002[c] + C00025[c] + C01640[c] <=> C00020[c] + C00013[c] + C06112[c]	['6.1.1.24']	L-Glutamate:tRNA(Gln) ligase (AMP-forming)	['Aminoacyl-tRNA biosynthesis', 'Metabolic pathways']	[{'RC00523': ['C00025', 'C06112'], 'RC00055': ['C01640', 'C06112']}, {'RC00523': ['C00025', 'C06112'], 'RC00055': ['C01640', 'C06112']}]	KEGG	True
R03654	C00002[c] + C00037[c] + C01642[c] <=> C00020[c] + C00013[c] + C02412[c]	['6.1.1.14']	glycine:tRNA(Gly) ligase (AMP-forming)	['Aminoacyl-tRNA biosynthesis']	[{'RC00523': ['C00037', 'C02412'], 'RC00055': ['C01642', 'C02412']}, {'RC00523': ['C00037', 'C02412'], 'RC00055': ['C01642', 'C02412']}]	KEGG	True
R03655	C00002[c] + C00135[c] + C01643[c] <=> C00020[c] + C00013[c] + C02988[c]	['6.1.1.21']	L-Histidine:tRNA(His) ligase (AMP-forming)	['Aminoacyl-tRNA biosynthesis']	[{'RC00523': ['C00135', 'C02988'], 'RC00055': ['C01643', 'C02988']}, {'RC00523': ['C00135', 'C02988'], 'RC00055': ['C01643', 'C02988']}]	KEGG	True
R03656	C00002[c] + C00407[c] + C01644[c] <=> C00020[c] + C00013[c] + C03127[c]	['6.1.1.5']	L-Isoleucine:tRNA(Ile) ligase (AMP-forming)	['Aminoacyl-tRNA biosynthesis']	[{'RC00523': ['C00407', 'C03127'], 'RC00055': ['C01644', 'C03127']}, {'RC00523': ['C00407', 'C03127'], 'RC00055': ['C01644', 'C03127']}]	KEGG	True
R05196	C00718_kz[c] + (8) C00031[c] <=> (8) C00208[c] + C00001[c]	['2.4.1.25']	1,4-alpha-D-Glucan:1,4-alpha-D-glucan 4-alpha-D-glycosyltransferase	['Starch and sucrose metabolism', 'Metabolic pathways']	[{'RC00049': ['C00031', 'C00208']}]	KEGG	True
R11928	C04628[c] + C03576[c] + (2) C00876[c] + (2) C00138[c] + (4) C00080[c] <=> C04832[c] + (2) C01080[c] + (2) C00139[c]	1.8.98.4	CoB,CoM,ferredoxin:coenzyme F420 oxidoreductase	Methane metabolism		KEGG	True
R10463	C00188[c] + C00002[c] + C00288[c] + (2) C00080[c] <=> C20641[c] + C00013[c] + C00001[c]	['2.7.7.87']	ATP:L-threonyl,bicarbonate adenylyltransferase		[{'RC00745': ['C00188', 'C20641']}]	KEGG	True
tungstate-abc	C00002[c] + C00001[c] + C20679[e] => C00008[c] + C20679[c] + C00009[c] + C00080[c]		tungstate transport via ABC system	Transport		KEGG	True
R09768	C05382[c] <=> C19882[c]	['5.3.1.28']	D-glycero-D-manno-heptose 7-phosphate aldose-ketose-isomerase		[{'RC00434': ['C05382', 'C19882']}]	KEGG	True
R11396	C00063[c] + C21333[c] <=> C00013[c] + C21334[c]	['2.7.7.90']	CTP:8-amino-3,8-dideoxy-D-manno-octulosonate cytidylyltransferase		[{'RC00152': ['C21333', 'C21334']}]	KEGG	True
R00238	(2) C00024[c] <=> C00010[c] + C00332[c]	['2.3.1.9']	Acetyl-CoA:acetyl-CoA C-acetyltransferase	['Fatty acid degradation', 'Synthesis and degradation of ketone bodies', 'Valine, leucine and isoleucine degradation', 'Lysine degradation', 'Benzoate degradation', 'Tryptophan metabolism', 'Pyruvate metabolism', 'Glyoxylate and dicarboxylate metabolism', 'Propanoate metabolism', 'Butanoate metabolism', 'Carbon fixation pathways in prokaryotes', 'Terpenoid backbone biosynthesis', 'Metabolic pathw…	[{'RC00326': ['C00024', 'C00332'], 'RC00004': ['C00010', 'C00024']}, {'RC00326': ['C00024', 'C00332'], 'RC00004': ['C00010', 'C00024']}]	KEGG	True
R11945	C00399[c] + C00004[c] + (6) C00080[c] <=> C00390[c] + C00003[c] + (5) C00080[c]	['7.1.1.2']	NADH:ubiquinone oxidoreductase			KEGG	True
R10525	C15541[c] + C00031[c] <=> C01083[c] + C00454[c]	['2.4.1.245']	NDP-alpha-D-glucose:D-glucose 1-alpha-D-glucosyltransferase		[{'RC00005': ['C00454', 'C15541'], 'RC00049': ['C00031', 'C01083']}, {'RC00005': ['C00454', 'C15541'], 'RC00049': ['C00031', 'C01083']}]	KEGG	True
R04773	C00002[c] + C05335[c] + C01647[c] <=> C00020[c] + C00013[c] + C05336[c]	['6.1.1.10']	Selenomethionine:tRNAMet ligase (AMP-forming)	['Selenocompound metabolism']	[{'RC00523': ['C05335', 'C05336'], 'RC00055': ['C01647', 'C05336']}, {'RC00523': ['C05335', 'C05336'], 'RC00055': ['C01647', 'C05336']}]	KEGG	True
R00790	C00014[c] + (2) C00001[c] + (6) C00139[c] <=> C00088[c] + (6) C00138[c] + (7) C00080[c]	['1.7.7.1']	Ammonia:ferredoxin oxidoreductase	['Nitrogen metabolism', 'Microbial metabolism in diverse environments']	[{'RC00176': ['C00014', 'C00088']}]	KEGG	True
R05577	C01638[c] + C00049[c] + C00002[c] <=> C02984[c] + C00013[c] + C00020[c]	['6.1.1.12', '6.1.1.23']	L-Aspartate:tRNA(Asp) ligase (AMP-forming)	['Aminoacyl-tRNA biosynthesis']	[{'RC00523': ['C00049', 'C02984'], 'RC00055': ['C01638', 'C02984']}, {'RC00523': ['C00049', 'C02984'], 'RC00055': ['C01638', 'C02984']}]	KEGG	True
R05578	C01641[c] + C00025[c] + C00002[c] <=> C02987[c] + C00013[c] + C00020[c]	['6.1.1.17', '6.1.1.24']	L-glutamate:tRNA(Glu) ligase (AMP-forming)	['Porphyrin and chlorophyll metabolism', 'Aminoacyl-tRNA biosynthesis', 'Metabolic pathways', 'Biosynthesis of secondary metabolites', 'Microbial metabolism in diverse environments']	[{'RC00523': ['C00025', 'C02987'], 'RC00055': ['C01641', 'C02987']}, {'RC00523': ['C00025', 'C02987'], 'RC00055': ['C01641', 'C02987']}]	KEGG	True
R11528	C00097[c] + C02743[c] <=> C00041[c] + C21440[c]	['2.8.1.7']	L-cysteine:sulfur-acceptor sulfurtransferase		[{'RC01789': ['C00041', 'C00097'], 'RC02313': ['C02743', 'C21440']}, {'RC01789': ['C00041', 'C00097'], 'RC02313': ['C02743', 'C21440']}]	KEGG	True
R03648	C00002[c] + C00152[c] + C01637[c] <=> C00020[c] + C00013[c] + C03402[c]	['6.1.1.22']	L-Asparagine:tRNA(Asn) ligase (AMP-forming)	['Aminoacyl-tRNA biosynthesis']	[{'RC00523': ['C00152', 'C03402'], 'RC00055': ['C01637', 'C03402']}, {'RC00523': ['C00152', 'C03402'], 'RC00055': ['C01637', 'C03402']}]	KEGG	True
R11325	(2) C00390[c] + C00007[c] + (4) C00080[c] <=> (2) C00399[c] + (2) C00001[c] + (4) C00080[c]	['1.10.3.14']	ubiquinol:oxygen oxidoreductase (electrogenic, non H+-transporting)		[{'RC00061': ['C00390', 'C00399']}]	KEGG	True
R03824	C05435[c] <=> C02094[c]	['5.5.1.19']	carotenoid beta-end group lyase (decyclizing)	['Carotenoid biosynthesis', 'Metabolic pathways', 'Biosynthesis of secondary metabolites']	[{'RC01004': ['C02094', 'C05435']}]	KEGG	True
R00802	C00089[c] + C00001[c] <=> C02336[c] + C00267[c]	['3.2.1.20', '3.2.1.26', '3.2.1.48']	sucrose alpha-glucohydrolase		[{'RC00028': ['C00089', 'C02336'], 'RC00077': ['C00089', 'C00267']}, {'RC00028': ['C00089', 'C02336'], 'RC00077': ['C00089', 'C00267']}]	KEGG	True
R11173	C21153[c] + C00001[c] <=> C00194[c] + C00009[c]	['3.1.3.73']	adenosylcobalamin-5'-phosphate phosphohydrolase		[{'RC00017': ['C00194', 'C21153']}]	KEGG	True
R00209	C00022[c] + C00010[c] + C00003[c] + C00080[c] <=> C00024[c] + C00011[c] + C00004[c] + C00080[c]	['1.2.4.1', '1.8.1.4', '2.3.1.12']	pyruvate:NAD+ 2-oxidoreductase (CoA-acetylating)	['Metabolic pathways', 'Carbon metabolism']	[{'RC00001': ['C00003', 'C00004'], 'RC02742': ['C00022', 'C00024'], 'RC00004': ['C00010', 'C00024']}, {'RC00001': ['C00003', 'C00004'], 'RC02742': ['C00022', 'C00024'], 'RC00004': ['C00010', 'C00024']}, {'RC00001': ['C00003', 'C00004'], 'RC02742': ['C00022', 'C00024'], 'RC00004': ['C00010', 'C00024']}]	KEGG	True
R08210	C00235[c] + (2) C00139[c] + C00001[c] <=> C11811[c] + (2) C00138[c] + (2) C00080[c]	['1.17.7.4']	dimethylallyl diphosphate:ferredoxin oxidoreductase	['Terpenoid backbone biosynthesis', 'Biosynthesis of secondary metabolites', 'Biosynthesis of antibiotics']	[{'RC01137': ['C00235', 'C11811']}]	KEGG	True
R03646	C00002[c] + C00062[c] + C01636[c] <=> C00020[c] + C00013[c] + C02163[c]	['6.1.1.19']	L-Arginine:tRNA(Arg) ligase (AMP-forming)	['Aminoacyl-tRNA biosynthesis']	[{'RC00523': ['C00062', 'C02163'], 'RC00055': ['C01636', 'C02163']}, {'RC00523': ['C00062', 'C02163'], 'RC00055': ['C01636', 'C02163']}]	KEGG	True
R01228	C00002[c] + C00387[c] <=> C00008[c] + C00144[c] + C00080[c]	['2.7.1.73']	ATP:guanosine 5'-phosphotransferase	['Purine metabolism']	[{'RC00002': ['C00002', 'C00008'], 'RC00017': ['C00144', 'C00387']}, {'RC00002': ['C00002', 'C00008'], 'RC00017': ['C00144', 'C00387']}]	KEGG	True
R00510	C00055[c] + C00001[c] <=> C00380[c] + C00117[c]	['3.2.2.10']	Cytidine-5'-monophosphate phosphoribohydrolase	['Pyrimidine metabolism']	[{'RC00318': ['C00055', 'C00117'], 'RC00063': ['C00055', 'C00380']}, {'RC00318': ['C00055', 'C00117'], 'RC00063': ['C00055', 'C00380']}]	KEGG	True
R07159	C00118[c] + C00001[c] + (2) C00139[c] <=> C00197[c] + (3) C00080[c] + (2) C00138[c]	['1.2.7.6']	D-glyceraldehyde-3-phosphate:ferredoxin oxidoreductase (GOR)	['Glycolysis / Gluconeogenesis', 'Metabolic pathways', 'Microbial metabolism in diverse environments', 'Carbon metabolism', 'Biosynthesis of amino acids']	[{'RC00242': ['C00118', 'C00197']}]	KEGG	True
R09272	C05616[c] + C00007[c] <=> C18345[c]	['1.13.11.8', '1.13.11.-']	3-O-methylgallate:oxygen 3,4-oxidoreductase (decyclizing)	['Aminobenzoate degradation', 'Microbial metabolism in diverse environments']	[{'RC01369': ['C05616', 'C18345']}]	KEGG	True
R12212	C00036[c] + (2) C01330[c] + C00080[c] <=> C00022[c] + C00011[c] + (2) C01330[e]	7.2.4.2	oxaloacetate carboxy-lyase (pyruvate-forming; Na+-extruding)	['Pyruvate metabolism', 'Metabolic pathways']		KEGG	True
PstABCS	C00002[c] + C00001[c] + C00009[e] => C00008[c] + (2) C00009[c] + C00080[c]		Phosphate transporter via ABC system	Transport		KEGG	True
MobdABC	C00002[c] + C00001[c] + C06232[e] => C00008[c] + C06232[c] + C00009[c] + C00080[c]		Molybdate transport via ABC system	Transport		KEGG	True
Fe3ABC	C00002[c] + C14819[e] + C00001[c] => C00008[c] + C14819[c] + C00009[c] + C00080[c]		Iron (III) transport via ABC system	Transport		KEGG	True
MalABC	C00208[e] + C00002[c] + C00001[c] => C00208[c] + C00008[c] + C00009[c] + C00080[c]		Maltose ABC transport system	Transport		KEGG	True
GalactoseABC	C00124[e] + C00002[c] + C00001[c] => C00124[c] + C00008[c] + C00009[c] + C00080[c]		Galactose ABC transport system	Transport		KEGG	True
GlcABC	C00031[e] + C00002[c] + C00001[c] => C00031[c] + C00008[c] + C00009[c] + C00080[c]		Glucose ABC transport system	Transport		KEGG	True
MannoseABC	C00159[e] + C00002[c] + C00001[c] => C00159[c] + C00008[c] + C00009[c] + C00080[c]		Mannose ABC transport system	Transport		KEGG	True
CellobioseABC	C00185[e] + C00002[c] + C00001[c] => C00185[c] + C00008[c] + C00009[c] + C00080[c]		Cellobiose ABC transport system	Transport		KEGG	True
GluABC	C00064[e] + C00002[c] + C00001[c] => C00064[c] + C00008[c] + C00009[c] + C00080[c]		Glutamine ABC transport system	Transport		KEGG	True
ArgABC	C00062[e] + C00002[c] + C00001[c] => C00062[c] + C00008[c] + C00009[c] + C00080[c]		Arginine ABC transport system	Transport		KEGG	True
ValABC	C00183[e] + C00002[c] + C00001[c] => C00183[c] + C00008[c] + C00009[c] + C00080[c]		Valine ABC transport system	Transport		KEGG	True
LeuABC	C00123[e] + C00002[c] + C00001[c] => C00123[c] + C00008[c] + C00009[c] + C00080[c]		Leucine ABC transport system	Transport		KEGG	True
IleABC	C00407[e] + C00002[c] + C00001[c] => C00407[c] + C00008[c] + C00009[c] + C00080[c]		Leucine ABC transport system	Transport		KEGG	True
ThrABC	C00188[e] + C00002[c] + C00001[c] => C00188[c] + C00008[c] + C00009[c] + C00080[c]		Threonine ABC transport system	Transport		KEGG	True
HisABC	C00135[e] + C00002[c] + C00001[c] => C00135[c] + C00008[c] + C00009[c] + C00080[c]		Histidine ABC transport system	Transport		KEGG	True
ZnABC	C00038[e] + C00002[c] + C00001[c] => C00038[c] + C00008[c] + C00009[c] + C00080[c]		Zinc ABC transport system	Transport		KEGG	True
CoABC	C00175[e] + C00002[c] + C00001[c] => C00175[c] + C00008[c] + C00009[c] + C00080[c]		Cobalt ABC transport system	Transport		KEGG	True
NiABC	C00291[e] + C00002[c] + C00001[c] => C00291[c] + C00008[c] + C00009[c] + C00080[c]		Nickel ABC transport system	Transport		KEGG	True
BiotinABC	C00120[e] + C00002[c] + C00001[c] => C00120[c] + C00008[c] + C00009[c] + C00080[c]		Biotin ABC transport system	Transport		KEGG	True
MBH	(2) C00138[c] + (2) C00080[c] + C01330[c] => C00282[c] + (2) C00139[c] + C01330[e]	['1.12.7.2']	Membrane-bound hydrogenase ([Ni-Fe]) with Na+/H+ antiporter Mrp	Energy metabolism		KEGG	True
ATPSYN_Na	(4) C01330[c] + C00002[c] + C00001[c] <=> (4) C01330[e] + C00008[c] + C00009[c] + C00080[c]		Na+ dependent F0F1 ATP synthase	Energy metabolism		KEGG	True
Acetoin-Syn	C06010[c] + C00080[c] => C00466[c] + C00011[c]		abiotic decarboxylation of acetolactate (spontaneous)			Literature	True
R03314	C01165[c] <=> C03912[c] + C00001[c] + C00080[c]		L-glutamate 5-semialdehyde dehydratase (spontaneous)			Literature	True
R01652	C04236[c] + C00080[c] <=> C00233[c] + C00011[c]		(2S)-2-isopropyl-3-oxosuccinate decarboxylation (spontaneous)			Literature	True
TP_CO	C00237[c] <=> C00237[e]		non-enzymatic CO transporter				True
TP_CO2	C00011[c] <=> C00011[e]		non-enzymatic CO2 transporter				True
TP_H2	C00282[c] <=> C00282[e]		non-enzymatic H2 transporter				True
TP_NH3	C00014[c] <=> C00014[e]		non-enzymatic NH3 transporter				True
TP_H2O	C00001[e] <=> C00001[c]		H2O transport via diffusion				True
hco3	C00011[c] + C00001[c] <=> C00288[c] + C00080[c]		non-enzymatic ionization of CO2 to HCO3-				True
nh4	C01342[c] <=> C00014[c] + C00080[c]		non-enzymatic ionization of NH4+				True
TP_acetate	C00033[c] + C00080[c] => C00033[e] + C00080[e]		Passive transport of protonated acetate			Literature	True
TP_Propanoate	C00163[c] + C00080[c] => C00163[e] + C00080[e]		Passive transport of protonated Propanoate			Literature	True
nadtd	C00003[c] + C00001[c] => C00153[c] + C00301[c] + C00080[c]		Thermal degradation of NAD+			Literature	True
nadptd	C00006[c] + (2) C00001[c] => C00153[c] + C00301[c] + C00080[c] + C00009[c]		Thermal degradation of NADP+			Literature	True
R02317	C00450[c] + C00001[c] + C00080[c] <=> C04076[c]		(S)-2-amino-6-oxohexanoate hydro-lyase (spontaneous)			KEGG	True
TP_H2S	C00283[c] <=> C00283[e]		Non-enzymatic H2S transport				True
TP_sulfur	C00087[c] <=> C00087[e]		Non-enzymatic sulfur transport			Literature	True
ros	C00007[c] => C00704[c]		none-enzymatic reactive oxygen species generation			Literature	True
CysDmso	(2) C00097[c] + C11143[c] <=> C00580[c] + C00491[c] + C00001[c]		Abiotic processes involved in DMSO reduction			Literature	True
R00864	C00094[c] + C00087[c] + C00080[c] <=> C00320[c] + C00080[c]		non-enzymatic sulfur reaction			KEGG	True
R00270	C05572[c] + C00001[c] => C00026[c] + C00014[c] + C00080[c]					KEGG	True
R00481_zws	C00049[c] + C00122[c] <=> C05840[c] + C00042[c] + C00080[c]	['1.4.3.16']	Anaerobic L-aspartate oxidase (Asp oxidase)	Nicotinate and nicotinamide metabolism		gapfilling	True
TP_Phe	C00079[c] + C00080[c] <=> C00079[e] + C00080[e]		unknown transporter of Phenylalanine	Transport		gapfilling	True
TP_Pro	C00148[c] + C00080[c] <=> C00148[e] + C00080[e]		unknown transporter of Proline	Transport		gapfilling	True
TP_Trp	C00078[c] + C00080[c] <=> C00078[e] + C00080[e]		unknown transporter of Tryptophan	Transport		gapfilling	True
TP_Tyr	C00082[c] + C00080[c] <=> C00082[e] + C00080[e]		unknown transporter of Tyrosine	Transport		gapfilling	True
TP_Ala	C00041[c] + C00080[c] <=> C00041[e] + C00080[e]		unknown transporter of Alanine	Transport		gapfilling	True
TP_Asn	C00152[c] <=> C00152[e]		unknown transporter of Asparagine	Transport		gapfilling	True
aspT	C00049[e] + (2) C01330[e] => C00049[c] + (2) C01330[c]		high-affinity sodium-dependent Asparate transporters	Transport		gapfilling	True
TP_Cys	C00097[c] + C00080[c] <=> C00097[e] + C00080[e]		unknown transporter of Cysteine	Transport		gapfilling	True
gluT	C00025[e] + (2) C01330[e] => C00025[c] + (2) C01330[c]		high-affinity sodium-dependent glutamate transporters	Transport		gapfilling	True
TP_Gly	C00037[c] + C00080[c] <=> C00037[e] + C00080[e]		unknown transporter of Glysine	Transport		gapfilling	True
TP_Lys	C00047[c] + C00080[c] <=> C00047[e] + C00080[e]		unknown transporter of lysine	Transport		gapfilling	True
TP_Met	C00073[c] + C00080[c] <=> C00073[e] + C00080[e]		unknown transporter of Cysteine	Transport		gapfilling	True
TP_Ser	C00065[c] + C00080[c] <=> C00065[e] + C00080[e]		unknown transporter of Serine	Transport		gapfilling	True
R00248	C00025[c] + C00006[c] + C00001[c] <=> C00026[c] + C00014[c] + C00005[c] + C00080[c] + C00080[c]	['1.4.1.3', '1.4.1.4', '1.4.1.13']	L-Glutamate:NADP+ oxidoreductase (deaminating)	['Arginine biosynthesis', 'Alanine, aspartate and glutamate metabolism', 'D-Glutamine and D-glutamate metabolism', 'Nitrogen metabolism', 'Metabolic pathways', 'Carbon metabolism']		gapfilling	True
R01867	C00337[c] + C00122[c] <=> C00295[c] + C00042[c]	['1.3.98.1']	(S)-dihydroorotate:fumarate oxidoreductase	['Pyrimidine metabolism', 'Metabolic pathways']		gapfilling	True
R00214	C00149[c] + C00003[c] <=> C00022[c] + C00011[c] + C00004[c]	['1.1.1.38', '1.1.1.39']	(S)-malate:NAD+ oxidoreductase (decarboxylating)	['Pyruvate metabolism', 'Carbon fixation in photosynthetic organisms', 'Metabolic pathways', 'Microbial metabolism in diverse environments', 'Carbon metabolism']		gapfilling	True
R00451	C00680[c] + C00080[c] <=> C00047[c] + C00011[c]	['4.1.1.20']	meso-2,6-diaminoheptanedioate carboxy-lyase (L-lysine-forming)	['Lysine biosynthesis', 'Metabolic pathways', 'Biosynthesis of secondary metabolites', 'Microbial metabolism in diverse environments', 'Biosynthesis of antibiotics', 'Biosynthesis of amino acids']		gapfilling	True
R01286	C02291[c] + C00001[c] <=> C00155[c] + C00014[c] + C00022[c] + C00080[c]	['4.4.1.8']	L-cystathionine L-homocysteine-lyase (deaminating	['Cysteine and methionine metabolism', 'Metabolic pathways', 'Biosynthesis of secondary metabolites', 'Biosynthesis of amino acids']		gapfilling	True
R01777	C00091[c] + C00263[c] <=> C00010[c] + C01118[c]	['2.3.1.46']	Succinyl-CoA:L-homoserine O-succinyltransferase	['Cysteine and methionine metabolism', 'Sulfur metabolism', 'Metabolic pathways', 'Biosynthesis of secondary metabolites', 'Biosynthesis of amino acids']		gapfilling	True
R03260	C01118[c] + C00097[c] <=> C02291[c] + C00042[c] + C00080[c]	['2.5.1.48']	O-Succinyl-L-homoserine succinate-lyase (adding cysteine)	['Cysteine and methionine metabolism', 'Metabolic pathways', 'Biosynthesis of secondary metabolites', 'Biosynthesis of amino acids']		gapfilling	True
R00203	C00546[c] + C00003[c] + C00001[c] <=> C00022[c] + C00004[c] + (2) C00080[c]	['1.2.1.22', '1.2.1.23']	pyruvaldehyde:NAD+ oxidoreductase	['Pyruvate metabolism']		gapfilling	True
R01826	C00074[c] + C00279[c] + C00001[c] <=> C04691[c] + C00009[c]	['2.5.1.54']	Phosphoenolpyruvate:D-erythrose-4-phosphate C-(1-carboxyvinyl)transferase (phosphate hydrolysing, 2-carboxy-2-oxoethyl-forming)	['Phenylalanine, tyrosine and tryptophan biosynthesis', 'Metabolic pathways', 'Biosynthesis of secondary metabolites', 'Biosynthesis of antibiotics', 'Biosynthesis of amino acids']		gapfilling	True
R03083	C04691[c] <=> C00944[c] + C00009[c]	['4.2.3.4']	2-Dehydro-3-deoxy-D-arabino-heptonate 7-phosphate phosphate-lyase (cyclyzing)	['Phenylalanine, tyrosine and tryptophan biosynthesis', 'Metabolic pathways', 'Biosynthesis of secondary metabolites', 'Biosynthesis of antibiotics', 'Biosynthesis of amino acids']		gapfilling	True
R01073	C04302[c] + C00013[c] <=> C00108[c] + C00119[c]	['2.4.2.18']	N-(5-Phospho-D-ribosyl)anthranilate:pyrophosphate phosphoribosyl-transferase	['Phenylalanine, tyrosine and tryptophan biosynthesis', 'Metabolic pathways', 'Biosynthesis of secondary metabolites', 'Biosynthesis of antibiotics', 'Biosynthesis of amino acids']		gapfilling	True
R03508	C01302[c] + C00080[c] <=> C03506[c] + C00011[c] + C00001[c]	['4.1.1.48']	1-(2-Carboxyphenylamino)-1-deoxy-D-ribulose-5-phosphate carboxy-lyase(cyclizing)	['Phenylalanine, tyrosine and tryptophan biosynthesis', 'Metabolic pathways', 'Biosynthesis of secondary metabolites', 'Biosynthesis of antibiotics', 'Biosynthesis of amino acids']		gapfilling	True
R02649	C00002[c] + C00624[c] <=> C00008[c] + C04133[c]	['2.7.2.8']	ATP:N-acetyl-L-glutamate 5-phosphotransferase	['Arginine biosynthesis', 'Metabolic pathways', 'Biosynthesis of secondary metabolites', 'Biosynthesis of antibiotics', '2-Oxocarboxylic acid metabolism', 'Biosynthesis of amino acids']		gapfilling	True
R01398	C00169[c] + C00077[c] <=> C00009[c] + C00327[c] + C00080[c]	['2.1.3.3']	Carbamoyl-phosphate:L-ornithine carbamoyltransferase	['Arginine biosynthesis', 'Metabolic pathways', 'Biosynthesis of secondary metabolites', 'Biosynthesis of antibiotics', 'Biosynthesis of amino acids']		gapfilling	True
R01954	C00002[c] + C00327[c] + C00049[c] <=> C00020[c] + C00013[c] + C03406[c] + C00080[c]	['6.3.4.5']	L-Citrulline:L-aspartate ligase (AMP-forming)	['Arginine biosynthesis', 'Alanine, aspartate and glutamate metabolism', 'Metabolic pathways', 'Biosynthesis of secondary metabolites', 'Biosynthesis of antibiotics', 'Biosynthesis of amino acids']		gapfilling	True
R01083	C03794[c] <=> C00122[c] + C00020[c]	['4.3.2.2']	N6-(1,2-dicarboxyethyl)AMP AMP-lyase (fumarate-forming)	['Purine metabolism', 'Alanine, aspartate and glutamate metabolism', 'Metabolic pathways']		gapfilling	True
R01676	C00242[c] + C00001[c] <=> C00385[c] + C00014[c]	['3.5.4.3']	Guanine aminohydrolase	['Purine metabolism', 'Metabolic pathways']		gapfilling	True
R01870	C01103[c] + C00013[c] <=> C00295[c] + C00119[c]	['2.4.2.10']	Orotidine-5'-phosphate:diphosphate phospho-alpha-D-ribosyl-transferase	['Pyrimidine metabolism']		gapfilling	True
R02094	C00002[c] + C00364[c] <=> C00008[c] + C00363[c]	['2.7.4.9', '2.7.4.12']	ATP:dTMP phosphotransferase	['Pyrimidine metabolism', 'Metabolic pathways']		gapfilling	True
R04144	C00002[c] + C03090[c] + C00037[c] <=> C00008[c] + C00009[c] + C03838[c] + C00080[c]	['6.3.4.13']	5-Phospho-D-ribosylamine:glycine ligase (ADP-forming)	['Purine metabolism', 'Metabolic pathways', 'Biosynthesis of secondary metabolites', 'Biosynthesis of antibiotics']		gapfilling	True
R04209	C04751[c] + (2) C00080[c] <=> C03373[c] + C00011[c]	['4.1.1.21']	1-(5-phospho-D-ribosyl)-5-amino-4-imidazolecarboxylate carboxy-lyase	['Purine metabolism', 'Metabolic pathways', 'Biosynthesis of secondary metabolites']		gapfilling	True
R04325	C00234[c] + C03838[c] <=> C00101[c] + C04376[c] + C00080[c]	['2.1.2.2']	10-Formyltetrahydrofolate:5'-phosphoribosylglycinamide formyltransferase	['Purine metabolism', 'One carbon pool by folate', 'Metabolic pathways', 'Biosynthesis of secondary metabolites', 'Biosynthesis of antibiotics']		gapfilling	True
R04463	C00002[c] + C04376[c] + C00064[c] + C00001[c] <=> C00008[c] + C00009[c] + C00080[c] + C04640[c] + C00025[c]	['6.3.5.3']	5'-Phosphoribosylformylglycinamide:L-glutamine amido-ligase (ADP-forming)	['Purine metabolism', 'Metabolic pathways', 'Biosynthesis of secondary metabolites', 'Biosynthesis of antibiotics']		gapfilling	True
R04559	C04823[c] <=> C00122[c] + C04677[c]	['4.3.2.2']	1-(5'-Phosphoribosyl)-5-amino-4-(N-succinocarboxamide)-imidazole AMP-lyase	['Purine metabolism', 'Metabolic pathways', 'Biosynthesis of secondary metabolites', 'Biosynthesis of antibiotics']		gapfilling	True
R04591	C00002[c] + C04751[c] + C00049[c] <=> C00008[c] + C00009[c] + C04823[c] + C00080[c]	['6.3.2.6']	1-(5-Phosphoribosyl)-5-amino-4-carboxyimidazole:L-aspartate ligase (ADP-forming)	['Purine metabolism', 'Metabolic pathways', 'Biosynthesis of secondary metabolites', 'Biosynthesis of antibiotics']		gapfilling	True

## Sheet: 2-compounds
id	name	charge	formula	in_model
biomass	biomass			True
C00001	H2O	0	H2O	True
C00002	ATP	-4	C10H12N5O13P3	True
C00003	NAD+	-1	C21H26N7O14P2	True
C00004	NADH	-2	C21H27N7O14P2	True
C00005	NADPH	-4	C21H26N7O17P3	True
C00006	NADP+	-3	C21H25N7O17P3	True
C00008	ADP	-3	C10H12N5O10P2	True
C00009	Orthophosphate	-2	HO4P	True
C00010	CoA	-4	C21H32N7O16P3S	True
C00011	CO2	0	CO2	True
C00013	Diphosphate	-3	HO7P2	True
C00014	Ammonia	0	H3N	True
C00015	UDP	-3	C9H11N2O12P2	True
C00016	FAD	-3	C27H30N9O15P2	True
C00018	Pyridoxal phosphate	-2	C8H8NO6P	True
C00019	S-Adenosyl-L-methionine	1	C15H23N6O5S	True
C00020	AMP	-2	C10H12N5O7P	True
C00022	Pyruvate	-1	C3H3O3	True
C00024	Acetyl-CoA	-4	C23H34N7O17P3S	True
C00025	L-Glutamate	-1	C5H8NO4	True
C00026	2-Oxoglutarate	-2	C5H4O5	True
C00027	Hydrogen peroxide	0	H2O2	True
C00029	UDP-glucose	-2	C15H22N2O17P2	True
C00031	D-Glucose	0	C6H12O6	True
C00033	Acetate	-1	C2H3O2	True
C00035	GDP	-3	C10H12N5O11P2	True
C00036	Oxaloacetate	-2	C4H2O5	True
C00037	Glycine	0	C2H5NO2	True
C00038	Zinc cation	2	Zn	True
C00041	L-Alanine	0	C3H7NO2	True
C00042	Succinate	-2	C4H4O4	True
C00043	UDP-N-acetyl-alpha-D-glucosamine	-2	C17H25N3O17P2	True
C00044	GTP	-4	C10H12N5O14P3	True
C00047	L-Lysine	1	C6H15N2O2	True
C00049	L-Aspartate	-1	C4H6NO4	True
C00052	UDP-alpha-D-galactose	-2	C15H22N2O17P2	True
C00054	Adenosine 3',5'-bisphosphate	-4	C10H11N5O10P2	True
C00055	CMP	-2	C9H12N3O8P	True
C00058	Formate	-1	CHO2	True
C00059	Sulfate	-2	O4S	True
C00061	FMN	-3	C17H18N4O9P	True
C00062	L-Arginine	1	C6H15N4O2	True
C00063	CTP	-4	C9H12N3O14P3	True
C00064	L-Glutamine	0	C5H10N2O3	True
C00065	L-Serine	0	C3H7NO3	True
C00067	Formaldehyde	0	CH2O	True
C00068	Thiamin diphosphate	-2	C12H16N4O7P2S	True
C00073	L-Methionine	0	C5H11NO2S	True
C00074	Phosphoenolpyruvate	-3	C3H2O6P	True
C00075	UTP	-4	C9H11N2O15P3	True
C00077	L-Ornithine	1	C5H13N2O2	True
C00078	L-Tryptophan	0	C11H12N2O2	True
C00079	L-Phenylalanine	0	C9H11NO2	True
C00080	H+	1	H	True
C00082	L-Tyrosine	0	C9H11NO3	True
C00083	Malonyl-CoA	-5	C24H33N7O19P3S	True
C00084	Acetaldehyde	0	C2H4O	True
C00085	D-Fructose 6-phosphate	-2	C6H11O9P	True
C00089	Sucrose	0	C12H22O11	True
C00091	Succinyl-CoA	-5	C25H35N7O19P3S	True
C00092	D-Glucose 6-phosphate	-2	C6H11O9P	True
C00093	sn-Glycerol 3-phosphate	-2	C3H7O6P	True
C00094	Sulfite	-1	HO3S	True
C00095	D-Fructose	0	C6H12O6	True
C00096	GDP-mannose	-2	C16H23N5O16P2	True
C00097	L-Cysteine	0	C3H7NO2S	True
C00099	beta-Alanine	0	C3H7NO2	True
C00100	Propanoyl-CoA	-4	C24H36N7O17P3S	True
C00101	Tetrahydrofolate	-2	C19H21N7O6	True
C00103	D-Glucose 1-phosphate	-2	C6H11O9P	True
C00105	UMP	-2	C9H11N2O9P	True
C00106	Uracil	0	C4H4N2O2	True
C00108	Anthranilate	-1	C7H6NO2	True
C00109	2-Oxobutanoate	-1	C4H5O3	True
C00111	Glycerone phosphate	-2	C3H5O6P	True
C00112	CDP	-3	C9H12N3O11P2	True
C00114	Choline	1	C5H14NO	True
C00116	Glycerol	0	C3H8O3	True
C00117	D-Ribose 5-phosphate	-2	C5H9O8P	True
C00118	D-Glyceraldehyde 3-phosphate	-2	C3H5O6P	True
C00119	5-Phospho-alpha-D-ribose 1-diphosphate	-5	C5H8O14P3	True
C00120	Biotin	-1	C10H15N2O3S	True
C00122	Fumarate	-2	C4H2O4	True
C00123	L-Leucine	0	C6H13NO2	True
C00124	D-Galactose	0	C6H12O6	True
C00129	Isopentenyl diphosphate	-3	C5H9O7P2	True
C00130	IMP	-2	C10H11N4O8P	True
C00131	dATP	-4	C10H12N5O12P3	True
C00133	D-Alanine	0	C3H7NO2	True
C00134	Putrescine	2	C4H14N2	True
C00135	L-Histidine	0	C6H9N3O2	True
C00136	Butanoyl-CoA	-4	C25H38N7O17P3S	True
C00137	myo-Inositol	0	C6H12O6	True
C00138	Reduced ferredoxin (2[4Fe-4S]) (Fdred)	2	Fe8S8X	True
C00139	Oxidized ferredoxin (2[4Fe-4S]) (Fdox)	3	Fe8S8X	True
C00140	N-Acetyl-D-glucosamine	0	C8H15NO6	True
C00141	3-Methyl-2-oxobutanoic acid	-1	C5H7O3	True
C00143	5,10-Methylenetetrahydrofolate	-2	C20H21N7O6	True
C00144	GMP	-2	C10H12N5O8P	True
C00147	Adenine	0	C5H5N5	True
C00148	L-Proline	0	C5H9NO2	True
C00149	(S)-Malate	-2	C4H4O5	True
C00152	L-Asparagine	0	C4H8N2O3	True
C00153	Nicotinamide	0	C6H6N2O	True
C00155	L-Homocysteine	0	C4H9NO2S	True
C00158	Citrate	-3	C6H5O7	True
C00159	D-Mannose	0	C6H12O6	True
C00163	Propanoate	-1	C3H5O2	True
C00166	Phenylpyruvate	-1	C9H7O3	True
C00169	Carbamoyl phosphate	-2	CH2NO5P	True
C00170	5'-Methylthioadenosine	0	C11H15N5O3S	True
C00175	Cobalt ion	2	Co	True
C00178	Thymine	0	C5H6N2O2	True
C00181	D-Xylose	0	C5H10O5	True
C00183	L-Valine	0	C5H11NO2	True
C00185	Cellobiose	0	C12H22O11	True
C00188	L-Threonine	0	C4H9NO3	True
C00189	Ethanolamine	1	C2H8NO	True
C00197	3-Phospho-D-glycerate	-3	C3H4O7P	True
C00199	D-Ribulose 5-phosphate	-2	C5H9O8P	True
C00208	Maltose	0	C12H22O11	True
C00212	Adenosine	0	C10H13N5O4	True
C00214	Thymidine	0	C10H14N2O5	True
C00217	D-Glutamate	-1	C5H8NO4	True
C00224	Adenylyl sulfate	-2	C10H12N5O10PS	True
C00227	Acetyl phosphate	-2	C2H3O5P	True
C00229	Acyl-carrier protein	-1	C11H21N2O7PRS	True
C00231	D-Xylulose 5-phosphate	-2	C5H9O8P	True
C00233	4-Methyl-2-oxopentanoate	-1	C6H9O3	True
C00234	10-Formyltetrahydrofolate	-2	C20H21N7O7	True
C00235	Dimethylallyl diphosphate	-3	C5H9O7P2	True
C00236	3-Phospho-D-glyceroyl phosphate	-4	C3H4O10P2	True
C00237	CO	0	CO	True
C00239	dCMP	-2	C9H12N3O7P	True
C00242	Guanine	0	C5H5N5O	True
C00243	Lactose	0	C12H22O11	True
C00251	Chorismate	-2	C10H8O6	True
C00253	Nicotinate	-1	C6H4NO2	True
C00254	Prephenate	-2	C10H8O6	True
C00258	D-Glycerate	-1	C3H5O4	True
C00262	Hypoxanthine	0	C5H4N4O	True
C00263	L-Homoserine	0	C4H9NO3	True
C00269	CDP-diacylglycerol	-2	C1362H2672O319N3P39	True
C00275	D-Mannose 6-phosphate	-2	C6H11O9P	True
C00279	D-Erythrose 4-phosphate	-2	C4H7O7P	True
C00282	Hydrogen	0	H2	True
C00283	Hydrogen sulfide	0	H2S	True
C00286	dGTP	-4	C10H12N5O13P3	True
C00288	HCO3-	-1	CHO3	True
C00294	Inosine	0	C10H12N4O5	True
C00295	Orotate	-1	C5H3N2O4	True
C00299	Uridine	0	C9H12N2O6	True
C00301	ADP-ribose	-2	C15H21N5O14P2	True
C00310	D-Xylulose	0	C5H10O5	True
C00311	Isocitrate	-3	C6H5O7	True
C00312	L-Xylulose	0	C5H10O5	True
C00315	Spermidine	3	C7H22N3	True
C00320	Thiosulfate	-1	HO3S2	True
C00327	L-Citrulline	0	C6H13N3O3	True
C00330	Deoxyguanosine	0	C10H13N5O4	True
C00337	(S)-Dihydroorotate	-1	C5H5N2O4	True
C00341	Geranyl diphosphate	-3	C10H17O7P2	True
C00352	D-Glucosamine 6-phosphate	-1	C6H13NO8P	True
C00353	Geranylgeranyl diphosphate	-3	C20H33O7P2	True
C00354	D-Fructose 1,6-bisphosphate	-4	C6H10O12P2	True
C00357	N-Acetyl-D-glucosamine 6-phosphate	-2	C8H14NO9P	True
C00360	dAMP	-2	C10H12N5O6P	True
C00361	dGDP	-3	C10H12N5O10P2	True
C00362	dGMP	-2	C10H12N5O7P	True
C00363	dTDP	-3	C10H13N2O11P2	True
C00364	dTMP	-2	C10H13N2O8P	True
C00365	dUMP	-2	C9H11N2O8P	True
C00378	Thiamine	1	C12H17N4OS	True
C00380	Cytosine	0	C4H5N3O	True
C00385	Xanthine	0	C5H4N4O2	True
C00387	Guanosine	0	C10H13N5O5	True
C00407	L-Isoleucine	0	C6H13NO2	True
C00424	(S)-Lactaldehyde	0	C3H6O2	True
C00437	N-Acetylornithine	0	C7H14N2O3	True
C00438	N-Carbamoyl-L-aspartate	-2	C5H6N2O5	True
C00440	5-Methyltetrahydrofolate	-2	C20H23N7O6	True
C00441	L-Aspartate 4-semialdehyde	0	C4H7NO3	True
C00445	5,10-Methenyltetrahydrofolate	-1	C20H20N7O6	True
C00447	Sedoheptulose 1,7-bisphosphate	-4	C7H12O13P2	True
C00448	trans,trans-Farnesyl diphosphate	-3	C15H25O7P2	True
C00455	Nicotinamide D-ribonucleotide	-1	C11H14N2O8P	True
C00458	dCTP	-4	C9H12N3O13P3	True
C00459	dTTP	-4	C10H13N2O14P3	True
C00460	dUTP	-4	C9H11N2O14P3	True
C00463	Indole	0	C8H7N	True
C00466	Acetoin	0	C4H8O2	True
C00469	Ethanol	0	C2H6O	True
C00475	Cytidine	0	C9H13N3O5	True
C00492	Raffinose	0	C18H32O16	True
C00493	Shikimate	-1	C7H9O5	True
C00498	ADP-glucose	-2	C16H23N5O15P2	True
C00507	L-Rhamnose	0	C6H12O5	True
C00522	(R)-Pantoate	-1	C6H11O4	True
C00526	Deoxyuridine	0	C9H12N2O5	True
C00536	Triphosphate	-5	O10P3	True
C00559	Deoxyadenosine	0	C10H13N5O3	True
C00561	Mandelonitrile	0	C8H7NO	True
C00568	4-Aminobenzoate	-1	C7H6NO2	True
C00577	D-Glyceraldehyde	0	C3H6O3	True
C00582	Phenylacetyl-CoA	-4	C29H38N7O17P3S	True
C00615	Protein histidine	0	C7H8N4O2R2	True
C00620	alpha-D-Ribose 1-phosphate	-2	C5H9O8P	True
C00623	sn-Glycerol 1-phosphate	-2	C3H7O6P	True
C00624	N-Acetyl-L-glutamate	-2	C7H9NO5	True
C00631	2-Phospho-D-glycerate	-3	C3H4O7P	True
C00636	D-Mannose 1-phosphate	-2	C6H11O9P	True
C00655	Xanthosine 5'-phosphate	-2	C10H11N4O9P	True
C00666	LL-2,6-Diaminoheptanedioate	0	C7H14N2O4	True
C00670	sn-Glycero-3-phosphocholine	0	C8H20NO6P	True
C00671	(S)-3-Methyl-2-oxopentanoic acid	-1	C6H9O3	True
C00672	2-Deoxy-D-ribose 1-phosphate	-2	C5H9O7P	True
C00673	2-Deoxy-D-ribose 5-phosphate	-2	C5H9O7P	True
C00680	meso-2,6-Diaminoheptanedioate	0	C7H14N2O4	True
C00683	(S)-Methylmalonyl-CoA	-5	C25H35N7O19P3S	True
C00692	UDP-N-acetylmuramoyl-L-alanyl-D-glutamate	-4	C28H39N5O23P2	True
C00698	Cl-	-1	Cl	True
C00700	XTP	-4	C10H11N4O15P3	True
C00704	O2.-	-1	O2	True
C00705	dCDP	-3	C9H12N3O10P2	True
C00718_kz	Amylose(n=8)	0	H2O(C6H10O5)8	True
C00750	Spermine	4	C10H30N4	True
C00794	D-Sorbitol	0	C6H14O6	True
C00826	L-Arogenate	-1	C10H12NO5	True
C00844	Prunasin	0	C14H17NO6	True
C00857	Deamino-NAD+	-2	C21H24N6O15P2	True
C00860	L-Histidinol	1	C6H12N3O	True
C00861	L-Rhamnulose	0	C6H12O5	True
C00864	Pantothenate	-1	C9H16NO5	True
C00870	4-Nitrophenol	-1	C6H4NO3	True
C00877	Crotonoyl-CoA	-4	C25H36N7O17P3S	True
C00881	Deoxycytidine	0	C9H13N3O4	True
C00882	Dephospho-CoA	-2	C21H33N7O13P2S	True
C00886	L-Alanyl-tRNA	1	C3H6NOR	True
C00944	3-Dehydroquinate	-1	C7H9O6	True
C00979	O-Acetyl-L-serine	0	C5H9NO4	True
C00993	D-Alanyl-D-alanine	0	C6H12N2O3	True
C01005	O-Phospho-L-serine (Pser)	-2	C3H6NO6P	True
C01050	UDP-N-acetylmuramate	-3	C20H28N3O19P2	True
C01081	Thiamin monophosphate	-1	C12H16N4O4PS	True
C01083	alpha,alpha-Trehalose	0	C12H22O11	True
C01094	D-Fructose 1-phosphate	-2	C6H11O9P	True
C01099	L-Fuculose 1-phosphate	-2	C6H11O8P	True
C01100	L-Histidinol phosphate	-1	C6H11N3O4P	True
C01102	O-Phospho-L-homoserine	-2	C4H8NO6P	True
C01103	Orotidine 5'-phosphate	-3	C10H10N2O11P	True
C01118	O-Succinyl-L-homoserine	-1	C8H12NO6	True
C01134	Pantetheine 4'-phosphate	-2	C11H21N2O7PS	True
C01137	S-Adenosylmethioninamine	2	C14H24N6O3S	True
C01157	Hydroxyproline	0	C5H9NO3	True
C01165	L-Glutamate 5-semialdehyde	0	C5H9NO3	True
C01170	UDP-N-acetyl-D-mannosamine	-2	C17H25N3O17P2	True
C01179	3-(4-Hydroxyphenyl)pyruvate	-1	C9H7O4	True
C01185	Nicotinate D-ribonucleotide	-2	C11H12NO9P	True
C01209	Malonyl-[acyl-carrier protein]	-2	C14H22N2O10PRS	True
C01212	UDP-N-acetylmuramoyl-L-alanine	-3	C23H33N4O20P2	True
C01217	5,6,7,8-Tetrahydromethanopterin	-3	C30H42N6O16P	True
C01233	sn-Glycero-3-phosphoethanolamine	0	C5H14NO6P	True
C01235	alpha-D-Galactosyl-(1->3)-1D-myo-inositol	0	C12H22O11	True
C01250	N-Acetyl-L-glutamate 5-semialdehyde	-1	C7H10NO4	True
C01267	3-(Imidazol-4-yl)-2-oxopropyl phosphate	-2	C6H7N2O5P	True
C01269	5-O-(1-Carboxyvinyl)-3-phosphoshikimate	-4	C10H9O10P	True
C01300	2-Amino-4-hydroxy-6-hydroxymethyl-7,8-dihydropteridine	0	C7H9N5O2	True
C01302	1-(2-Carboxyphenylamino)-1-deoxy-D-ribulose 5-phosphate	-3	C12H13NO9P	True
C01330	Sodium cation	1	Na	True
C01342	NH4+	1	H4N	True
C01345	dITP	-4	C10H11N4O13P3	True
C01346	dUDP	-3	C9H11N2O11P2	True
C01352	FADH2	-2	C27H33N9O15P2	True
C01594	Linamarin	0	C10H17NO6	True
C01613	Stachyose	0	C24H42O21	True
C01635	tRNA(Ala)	0	R	True
C01636	tRNA(Arg)	0	R	True
C01637	tRNA(Asn)	0	R	True
C01638	tRNA(Asp)	0	R	True
C01639	tRNA(Cys)	0	R	True
C01640	tRNA(Gln)	0	R	True
C01641	tRNA(Glu)	0	R	True
C01642	tRNA(Gly)	0	R	True
C01643	tRNA(His)	0	R	True
C01644	tRNA(Ile)	0	R	True
C01647	tRNA(Met)	0	R	True
C01648	tRNA(Phe)	0	R	True
C01649	tRNA(Pro)	0	R	True
C01651	tRNA(Thr)	0	R	True
C01652	tRNA(Trp)	0	R	True
C01653	tRNA(Val)	0	R	True
C01672	Cadaverine	2	C5H16N2	True
C01674	Chitobiose	0	C16H28N2O11	True
C01762	Xanthosine	0	C10H12N4O6	True
C01909	Dethiobiotin	-1	C10H17N2O3	True
C01977	tRNA guanine	-4	C20H26N5O20P3R2	True
C02163	L-Arginyl-tRNA(Arg)	2	C6H14N4OR	True
C02226	2-Methylmaleate	-2	C5H4O4	True
C02282	Glutaminyl-tRNA	1	C5H9N2O2R	True
C02291	L-Cystathionine	0	C7H14N2O4S	True
C02380	6-Mercaptopurine	0	C5H4N4S	True
C02412	Glycyl-tRNA(Gly)	1	C2H4NOR	True
C02430	L-Methionyl-tRNA	1	C5H10NOSR	True
C02504	alpha-Isopropylmalate	-2	C7H10O5	True
C02554	L-Valyl-tRNA(Val)	1	C5H10NOR	True
C02612	(R)-2-Methylmalate	-2	C5H6O5	True
C02630	2-Hydroxyglutarate	-2	C5H6O5	True
C02631	2-Isopropylmaleate	-2	C7H8O4	True
C02637	3-Dehydroshikimate	-1	C7H7O5	True
C02659	Acetone cyanohydrin	0	C4H7NO	True
C02702	L-Prolyl-tRNA(Pro)	1	C5H8NOR	True
C02713	N-Acetylmuramate	-1	C11H18NO8	True
C02876	Propanoyl phosphate	-2	C3H5O5P	True
C02984	L-Aspartyl-tRNA(Asp)	0	C4H5NO3R	True
C02987	L-Glutamyl-tRNA(Glu)	0	C5H7NO3R	True
C02988	L-Histidyl-tRNA(His)	1	C6H8N3OR	True
C02992	L-Threonyl-tRNA(Thr)	1	C4H8NO2R	True
C02999	N-Acetylmuramoyl-Ala	-1	C14H23N2O9	True
C03082	4-Phospho-L-aspartate	-2	C4H6NO7P	True
C03090	5-Phosphoribosylamine	-1	C5H11NO7P	True
C03125	L-Cysteinyl-tRNA(Cys)	1	C3H6NOSR	True
C03127	L-Isoleucyl-tRNA(Ile)	1	C6H12NOR	True
C03150	Nicotinamide-beta-riboside	1	C11H15N2O5	True
C03175	Shikimate 3-phosphate	-3	C7H8O8P	True
C03287	L-Glutamyl 5-phosphate	-2	C5H8NO7P	True
C03360	4-Nitrophenyl phosphate	-2	C6H4NO6P	True
C03373	Aminoimidazole ribotide	-1	C8H13N3O7P	True
C03402	L-Asparaginyl-tRNA(Asn)	1	C4H7N2O2R	True
C03406	N-(L-Arginino)succinate	-1	C10H17N4O6	True
C03479	Folinic acid	-2	C20H21N7O7	True
C03492	D-4'-Phosphopantothenate	-3	C9H15NO8P	True
C03506	Indoleglycerol phosphate	-2	C11H12NO6P	True
C03508	L-2-Amino-3-oxobutanoic acid	0	C4H7NO3	True
C03511	L-Phenylalanyl-tRNA(Phe)	1	C9H10NOR	True
C03512	L-Tryptophanyl-tRNA(Trp)	1	C11H11N2OR	True
C03742	(S)-4-Hydroxymandelonitrile	0	C8H7NO2	True
C03794	N6-(1,2-Dicarboxyethyl)-AMP	-4	C14H14N5O11P	True
C03838	5'-Phosphoribosylglycinamide	-1	C7H14N2O8P	True
C03892	Phosphatidylglycerophosphate	-3	C1356H2666O317P39	True
C03912	(S)-1-Pyrroline-5-carboxylate	-1	C5H6NO2	True
C03972	2,3,4,5-Tetrahydrodipicolinate	-2	C7H7NO4	True
C04051	5-Amino-4-imidazolecarboxyamide	0	C4H6N4O	True
C04133	N-Acetyl-L-glutamate 5-phosphate	-3	C7H9NO8P	True
C04144	Tetrahydropteroyltri-L-glutamate	-4	C29H33N9O12	True
C04188	S-Methyl-5-thio-D-ribose 1-phosphate	-2	C6H11O7PS	True
C04236	(2S)-2-Isopropyl-3-oxosuccinate	-2	C7H8O5	True
C04261	Protein N(pi)-phospho-L-histidine	-2	C7H7N4O5PR2	True
C04281	L-1-Pyrroline-3-hydroxy-5-carboxylate	-1	C5H6NO3	True
C04302	N-(5-Phospho-D-ribosyl)anthranilate	-3	C12H13NO9P	True
C04352	(R)-4'-Phosphopantothenoyl-L-cysteine	-3	C12H20N2O9PS	True
C04376	5'-Phosphoribosyl-N-formylglycinamide	-2	C8H13N2O9P	True
C04377	5,10-Methylenetetrahydromethanopterin	-3	C31H42N6O16P	True
C04411	(2R,3S)-3-Isopropylmalate	-2	C7H10O5	True
C04421	N-Succinyl-LL-2,6-diaminoheptanedioate	-2	C11H16N2O7	True
C04442	2-Keto-3-deoxy-6-phosphogluconate	-3	C6H8O9P	True
C04489	5-Methyltetrahydropteroyltri-L-glutamate	-4	C30H35N9O12	True
C04494	Guanosine 3'-diphosphate 5'-triphosphate	-6	C10H12N5O20P5	True
C04501	N-Acetyl-alpha-D-glucosamine 1-phosphate	-2	C8H14NO9P	True
C04574	di-trans,poly-cis-Undecaprenyl diphosphate	-3	C55H89O7P2	True
C04582	S-Methyl-5-thio-D-ribulose 1-phosphate	-2	C6H11O7PS	True
C04631	UDP-N-acetyl-3-(1-carboxyvinyl)-D-glucosamine	-3	C20H26N3O19P2	True
C04640	2-(Formamido)-N1-(5'-phosphoribosyl)acetamidine	-1	C8H15N3O8P	True
C04646	6-Thioinosine-5'-monophosphate	-2	C10H11N4O7PS	True
C04677	1-(5'-Phosphoribosyl)-5-amino-4-imidazolecarboxamide	-2	C9H13N4O8P	True
C04691	2-Dehydro-3-deoxy-D-arabino-heptonate 7-phosphate	-3	C7H10O10P	True
C04734	1-(5'-Phosphoribosyl)-5-formamido-4-imidazolecarboxamide	-2	C10H13N4O9P	True
C04751	1-(5-Phospho-D-ribosyl)-5-amino-4-imidazolecarboxylate	-3	C9H11N3O9P	True
C04807	2-Amino-7,8-dihydro-4-hydroxy-6-(diphosphooxymethyl)pteridine	-3	C7H8N5O8P2	True
C04823	1-(5'-Phosphoribosyl)-5-amino-4-(N-succinocarboxamide)-imidazole	-4	C13H15N4O12P	True
C04851	MurAc(oyl-L-Ala-D-gamma-Glu-L-Lys-D-Ala-D-Ala)-diphospho-undecaprenol	-3	C86H140N7O21P2	True
C04877	UDP-N-acetylmuramoyl-L-alanyl-gamma-D-glutamyl-meso-2,6-diaminopimelate	-4	C35H51N7O26P2	True
C04895	7,8-Dihydroneopterin 3'-triphosphate	-4	C9H12N5O13P3	True
C05125	2-(alpha-Hydroxyethyl)thiamine diphosphate	-1	C14H21N4O8P2S	True
C05143	Dhurrin	0	C14H17NO7	True
C05198	5'-Deoxyadenosine	0	C10H13N5O3	True
C05270	Hexanoyl-CoA	-4	C27H42N7O17P3S	True
C05335	L-Selenomethionine	0	C5H11NO2Se	True
C05336	Selenomethionyl-tRNA(Met)	1	C5H10NOSeR	True
C05382	Sedoheptulose 7-phosphate	-2	C7H13O10P	True
C05394	3-Keto-beta-D-galactose	0	C6H10O6	True
C05399	Melibiitol	0	C12H24O11	True
C05400	Epimelibiose	0	C12H22O11	True
C05401	3-beta-D-Galactosyl-sn-glycerol	0	C9H18O8	True
C05402	Melibiose	0	C12H22O11	True
C05403	3-Ketolactose	0	C12H20O11	True
C05404	D-Gal alpha 1->6D-Gal alpha 1->6D-Glucose	0	C18H32O16	True
C05686	Adenylylselenate	-1	C10H13N5O10PSe	True
C05697	Selenate	-2	O4Se	True
C05698	Selenohomocysteine	0	C4H9NO2Se	True
C05761	Tetradecanoyl-[acp]	-1	C25H47N2O8PRS	True
C05838	cis-2-Hydroxycinnamate	-1	C9H7O3	True
C05839	cis-beta-D-Glucosyl-2-hydroxycinnamate	-1	C15H17O8	True
C05840	Iminoaspartate	-2	C4H3NO4	True
C05841	Nicotinate D-ribonucleoside	0	C11H13NO6	True
C05893	Undecaprenyl-diphospho-N-acetylmuramoyl-(N-acetylglucosamine)-L-alanyl-gamma-D-glutamyl-L-lysyl-D-alanyl-D-alanine	-3	C94H153N8O26P2	True
C05897	Undecaprenyl-diphospho-N-acetylmuramoyl-L-alanyl-D-glutamyl-meso-2,6-diaminopimeloyl-D-alanyl-D-alanine	-4	C87H139N7O23P2	True
C05898	Undecaprenyl-diphospho-N-acetylmuramoyl-(N-acetylglucosamine)-L-alanyl-D-glutamyl-meso-2,6-diaminopimeloyl-D-alanyl-D-alanine	-4	C95H152N8O28P2	True
C05922	Formamidopyrimidine nucleoside triphosphate	-4	C10H14N5O15P3	True
C05923	2,5-Diaminopyrimidine nucleoside triphosphate	-4	C9H14N5O14P3	True
C05924	Molybdopterin	-3	C10H11N5O6PS2	True
C06006	(S)-2-Aceto-2-hydroxybutanoate	-1	C6H9O4	True
C06010	(S)-2-Acetolactate	-1	C5H7O4	True
C06032	D-erythro-3-Methylmalate	-2	C5H6O5	True
C06055	O-Phospho-4-hydroxy-L-threonine	-2	C4H8NO7P	True
C06056	4-Hydroxy-L-threonine	0	C4H9NO4	True
C06112	L-Glutamyl-tRNA(Gln)	0	C5H7NO3R	True
C06113	L-Aspartyl-tRNA(Asn)	0	C4H5NO3R	True
C06148	2,5-Diamino-6-(5'-triphosphoryl-3',4'-trihydroxy-2'-oxopentyl)-amino-4-oxopyrimidine	-4	C9H14N5O14P3	True
C06156	alpha-D-Glucosamine 1-phosphate	-1	C6H13NO8P	True
C06196	2'-Deoxyinosine 5'-phosphate	-2	C10H11N4O7P	True
C06232	Molybdate	-2	O4Mo	True
C07086	Phenylacetic acid	-1	C8H7O2	True
C07648	Thioguanine	0	C5H5N5S	True
C08325	Amygdalin	0	C20H27NO11	True
C08334	Lotaustralin	0	C11H19NO6	True
C11355	4-Amino-4-deoxychorismate	-1	C10H10NO5	True
C11434	2-C-Methyl-D-erythritol 4-phosphate	-2	C5H11O7P	True
C11437	1-deoxy-D-xylulose 5-phosphate	-2	C5H9O7P	True
C11536	(2R)-O-Phospho-3-sulfolactate	-4	C3H3O9PS	True
C11537	(2R)-3-Sulfolactate	-2	C3H4O6S	True
C11811	1-Hydroxy-2-methyl-2-butenyl 4-diphosphate	-3	C5H9O8P2	True
C12214	Aminofructose 6-phosphate	-1	C6H13NO8P	True
C12215	Iminoerythrose 4-phosphate	-1	C4H9NO6P	True
C12739	5'-Deoxy-5-fluorouridine	0	C9H11FN2O5	True
C16565	Aminopropylcadaverine	3	C8H24N3	True
C16614	6-Methylmercaptopurine	0	C6H6N4S	True
C16615	6-Methylthiopurine 5'-monophosphate ribonucleotide	-2	C11H13N4O7PS	True
C16619	6-Thioguanosine monophosphate	-2	C10H12N5O7PS	True
C16634	5-Fluorouridine monophosphate	-2	C9H10FN2O9P	True
C16635	5'-Deoxy-5-fluorocytidine	0	C9H12FN3O4	True
C16675	7-Aminomethyl-7-carbaguanine	1	C7H10N5O	True
C18026	(2S)-Ethylmalonyl-CoA	-5	C26H37N7O19P3S	True
C18237	Molybdoenzyme molybdenum cofactor	-2	C10H10N5O8PS2Mo	True
C18796	(2R)-2-Hydroxy-2-methylbutanenitrile	0	C5H9NO	True
C19787	5'-S-Methyl-5'-thioinosine	0	C11H14N4O4S	True
C19848	Adenylated molybdopterin	-3	C20H23N10O12P2S2	True
C20258	(2S,4S)-4-Hydroxy-2,3,4,5-tetrahydrodipicolinate	-2	C7H7NO5	True
C20446	tRNA 7-aminomethyl-7-carbaguanine	-3	C22H31N5O20P3R2	True
C20559	4-(beta-D-Ribofuranosyl)aniline 5'-phosphate	-2	C11H14NO7P	True
C20562	N-[(7,8-Dihydropterin-6-yl)methyl]-4-(beta-D-ribofuranosyl)aniline 5'-phosphate	-2	C18H21N6O8P	True
C20679	Tungstate	-2	O4W	True
C21310	(8S)-3',8-Cyclo-7,8-dihydroguanosine 5'-triphosphate	-4	C10H12N5O14P3	True
C00479	Propionaldehyde	0	C3H6O	True
C05979	Propanol	0	C3H8O	True
C00894	Propenoyl-CoA	-4	C24H34N7O17P3S	True
C01213	(R)-Methylmalonyl-CoA	-5	C25H35N7O19P3S	True
C00399	Ubiquinone (Q)	0	C14H18O4	True
C00390	Ubiquinol (QH2)	0	C14H20O4	True
C03939	Acetyl-[acyl-carrier protein]		C2H3OSR	True
C00007	Oxygen	0	O2	True
C00040	Acyl-CoA	0	C22H35N7O17P3SR	True
C00048	Glyoxylate	-1	C2HO3	True
C00167	UDP-glucuronate	-3	C15H19N2O18P2	True
C00180	Benzoate	-1	C7H5O2	True
C00206	dADP	-3	C10H12N5O9P2	True
C00246	Butyrate	-1	C4H7O2	True
C00439	N-Formimino-L-glutamate	-1	C6H9N2O4	True
C00664	5-Formiminotetrahydrofolate	-2	C20H22N8O6	True
C00681	1-Acyl-sn-glycerol 3-phosphate	0	C4H8O7PR	True
C00785	Urocanate	-1	C6H5N2O2	True
C00900	2-Acetolactate	-1	C5H7O4	True
C01045	N-Formyl-L-glutamate	-2	C6H7NO5	True
C01127	4-Hydroxy-2-oxoglutarate	-2	C5H4O6	True
C01187	3-Deoxy-D-manno-octulosonate	-1	C8H13O8	True
C02527	Butanoylphosphate	-2	C4H7O5P	True
C03680	4-Imidazolone-5-propanoate	-1	C6H7N2O3	True
C04006	1D-myo-Inositol 3-phosphate	-2	C6H11O9P	True
C04121	CMP-3-deoxy-D-manno-octulosonate	-2	C17H24N3O15P	True
C04534	6-Phospho-beta-D-glucosyl-(1,4)-D-glucose	-2	C12H21O14P	True
C05223	Dodecanoyl-[acyl-carrier protein]	0	C12H23OSR	True
C05744	Acetoacetyl-[acp]	0	C4H5O2SR	True
C06206	Benzoyl phosphate	0	C7H7O5P	True
C00087	Sulfur	0	S	True
C00450	(S)-2,3,4,5-Tetrahydropyridine-2-carboxylate	-1	C6H8NO2	True
C00491	L-Cystine	0	C6H12N2O4S2	True
C00580	Dimethyl sulfide	0	C2H6S	True
C04076	L-2-Aminoadipate 6-semialdehyde	0	C6H11NO3	True
C05572	4-Oxoglutaramate	-1	C5H6NO4	True
C05745	Butyryl-[acp]	0	C4H7OSR	True
C05746	3-Oxohexanoyl-[acp]	0	C6H9O2SR	True
C02356	(S)-2-Aminobutanoate	0	C4H9NO2	True
C05749	Hexanoyl-[acp]	0	C6H11OSR	True
C05750	3-Oxooctanoyl-[acp]	0	C8H13O2SR	True
C05752	Octanoyl-[acp]	0	C8H15OSR	True
C05753	3-Oxodecanoyl-[acp]	0	C10H17O2SR	True
C05755	Decanoyl-[acp]	0	C10H19OSR	True
C05756	3-Oxododecanoyl-[acp]	0	C12H21O2SR	True
C05759	3-Oxotetradecanoyl-[acp]	0	C14H25O2SR	True
C05762	3-Oxohexadecanoyl-[acp]	0	C16H29O2SR	True
C11143	Dimethyl sulfoxide	0	C2H6OS	True
C16219	3-Oxostearoyl-[acp]	0	C18H33O2SR	True
C19673	Malonyl-[acp] methyl ester	0	C4H5O3SR	True
C20372	3-Ketoglutaryl-[acp] methyl ester	0	C6H7O4SR	True
C20375	Glutaryl-[acp] methyl ester	0	C6H9O3SR	True
C20376	3-Ketopimeloyl-[acp] methyl ester	0	C8H11O4SR	True
C00071	Aldehyde	0	CHOR	True
C00081	ITP	-3	C10H12N4O14P3	True
C00088	Nitrite	-1	NO2	True
C00104	IDP	-3	C10H11N4O11P2	True
C00121	D-Ribose	0	C5H10O5	True
C00151	L-Amino acid	0	C2H4NO2R	True
C00161	2-Oxo acid	0	C2HO3R	True
C00194	Cobamide coenzyme	0	C72H100CoN18O17P	True
C00226	Primary alcohol	0	CH3OR	True
C00248	Lipoamide	0	C8H15NOS2	True
C00291	Nickel	2	Ni	True
C00322	2-Oxoadipate	-2	C6H6O5	True
C00376	Retinal	0	C20H28O	True
C00446	alpha-D-Galactose 1-phosphate	-2	C6H11O9P	True
C00454	NDP	0	C5H11O10P2R	True
C00473	Retinol	0	C20H30O	True
C00512	Benzoyl-CoA	0	C28H40N7O17P3S	True
C00527	Glutaryl-CoA	0	C26H42N7O19P3S	True
C00546	Methylglyoxal	0	C3H4O2	True
C00579	Dihydrolipoamide	0	C8H17NOS2	True
C00693	trans-2,3-Dehydroacyl-[acyl-carrier protein]			True
C00876	Oxidized coenzyme F420	-5	C29H31N5O18P	True
C01080	Reduced coenzyme F420	-4	C29H34N5O18P	True
C00969	3-Hydroxypropanal	0	C3H6O2	True
C01097	D-Tagatose 6-phosphate	-2	C6H11O9P	True
C01142	(3S)-3,6-Diaminohexanoate	1	C6H15N2O2	True
C01177	Inositol 1-phosphate	-2	C6H11O9P	True
C01228	Guanosine 3',5'-bis(diphosphate)	-6	C10H11N5O17P4	True
C01271	(3R)-3-Hydroxyacyl-[acyl-carrier protein]	0	C3H4O2SR2	True
C01563	Carbamate	-1	CH2NO2	True
C01801	Deoxyribose	0	C5H10O4	True
C02147	Dihydrolipoate	-1	C8H15O2S2	True
C02336	beta-D-Fructose	0	C6H12O6	True
C02457	Propane-1,3-diol	0	C3H8O2	True
C02743	[Protein]-L-cysteine			True
C02909	(2-Naphthyl)methanol	0	C11H10O	True
C03546	myo-Inositol 4-phosphate	-2	C6H11O9P	True
C03576	Coenzyme M	-1	C2H5O3S2	True
C04628	Coenzyme B	-3	C11H19NO7PS	True
C04832	Coenzyme M 7-mercaptoheptanoylthreonine-phosphate heterodisulfide	-4	C13H22NO10PS3	True
C03785	D-Tagatose 1,6-bisphosphate	-4	C6H10O12P2	True
C04216	all-trans-Heptaprenyl diphosphate	-3	C35H57O7P2	True
C04242	5-Fluorodeoxyuridine monophosphate	0	C9H12FN2O8P	True
C04246	But-2-enoyl-[acyl-carrier protein]			True
C04462	N-Succinyl-2-L-amino-6-oxoheptanedioate	0	C11H15NO8	True
C04618	(3R)-3-Hydroxybutanoyl-[acyl-carrier protein]		C4H7O2SR	True
C04619	(3R)-3-Hydroxydecanoyl-[acyl-carrier protein]		C10H19O2SR	True
C04620	(3R)-3-Hydroxyoctanoyl-[acyl-carrier protein]			True
C04688	(3R)-3-Hydroxytetradecanoyl-[acyl-carrier protein]		C14H27O2SR	True
C05196	Dihydroflavodoxin			True
C05197	Protein glycine			True
C05199	Flavodoxin semiquinone			True
C05312	Protein glycin-2-yl radical			True
C05359	e-	-1		True
C05444	3alpha,7alpha,26-Trihydroxy-5beta-cholestane	0	C27H48O3	True
C05445	3alpha,7alpha-Dihydroxy-5beta-cholestan-26-al	0	C27H46O3	True
C05576	3,4-Dihydroxyphenylethyleneglycol	0	C8H10O4	True
C05577	3,4-Dihydroxymandelaldehyde	0	C8H8O4	True
C05747	(R)-3-Hydroxyhexanoyl-[acp]		C6H11O2SR	True
C05748	trans-Hex-2-enoyl-[acp]		C6H9OSR	True
C05751	trans-Oct-2-enoyl-[acp]		C8H13OSR	True
C05754	trans-Dec-2-enoyl-[acp]		C10H17OSR	True
C05757	(R)-3-Hydroxydodecanoyl-[acp]		C12H23O2SR	True
C05758	trans-Dodec-2-enoyl-[acp]		C12H21OSR	True
C05760	trans-Tetradec-2-enoyl-[acp]		C14H25OSR	True
C05763	trans-Hexadec-2-enoyl-[acp]		C16H29OSR	True
C06423	Octanoic acid	0	C8H16O2	True
C06506	Adenosyl cobyrinate a,c diamide	1	C55H73CoN11O15	True
C06508	Adenosyl cobinamide	-2	C58H84CoN16O11	True
C06611	trans-3-Chloro-2-propene-1-ol	0	C3H5ClO	True
C06612	cis-3-Chloro-2-propene-1-ol	0	C3H5ClO	True
C06613	trans-3-Chloroallyl aldehyde	0	C3H3ClO	True
C06899	Chloral hydrate	0	C2H3Cl3O2	True
C07490	Trichloroethanol	0	C2H3Cl3O	True
C07645	Aldophosphamide	0	C7H15Cl2N2O3P	True
C11736	5-Fluorodeoxyuridine	0	C9H11FN2O5	True
C11903	Methanophenazine	0	C37H50N2O	True
C11904	Dihydromethanophenazine	0	C37H52N2O	True
C14089	1-Hydroxymethylnaphthalene	0	C11H10O	True
C14090	1-Naphthaldehyde	0	C11H8O	True
C14099	2-Naphthaldehyde	0	C11H8O	True
C14819	Fe3+	3	Fe	True
C15541	NDP-glucose		C11H21O15P2R	True
C15811	[Enzyme]-cysteine		C4H6N2O2SR2	True
C15812	[Enzyme]-S-sulfanylcysteine		C4H6N2O2S2R2	True
C15972	Enzyme N6-(lipoyl)lysine		C8H14NOS2R	True
C15973	Enzyme N6-(dihydrolipoyl)lysine		C8H16NOS2R	True
C16216	3-Oxostearoyl-CoA	-4	C39H64N7O18P3S	True
C16217	3-Hydroxyoctadecanoyl-CoA	-4	C39H66N7O18P3S	True
C16220	(R)-3-Hydroxyoctadecanoyl-[acp]		C18H35O2SR	True
C16221	(2E)-Octadecenoyl-[acp]		C18H33OSR	True
C16237	Protein N6-(lipoyl)lysine		C8H14NOS2R	True
C16238	Lipoyl-AMP	-1	C18H25N5O8PS2	True
C16241	(R)-Lipoate	-1	C8H13O2S2	True
C16348	cis-3-Chloroallyl aldehyde	0	C3H3ClO	True
C16551	Alcophosphamide	0	C7H17Cl2N2O3P	True
C16586	2-Phenyl-1,3-propanediol monocarbamate	0	C10H13NO3	True
C16587	3-Carbamoyl-2-phenylpropionaldehyde	0	C10H11NO3	True
C16595	4-Hydroxy-5-phenyltetrahydro-1,3-oxazin-2-one	0	C10H11NO3	True
C16596	5-Phenyl-1,3-oxazinane-2,4-dione	0	C10H9NO3	True
C16633	5-Fluorouridine	0	C9H11FN2O6	True
C17023	Sulfur donor			True
C17211	2-Oxo-5-methylthiopentanoic acid	-1	C6H9O3S	True
C17213	Homomethionine	0	C6H13NO2S	True
C17216	2-Oxo-6-methylthiohexanoic acid	-1	C7H11O3S	True
C17217	Dihomomethionine	0	C7H15NO2S	True
C20238	(2R)-Ethylmalonyl-CoA	-5	C26H37N7O19P3S	True
C20373	3-Hydroxyglutaryl-[acp] methyl ester		C6H9O4SR	True
C20374	Enoylglutaryl-[acp] methyl ester		C6H7O3SR	True
C20377	3-Hydroxypimeloyl-[acp] methyl ester		C8H13O4SR	True
C20378	Enoylpimeloyl-[acp] methyl ester		C8H11O3SR	True
C20641	L-Threonylcarbamoyladenylate	0	C15H21N6O11P	True
C21158	Nucleoside 3',5'-bisphosphate		C5H11O10P2R	True
C21440	[Protein]-S-sulfanyl-L-cysteine		C4H6N2O2S2R2	True
C22158	Lipoyl-carrier protein E2		NH2R	True
C22160	[Lipoyl-carrier protein E2]-N6-octanoyl-L-lysine			True
C22161	Dihydrolipoyl-AMP	0	C18H28N5O8PS2	True
C04633	(3R)-3-Hydroxypalmitoyl-[acyl-carrier protein]		C16H31O2SR	True
C16240	Apoprotein		NH2R	True

## Sheet: 3-AA-biosynthesis
Name			compound ID	No. RXN in biosynthesis pathways from precursor	Missing rxns	Percentage of missing rxns*	biosynthesis based on KO of the ancestor
L-Alanine	Ala	A	C00041	1	1	1	Treat as essential amino acids
L-Arginine	Arg	R	C00062	8	3	0.375	Fill the gap
L-Asparagine	Asn	N	C00152	1	0	0	Complete
L-Aspartic acid	Asp	D	C00049	2	2	1	Treat as essential amino acids
L-Cysteine	Cys	C	C00097	1	1	1	Treat as essential amino acids
L-Glutamine	Gln	Q	C00064	1	0	0	Complete
L-Glutamic acid	Glu	E	C00025	2	2	1	Treat as essential amino acids
L-Glycine	Gly	G	C00037	1	0	0	Complete
L-Histidine	His	H	C00135	10	8	0.8	Treat as essential amino acids
L-Isoleucine	Ile	I	C00407	5	3	0.6	Treat as essential amino acids
L-Leucine	Leu	L	C00123	9	6	0.666667	Treat as essential amino acids
L-Lysine	Lys	K	C00047	7	1	0.142857	Fill the gap
L-Methionine	Met	M	C00073	6	2	0.333333	Fill the gap
L-Phenylalanine	Phe	F	C00079	10	2	0.2	Fill the gap
L-Proline	Pro	P	C00148	4	0	0	Complete
L-Serine	Ser	S	C00065	1	0	0	Complete
L-Threonine	Thr	T	C00188	5	0	0	Complete
L-Tryptophan	Trp	W	C00078	13	4	0.307692	Fill the gap
L-Tyrosine	Tyr	Y	C00082	10	2	0.2	Fill the gap
L-Valine	Val	V	C00183	5	3	0.6	Treat as essential amino acids
* if the percentage of missing reactions euqal or more than 50%, treat the corresponding amino acid as the essential amino acid.

## Sheet: 4-exchange_constraints
Below are initial set up of the exchange constraints
Compound	Compound ID	Compartment	Lower limit	Upper limit	Notes
Na+	C01330	e	-1000	1000	unlimited, sources from the sea water
Cl-	C00698	e	-1000	1000	unlimited, sources from the sea water
NH4+	C01342	e	-1000	1000	unlimited, sources from the sea water
PO4(3-)	C00009	e	-1000	1000	unlimited, sources from the sea water
S	C00087	e	-1000	1000	unlimited, potential sources in black smokers
H+	C00080	e	-1000	1000	unlimited
H2O	C00001	e	-1000	1000	unlimited
L-Alanine	C00041	e	-1	1000	Essential amino acids because more than 1/2 biosynthesis reactions missing from the biosynthesis pathway.
L-Aspartic acid	C00049	e	-1	1000	Essential amino acids because more than 1/2 biosynthesis reactions missing from the biosynthesis pathway.
L-Glutamic acid	C00025	e	-1	1000	Essential amino acids because more than 1/2 biosynthesis reactions missing from the biosynthesis pathway.
L-Cysteine	C00097	e	-1	1000	Essential amino acids because more than 1/2 biosynthesis reactions missing from the biosynthesis pathway.
L-Histidine	C00135	e	-1	1000	Essential amino acids because more than 1/2 biosynthesis reactions missing from the biosynthesis pathway.
L-Isoleucine	C00407	e	-1	1000	Essential amino acids because more than 1/2 biosynthesis reactions missing from the biosynthesis pathway.
L-Leucine	C00123	e	-1	1000	Essential amino acids because more than 1/2 biosynthesis reactions missing from the biosynthesis pathway.
L-Valine	C00183	e	-1	1000	Essential amino acids because more than 1/2 biosynthesis reactions missing from the biosynthesis pathway.
CO2*	C00011	e	-215	1000	potential products and also potential carbon sources, constrainted the lower limit based on the CO2 concentration of black smork (Ref: PMID: 18820700)
H2	C00282	e	-50	1000	potential products and also potential sources, constrainted the lower limit based on the H2 concentration of black smork (Ref: PMID: 18820700)
H2S	C00283	e	-110	1000	potential products and also potential sources, constrainted the lower limit based on the H2S concentration of black smork (Ref: PMID: 18820700)
Acetate	C00033	e	0	1000	potential products
Glucose*	C00031	e	-10	1000	potential carbon sources
* When simulated the growth on different sole carbon source, keep 8 essential amino acids (1mM for each) and other ioganic ions in exchange as initial medium shown, but only use one carbon source at each time and keep CO2 and Glucose with the range [0, 1000].

## Sheet: 5-simulation
Below are the model setups and the simulated biomass yields by using each sole carbon source
Lable	Sole carbon source	Group	Compound ID	Formula	C number	C concentration (mM)	Compound Concentration (mM)	Simulated biomass (gDW/L)	fold change vs. biomass yields for CO2
CO2	CO2	CO2	C00011	CO2	1	10	10	0.592135	1
Glucose	Glucose	Carbohydrate	C00031	C6H12O6	6	10	1.66667	0.592135	1
Maltose	Maltose	Carbohydrate	C00208	C12H22O11	12	10	0.833333	0.592135	1
Asp	L-Aspartic acid	Essential amino acids	C00049	C4H6NO4	4	10	2.5	0.888202	1.5
Glu	L-Glutamic acid	Essential amino acids	C00025	C5H8NO4	5	10	2	0.828988	1.4
Arg	L-Arginine	Non-essential amino acids	C00062	C6H15N4O2	6	10	1.66667	1.38323	2.336
Asn	L-Asparagine	Non-essential amino acids	C00152	C4H8N2O3	4	10	2.5	1.18427	2
Gln	L-Glutamine	Non-essential amino acids	C00064	C5H10N2O3	5	10	2	1.06584	1.8
Gly	L-Glycine	Non-essential amino acids	C00037	C2H5NO2	2	10	5	1.18427	2
Lys	L-Lysine	Non-essential amino acids	C00047	C6H15N2O2	6	10	1.66667	0.98768	1.668
Met	L-Methionine	Non-essential amino acids	C00073	C5H11NO2S	5	10	2	0.592135	1
Ser	L-Serine	Non-essential amino acids	C00065	C3H7NO3	3	10	3.33333	0.986496	1.666
Thr	L-Threonine	Non-essential amino acids	C00188	C4H9NO3	4	10	2.5	0.888202	1.5
Phe	L-Phenylalanine	Non-essential amino acids	C00079	C9H11NO2	9	10	1.11111	0.723588	1.222
Pro	L-Proline	Non-essential amino acids	C00148	C5H9NO2	5	10	2	0.828988	1.4
Trp	L-Tryptophan	Non-essential amino acids	C00078	C11H12N2O2	11	10	0.909091	0.807672	1.364
Tyr	L-Tyrosine	Non-essential amino acids	C00082	C9H11NO3	9	10	1.11111	0.723588	1.222
