# Supplementary material for: Identification of a deep-branching thermophilic clade sheds light on early bacterial evolution
Source: Nat Commun. 2023 Jul 19;14:4354. doi: 10.1038/s41467-023-39960-x (PMC10356935; doi:10.1038/s41467-023-39960-x)
Supplement: Supplementary file 5 — Supplementary Data 3-11 [file 41467_2023_39960_MOESM5_ESM.xlsx]

## Sheet: Supplementary Data 3
Supplementary Data 3.
AAI values from strain 3DAC to close organisms calculated by compareM.
Genome A	Genes in A	Genome B	Genes in B	Orthologous genes	Mean AAI	Std AAI	Orthologous fraction (OF)
3DAC.Complete.genome	1501	Coprothermobacter_proteolyticus_SW3C_GCF_003052375.1_ASM305237v1_protein	1371	524	49.51	11.62	34.91
3DAC.Complete.genome	1501	Coprothermobacter_sp_EBM-25_GCA_001896705.1_ASM189670v1_genomic	2206	488	49.33	11.4	32.51
3DAC.Complete.genome	1501	Coprothermobacter_proteolyticus_BWF2A_GCF_003052365.1_ASM305236v1_protein	1363	526	49.28	11.61	35.04
3DAC.Complete.genome	1501	Coprothermobacter_proteolyticus_DSM_5265_GCF_000020945.1_ASM2094v1_protein	1408	560	49.14	11.62	37.31
3DAC.Complete.genome	1501	Coprothermobacter_platensis_DSM_11748_GCF_000378005.1_ASM37800v1_protein	1400	554	48.93	11.37	36.91
3DAC.Complete.genome	1501	Coprothermobacter_sp_GCA_003476705.1_ASM347670v1_protein	1257	424	48.54	11.55	28.25
3DAC.Complete.genome	1501	Carboxydothermus_ferrireducens_DSM11255_GCF_000427565.1_ASM42756v1_protein	2457	401	47.13	10.1	26.72
3DAC.Complete.genome	1501	Thermotoga_neapolitana_DSM4359_GCF_000018945.1_ASM1894v1_protein	1831	426	47.05	10.39	28.38
3DAC.Complete.genome	1501	Carboxydothermus_hydrogenoformans_Z-2901_GCF_000012865.1_ASM1286v1_protein	2411	409	46.95	10.27	27.25
3DAC.Complete.genome	1501	Dictyoglomus_thermophilum_H-6-12_GCF_000020965.1_ASM2096v1_protein	1862	406	46.76	10.56	27.05
3DAC.Complete.genome	1501	Thermotoga_petrophila_RKU-1_GCF_000016785.1_ASM1678v1_protein	1780	435	46.72	10.52	28.98
3DAC.Complete.genome	1501	Thermoanaerobacter_thermocopriae_JCM7501_GCF_000518565.1_ASM51856v1_protein	2297	408	46.72	10.11	27.18
3DAC.Complete.genome	1501	Thermotoga_naphthophila_RKU-10_GCF_000025105.1_ASM2510v1_protein	1775	439	46.71	10.65	29.25
3DAC.Complete.genome	1501	Dictyoglomus_turgidum_DSM6724_GCF_000021645.1_ASM2164v1_protein	1742	419	46.34	10.76	27.91
3DAC.Complete.genome	1501	Dictyoglomus_turgidum_ZAV-14_GCA_002899755.1_ASM289975v1_protein	1633	354	46.27	10.72	23.58
3DAC.Complete.genome	1501	Dictyoglomus_sp_UBA8855_GCA_003509345.1_ASM350934v1_protein	1778	415	46.2	10.59	27.65
3DAC.Complete.genome	1501	Ammonifex_thiophilus_GCA_003368535.1_ASM336853v1_protein	2142	379	46.12	9.89	25.25
3DAC.Complete.genome	1501	Thermotoga_caldifontis_AZM44c09_GCF_000828655.1_ASM82865v1_protein	1937	446	46.04	10.02	29.71
3DAC.Complete.genome	1501	Ammonifex_degensii_KC4_GCF_000024605.1_ASM2460v1_protein	2116	383	45.98	10.1	25.52
3DAC.Complete.genome	1501	Acetomicrobium_mobile_DSM13181_GCF_000266925.1_ASM26692v1_protein	1997	409	45.87	9.87	27.25
3DAC.Complete.genome	1501	Thermoanaerobacterium_saccharolyticum_GCF_000747665.1_ASM74766v1_protein	2383	371	45.64	9.96	24.72
3DAC.Complete.genome	1501	Thermovirga_lienii_DSM17291_GCF_000233775.1_ASM23377v1_protein	1858	401	45.59	9.85	26.72
3DAC.Complete.genome	1501	Acidaminococcus_intestini_RyC-MR95_GCF_000230275.1_ASM23027v1_protein	2278	277	44.82	9.67	18.45
3DAC.Complete.genome	1501	Acidaminococcus_massiliensis_GCF_900095825.1_PRJEB15304_protein	2320	298	44.62	9.72	19.85
3DAC.Complete.genome	1501	Dethiosulfovibrio_peptidovorans_DSM11002_GCF_000172975.1_ASM17297v1_protein	2377	387	44.61	9.29	25.78
3DAC.Complete.genome	1501	Pyramidobacter_piscolens_W5455_GCF_000177335.1_ASM17733v1_protein	2282	287	44.33	9.08	19.12
	Coprothermobacterota		Thermotogota		Dictyoglomota		Synergistota		Firmicutes

## Sheet: Supplementary Data 4
Supplementary Data 4.
16S rRNA gene sequence identities from query sequences to top ten organisms hits by BLASTN.
3DAC_rRNA1(1548bp)
Query	Organism	Query Cover	E value	Identity	Accession
3DAC_rRNA1	Coprothermobacter proteolyticus DSM 5265	0.99	0	0.8288	CP001145.1
3DAC_rRNA1	Coprothermobacter platensis strain 3R	0.95	0	0.8097	NR_026366.1
3DAC_rRNA1	Fervidicola ferrireducens strain Y170	1	0	0.7968	NR_044504.1
3DAC_rRNA1	Thermovorax subterraneus strain 70B	0.96	0	0.7949	NR_116290.1
3DAC_rRNA1	Thermoanaerobacter mathranii subsp. mathranii str. A3	1	0	0.7918	CP002032.1
3DAC_rRNA1	Thermoanaerobacter thermocopriae strain JT-3	0.99	0	0.7907	NR_025898.1
3DAC_rRNA1	Thermosediminibacter oceani DSM 16646	1	0	0.7896	NR_074461.1
3DAC_rRNA1	Dictyoglomus turgidum strain DSM 6724	1	0	0.787	NR_043385.1
3DAC_rRNA1	Brockia lithotrophica strain Kam1851	0.96	0	0.787	NR_132331.1
3DAC_rRNA1	Dictyoglomus thermophilum H-6-12	1	0	0.7849	CP001146.1
3DAC_rRNA2(1583bp)
Query	Organism	Query Cover	E value	Identity	Accession
3DAC_rRNA2	Coprothermobacter proteolyticus DSM 5265	0.99	0	0.8125	CP001145.1
3DAC_rRNA2	Coprothermobacter platensis strain 3R	0.95	0	0.7942	NR_026366.1
3DAC_rRNA2	Thermosulfidibacter takaii ABI70S6 DNA	1	0	0.7711	AP013035.1
3DAC_rRNA2	Thermobispora bispora DSM 43833	1	0	0.7604	CP001874.1
3DAC_rRNA2	Microbispora bispora	1	0	0.7585	U83911.1
3DAC_rRNA2	Thermosipho affectus strain ik275mar	0.93	0	0.7515	NR_117284.1
3DAC_rRNA2	Thermosipho globiformans strain MN14	0.92	0	0.7507	NR_112616.1
3DAC_rRNA2	Sphaerobacter thermophilus DSM 20745	1	0	0.7502	CP001824.1
3DAC_rRNA2	Thermosipho atlanticus strain DV1140	0.96	0	0.747	NR_029020.1
3DAC_rRNA2	Thermosipho melanesiensis BI429	1	0	0.7454	NR_102981.1
3DAC_rRNA3(1550bp)
Query	Organism	Query Cover	E value	Identity	Accession
3DAC_rRNA3	Coprothermobacter proteolyticus DSM 5265	0.99	0	0.83	CP001145.1
3DAC_rRNA3	Coprothermobacter platensis strain 3R	0.95	0	0.8098	NR_026366.1
3DAC_rRNA3	Fervidicola ferrireducens strain Y170	1	0	0.7977	NR_044504.1
3DAC_rRNA3	Thermovorax subterraneus strain 70B	0.96	0	0.7916	NR_116290.1
3DAC_rRNA3	Thermoanaerobacter mathranii subsp. mathranii str. A3	1	0	0.7902	CP002032.1
3DAC_rRNA3	Thermosediminibacter oceani DSM 16646	1	0	0.7897	NR_074461.1
3DAC_rRNA3	Thermoanaerobacter thermocopriae strain JT-3	0.99	0	0.789	NR_025898.1
3DAC_rRNA3	Dictyoglomus turgidum strain DSM 6724	1	0	0.7863	NR_043385.1
3DAC_rRNA3	Thermosulfidibacter takaii ABI70S6	1	0	0.7834	AP013035.1
3DAC_rRNA3	Thermanaeromonas toyohensis ToBE	1	0	0.7797	LT838272.1

## Sheet: Supplementary Data 5
Supplementary Data 5.
16S rRNA gene sequence identities from Zhurongbacterota sequences to Coprothermobacterota sequences (>1400bp) by BLASTN.
		Zhurongbacterota
	Sequences ID	3DAC_rRNA1	3DAC_rRNA2	3DAC_rRNA3	Clone_BHI60-1	Clone_BHI60-2	Clone_Dex80-3	Clone_Dex80-4	Clone_BHI60-57B
Coprothermobacterota	CP001145.1131856.1133378	0.8288	0.8124	0.828	0.8218	0.8237	0.8259	0.82	0.7826
	CP001145.940059.941581	0.8288	0.8125	0.83	0.8232	0.8251	0.8237	0.8215	0.7839
	DQ424918.1.1499	0.8277	0.8111	0.8268	0.8255	0.8279	0.8284	0.8238	0.7851
	AB162803.1.1528	0.8271	0.8108	0.8279	0.823	0.8249	0.8253	0.8218	0.7839
	DD224536.1.1516	0.8271	0.8107	0.8283	0.8243	0.8262	0.8248	0.8226	0.7852
	DJ400146.1.1516	0.8271	0.8107	0.8283	0.8243	0.8262	0.8248	0.8226	0.7852
	DQ424923.1.1502	0.8271	0.8105	0.8261	0.8246	0.827	0.8275	0.823	0.7842
	JQ088349.1.1481	0.827	0.8123	0.8272	0.827	0.8277	0.8263	0.8236	0.7885
	KC594816.1.1498	0.827	0.8103	0.8253	0.8245	0.8276	0.8281	0.8228	0.7831
	DD224534.1.1516	0.8262	0.8099	0.827	0.823	0.8249	0.8253	0.8218	0.7839
	DJ400144.1.1516	0.8262	0.8099	0.827	0.823	0.8249	0.8253	0.8218	0.7839
	DD224537.1.1516	0.8261	0.8097	0.8276	0.8243	0.8256	0.8242	0.8208	0.7852
	DJ400147.1.1516	0.8261	0.8097	0.8276	0.8243	0.8256	0.8242	0.8208	0.7852
	KF971872.1.1401	0.8256	0.8079	0.8256	0.8244	0.8251	0.8231	0.8221	0.7933
	DD224535.1.1516	0.8255	0.8091	0.8262	0.8243	0.8241	0.8237	0.8225	0.7845
	DJ400145.1.1516	0.8255	0.8091	0.8262	0.8243	0.8241	0.8237	0.8225	0.7845
	KM819489.1.1505	0.8246	0.808	0.8237	0.8241	0.8264	0.8256	0.8211	0.7854
	FN436150.1.1500	0.8243	0.8078	0.8251	0.8243	0.8241	0.8237	0.8225	0.7845
	JF808034.1.1498	0.8243	0.8077	0.8258	0.8241	0.824	0.8242	0.8195	0.7839
	X69335.1.1525	0.8243	0.808	0.8235	0.8185	0.8204	0.8234	0.8181	0.78
	KF208636.1.1496	0.8241	0.8076	0.8249	0.8235	0.8234	0.823	0.8218	0.7837
	AB274506.1.1457	0.8239	0.8069	0.8247	0.8225	0.8252	0.8226	0.8183	0.7882
	FN436187.1.1499	0.823	0.8064	0.8229	0.8243	0.8253	0.8244	0.8225	0.7833
	AB233998.1.1458	0.8225	0.8055	0.8212	0.8198	0.8203	0.8212	0.82	0.7864
	AB537980.1.1455	0.8225	0.8055	0.8233	0.821	0.8217	0.8211	0.8185	0.7871
	DQ424920.1.1497	0.8224	0.8059	0.8232	0.8219	0.8238	0.8242	0.8207	0.7828
	EU812974.1.1456	0.8222	0.8051	0.8215	0.8186	0.8207	0.8223	0.8182	0.788
	FN436144.1.1500	0.822	0.8056	0.8228	0.8215	0.8228	0.823	0.82	0.7828
	FN436126.1.1501	0.8218	0.8054	0.8226	0.824	0.8238	0.8234	0.8222	0.7854
	AB794885.1.1459	0.8206	0.8037	0.8214	0.8199	0.8198	0.8193	0.8181	0.7878
	AB742088.1.1458	0.8198	0.8029	0.8206	0.8184	0.8189	0.8193	0.8167	0.7857
	FN436177.1.1500	0.8197	0.8033	0.8205	0.8205	0.8218	0.8226	0.8187	0.7815
	AB630185.1.1461	0.819	0.8022	0.8198	0.8187	0.8189	0.8198	0.8168	0.7864
	HV515135.1.1459	0.8188	0.802	0.8196	0.8184	0.8187	0.8196	0.8166	0.7864
	HW083398.1.1459	0.8188	0.802	0.8196	0.8184	0.8187	0.8196	0.8166	0.7864
	ARJK01000003.207993.209502	0.8174	0.8024	0.8174	0.8126	0.8163	0.816	0.811	0.7802
	ARJK01000003.394918.396427	0.8174	0.8024	0.8174	0.8126	0.8163	0.816	0.811	0.7802
	GU120594.1.1461	0.8161	0.8005	0.8147	0.8139	0.8137	0.812	0.8095	0.7753
	FJ769513.1.1480	0.8128	0.7973	0.8115	0.8074	0.809	0.8087	0.8063	0.7772
	Y08935.1.1446	0.8097	0.7942	0.8098	0.8083	0.8106	0.8103	0.8051	0.7829
	FJ769497.1.1411	0.8084	0.7912	0.8074	0.8054	0.8046	0.8065	0.8068	0.7785
	FJ769503.1.1455	0.8064	0.7909	0.805	0.8037	0.8053	0.8042	0.8024	0.7743
	EF095435.1.1534	0.8057	0.7903	0.8048	0.8011	0.8048	0.8039	0.7977	0.7684
	FN436194.1.1509	0.8048	0.7888	0.8056	0.807	0.8068	0.8175	0.8162	0.7901
	EU591633.1.1457	0.7996	0.7836	0.8003	0.7982	0.7995	0.7991	0.7961	0.7836
	DQ424921.1.1497	0.7944	0.7787	0.7952	0.7942	0.794	0.7917	0.7976	0.8122
	FN436028.1.1484	0.7802	0.7647	0.781	0.7822	0.7797	0.7835	0.7829	0.8018
	DQ424927.1.1497	0.7747	0.7595	0.7758	0.7865	0.7857	0.7891	0.7883	0.8239
	FJ769474.1.1464	0.7704	0.7573	0.7693	0.767	0.7672	0.7693	0.7695	0.7577
	Identity range	0.7704-0.8288	0.7573-0.8124	0.7693-0.83	0.767-0.827	0.7672-0.8279	0.7693-0.8284	0.7695-0.8238	0.7577-0.8239

## Sheet: Supplementary Data 6
Supplementary Data 6. Differential characteristics among the members of the CCTB. +, positive; -, negative; ND, not determined; OC, organic carbon.
Lineage	Strain	Temperature (°C) range (optimal)	NaCl (%) range (optimal)	pH range (optimal)	O2	Morphology	Motility	Carbon sources	Fermentation	Electron donors	Electron accpters	Habitat	Ref.
Zhurongbacter	Zhurongbacter thermophilus	30-75(70)	1.0-4.5(2.5)	5.5-8.5(7.0)	anaerobic	rod	+	Peptone, casamino acids, beef extract, yeast extract, and tryptone. Glucose and pyruvate (with the addition of amino acid)	+	OC	Element sulfur	Deep-sea hydrothermal vent from East Pacific Rise	This study
Caldisericota	Caldisericum exile	55-70(65)	0-1.0(0)	5.5-7.5(6.5)	anaerobic	filament	-	Yeast extract	-	OC	Thiosulfate, sulfite, elemental sulfur	A hot spring in Otari, Nagano Prefecture, Japan	[1]
Coprothermobacterota	Coprothermobacter proteolyticus	35-70(63)	0-3.5(0)	5.0-8.5(7.5)	anaerobic	rod	-	Yeast extract, peptone, gelatin, casein, and tryptone, glucose, fructose, maltose, sucrose, mannose, xylose, raffinose, and starch. Yeast extract is required for growth on protein substrates. Sugars are used poorly unless yeast extract and either rumen fluid or Trypticase peptone are added.	+	OC	Thiosulfate	Anaerobic digester treating organic wastes	[2, 3]
	Coprothermobacter platensis	35-65(55)	0-2.3(0)	4.3-8.3(7.0)	anaerobic	rod	-	Gelatin, casein, bovine albumin, peptone and yeast extract, glucose, fructose, sucrose, maltose and starch. 0.02% yeast extract was necessary for growth.	+	OC	Thiosulfate	Anaerobic digester treating organic wastes	[4]
Dictyoglomota	Dictyoglomus thermophilum	50-80(78)	0-2	5.4-8.9(7.0)	anaerobic	rod	-	Amygdalin, arabinose, cellobiose, fructose, fucose, galactose, glucose, lactose, maltose, mannose, melezitose, melibiose, pectin, raffinose, ribose, sucrose, trehalose, xylose, and insoluble starch of potato.	+	OC	ND	A slightly alkaline hot springs (Tsuetate Hot Spring) in Kumamoto Prefecture, Japan	[5]
	Dictyoglomus turgidum	48-86(72)	0-2	5.2-9.0(7.0-7.1)	anaerobic	rod to filament	-	Cellobiose, fructose, glucose, lactose, maltose, raffinose, sucrose, rhamnose, inositol, mannitol, sorbitol, pyruvate, starch, pectin, glycogen, microcrystalline cellulose, carboxymethylcellulose, lignin, humic acids, yeast extract, peptone, casein hydrolysate, and casmino acids	+	OC	ND	Hot springs of Uzon volcano crater, Kamchatka, Russia.	[6, 7]
Thermodesulfobiota	Thermodesulfobium narugense	37-65(50-55)	0-1(0)	4.0-6.5(5.5-6.0)	anaerobic	rod	-	CO2	-	H2 and formate	Sulfate, thiosulfate, nitrate, nitrite	A hot spring in Narugo, Japan.	[8]
	Thermodesulfobium acidiphilum	37-65(55)	0-1(0)	3.7-6.5(4.8-5.0)	anaerobic	rod	+(in the early exponential phase of growth)	CO2	-	H2 and formate.	Sulfate, thiosulfate	Geothermally heated soil sampled at the Oil Site, Uzon Caldera, Kronotsky Nature Reserve, Kamchatka, Russia	[9]
Thermotogota	Defluviitoga tunisiensis	37-65(55)	0.2-3(0.5)	6.5-7.9(6.9)	anaerobic	rod	-	Arabinose, cellobiose, fructose, galactose, glucose, lactose, maltose, mannose, raffinose, ribose, sucrose, xylose, microcrystalline cellulose, xylan and yeast extract. Yeast extract was required for growth.	+	OC	Thiosulfate, elemental sulfur	A mesothermic and anaerobic whey digester	[10, 11]
	Fervidobacterium pennavorans	50-80(70)	0-4(0.4)	5.5-8.0(6.5)	anaerobic	rod	ND	Starch, glycogen, pullulan, glucose, fructose, maltose, and xylose. The presence of 0.05% yeast extract was required for growth.	+	OC	Elemental sulfur, thiosulfate	Hot spring in the Azores Islands, Portuguese Republic	[12]
	Fervidobacterium thailandense	60-88(78-80)	0-0.5(0.05)	6.5-8.5(7.5)	anaerobic	rod	ND	Glucose, maltose, sucrose, fructose, cellobiose, CM-cellulose and starch.	+	OC	elemental sulfur	A hot spring in Thailand	[13]
	Marinitoga piezophila	45-70(65)	1-5(3)	5-8(6)	anaerobic	rod	+	Casein, casamino acids, peptone and tryptone, starch, fructose, glucose, galactose, maltose, cellobiose, ribose and acetate. Utilization of other substrates required the addition of 0.02% (w/v) yeast extract.	+	OC	L-cystine, elemental sulfur	A deep-sea hydrothermal vent at Grandbonum site on the East-Pacific Rise	[10, 14]
	Athalassotoga saccharophila	30-60(55)	0-0.75(0)	4.5-7.5(5.5-6.0)	anaerobic	rod	-	Yeast extract, peptone, arabinose, fructose, xylose, glucose, lactose, maltose, mannose, ribose, sucrose, starch, glycogen. Yeast extract (0.005 %) was required for growth.	+	OC	Fe(III), thiosulfate, L-cystine	A low-salt acidic terrestrial hot spring in Oku-Shiobara, Tochigi, Japan	[15]
	Kosmotoga pacifica	33-78(70)	0.5-6.0(ND)	5.5-8.5(ND)	anaerobic	short rod or ovoid cocci	-	Yeast extract, peptone, tryptone, brain–heart infusion, glycerol, maltose, xylose, glucose, fructose, cellobiose, trehalose, lactate, propionate and glutamate. Yeast extract (0.02 %, w/v) is required for growth.	+	OC	Elemental sulphur, L-cystine	Deep-sea hydrothermal sediment	[16]
	Pseudothermotoga hypogea	56-90(70)	0-1.5(0-0.2)	6.1-9.1(7.3-7.4)	anaerobic	rod	-	Fructose, galactose, glucose, lactose, maltose, mannose, sucrose, xylose, and xylan. Yeast extract or bio-Trypticase was required for growth on carbohydrates.	+	OC	Thiosulfate	An oil-producing well in Cameroon in central Africa	[10, 17]
	Petrotoga mobilis	40-65(58-60)	0.5-9(3-4)	5.5-8.5(6.5-7.0)	anaerobic	rod	+	Starch, xylan, maltodextrin, maltose, cellobiose, sucrose, lactose, glucose, galactose, fructose, arabinose, xylose, ribose and rhamnose. Vitamins are required for growth. Growth is stimulated by yeast extract.	+	OC	Thiosulfate, elemental sulfur	Hot oilfield water of a North Sea oil reservoir	[10, 18]
	Thermosipho melanesiensis	50-75(70)	1.0-6.0(3.0)	4.5-8.5(6.5-7.5)	anaerobic	rod	ND	Yeast extract, brain heart infusion, malt extract, and tryptone, sucrose, starch, glucose, maltose, lactose, cellobiose, and galactose. Yeast extract was required for growth	+	OC	Elemental sulfur	Deep-sea hydrothermal vents in the Southwestern Pacific Ocean	[10, 19]
	Thermotoga neapolitana	55-90(80)	ND	5.5-9.0(7.0)	anaerobic	rod	-	Ribose, xylose, glucose, sucrose, maltose, lactose, galactose, starch, and glycogen	+	OC	Elemental sulfur	Shallow submarine hot springs near Lucrino, Bay of Naples, Italy	[10, 20]
	Thermotoga profunda	50-72(60)	0-1.5(0)	6.0-8.6(7.4)	anaerobic	rod	ND	D-glucose, trehalose, cellobiose, D-arabinose, D-xylose, D-ribose and pyruvate. Yeast extract is necessary for growth.	+	OC	Thiosulfate, elemental sulfur	Terrestrial hot springs in Japan	[21]
	Thermotoga caldifontis	55-85(70)	0-1.5(0)	6.0-8.6(7.4)	anaerobic	rod	ND	D-glucose, maltose, trehalose, cellobiose, D-arabinose, D-xylose, D-ribose, pyruvate and starch. Yeast extract is necessary for growth.	+	OC	Thiosulfate	Terrestrial hot springs in Japan	[21]
1. Mori, K., et al., Caldisericum exile gen. nov., sp. nov., an anaerobic, thermophilic, filamentous bacterium of a novel bacterial phylum, Caldiserica phyl. nov., originally called the candidate phylum OP5, and description of Caldisericaceae fam. nov., Caldisericales ord. nov. and Caldisericia classis nov. International journal of systematic and evolutionary microbiology, 2009. 59(11): p. 2894-2…

## Sheet: Supplementary Data 7
Supplementary Data 7.
Primers used for RT-qPCR.
Primer	Primer sequence (5'-3')
16-F	GGATGCCCTACCACTTCAGG
16-R	CACCTCGCTCTGGTGGATTT
71-F	GCCCCATAGGTTCACTGCTT
71-R	GTATGAAGGGCACCACACCA
235-F	CTGGCATTACCGTGGGTGTA
235-R	GCTCCAGTTTCAGGGCATCT
246-F	AAAGCACTTGGACTGGGTGT
246-R	CCACGAGGTCACCATCTCAA
663-F	AAGGTTGCCTCTAAAGGGGTT
663-R	TTCGGCCTTTGCCAACATAC
749-F	TGGGAAGACCGTTTGTTGGG
749-R	TACCAGGCGGACGACATTTT
1017-F	TGCCGATGAGCTGAAGGAAA
1017-R	GGTAATCTCCTCACCGCCAA
1173-F	TTGCTGTGGTCTCCTTGCTT
1173-R	TCTGATTGGCAGGCAGTGTT
1377-F	AGCCGCAGAAGAAAGCATCT
1377-R	AACACCCTAACCAGCCATCC
1388-F	TTTCCCCGTAATGGCAGGAG
1388-R	AATGATAAGCACCGCCGTCA
16S rRNA-F	CACGGGAAACCGTGGGTAAT
16S rRNA-R	GTGAGCCGTTACCTCACCAA

## Sheet: Supplementary Data 8
Supplementary Data 8.
The 16 conserved protein sequences information.
COG ID	Gene name
COG0051	Ribosomal protein S10
COG0087	Ribosomal protein L3
COG0088	Ribosomal protein L4
COG0090	Ribosomal protein L2
COG0091	Ribosomal protein L22
COG0092	Ribosomal protein S3
COG0093	Ribosomal protein L14
COG0094	Ribosomal protein L5
COG0096	Ribosomal protein S8
COG0097	Ribosomal protein L6P/L9E
COG0185	Ribosomal protein S19
COG0186	Ribosomal protein S17
COG0197	Ribosomal protein L16/L10AE
COG0198	Ribosomal protein L24
COG0200	Ribosomal protein L15
COG0256	Ribosomal protein L18

## Sheet: Supplementary Data 9
Supplementary Data 9.
37 conserved protein sequence information.
COG ID	Gene name
COG0016	Phenylalanyl-tRNA synthetase alpha subunit
COG0048	Ribosomal protein S12
COG0049	Ribosomal protein S7
COG0051	Ribosomal protein S10
COG0052	Ribosomal protein S2
COG0072	Phenylalanyl-tRNA synthetase beta subunit
COG0080	Ribosomal protein L11
COG0081	Ribosomal protein L1
COG0087	Ribosomal protein L3
COG0088	Ribosomal protein L4
COG0090	Ribosomal protein L2
COG0091	Ribosomal protein L22
COG0092	Ribosomal protein S3
COG0093	Ribosomal protein L14
COG0094	Ribosomal protein L5
COG0096	Ribosomal protein S8
COG0097	Ribosomal protein L6P/L9E
COG0098	Ribosomal protein S5
COG0099	Ribosomal protein S13
COG0100	Ribosomal protein S11
COG0103	Ribosomal protein S9
COG0127	Xanthosine triphosphate pyrophosphatase
COG0149	Triosephosphate isomerase
COG0164	Ribonuclease HII
COG0184	Ribosomal protein S15P/S13E
COG0185	Ribosomal protein S19
COG0186	Ribosomal protein S17
COG0197	Ribosomal protein L16/L10E
COG0198	Ribosomal protein L24
COG0200	Ribosomal protein L15
COG0244	Ribosomal protein L10
COG0256	Ribosomal protein L18
COG0343	Queuine/archaeosine tRNA-ribosyltransferase
COG0504	CTP synthase (UTP-ammonia lyase)
COG0532	Translation initiation factor 2 (IF-2; GTPase)
COG0533	Metal-dependent proteases with possible chaperone activity
COG0541	Signal recognition particle GTPase

## Sheet: Supplementary Data 10
Supplementary Data 10.
62 conserved protein sequence information.
KO number	Gene name	Annotation
K06942	ychF	Redox Regulated ATPase YchF
K01872	AARS, alaS	Alanine tRNA ligase
K01889	FARSA, pheS	Phenylalanine--tRNA ligase alpha subunit
K02992	RP-S7, MRPS7, rpsG	30S ribosomal protein S7
K02358	tuf, TUFM	Elongation factor Tu
K02946	RP-S10, MRPS10, rpsJ	30S ribosomal protein S10
K02967	RP-S2, MRPS2, rpsB	30S ribosomal protein S2
K02112	ATPF1B, atpD	F-type H+/Na+-transporting ATPase subunit beta
K02867	RP-L11, MRPL11, rplK	50S ribosomal protein L11
K02863	RP-L1, MRPL1, rplA	50S ribosomal protein L1
K03043	rpoB	DNA-directed RNA polymerase subunit beta
K03046	rpoC	DNA-directed RNA polymerase subunit beta'
K02906	RP-L3, MRPL3, rplC	50S ribosomal protein L3
K02886	RP-L2, MRPL2, rplB	50S ribosomal protein L2
K02982	RP-S3, rpsC	30S ribosomal protein S3
K02874	RP-L14, MRPL14, rplN	50S ribosomal protein L14
K02931	RP-L5, MRPL5, rplE	50S ribosomal protein L5
K02994	RP-S8, rpsH	30S ribosomal protein S8
K02933	RP-L6, MRPL6, rplF	50S ribosomal protein L6
K02988	RP-S5, MRPS5, rpsE	30S ribosomal protein S5
K02952	RP-S13, rpsM	30S ribosomal protein S13
K02948	RP-S11, MRPS11, rpsK	30S ribosomal protein S11
K02871	RP-L13, MRPL13, rplM	50S ribosomal protein L13
K02996	RP-S9, MRPS9, rpsI	30S ribosomal protein S9
K00927	PGK, pgk	Phosphoglycerate kinase
K01803	TPI, tpiA	Triose phosphate isomerase
K02433	gatA, QRSL1	aspartyl-tRNA(Asn)/glutamyl-tRNA(Gln)
		amidotransferase subunit A
K03470	rnhB	Ribonuclease HII
K02956	RP-S15, MRPS15, rpsO	30S ribosomal protein S15
K02965	RP-S19, rpsS	30S ribosomal protein S19
K02470	gyrB	DNA gyrase subunit B
K02469	gyrA	DNA gyrase subunit A
K02878	RP-L16, MRPL16, rplP	50S ribosomal protein L16
K03076	secY	Protein translocase subunit SecY
K02835	prfA, MTRF1, MRF1	Peptide chain release factor 1
K02935	RP-L7, MRPL12, rplL	50S ribosomal protein L7/12
K02838	frr, MRRF, RRF	Ribosome recycling factor
K02601	nusG	Transcription termination antitermination protein NusG
K01972	E6.5.1.2, ligA, ligB	DNA ligase NAD
K03438	mraW, rsmH	16S rRNA (cytosine1402-N4)-methyltransferase
K02887	RP-L20, MRPL20, rplT	50S ribosomal protein L20
K02314	dnaB	Replicative DNA helicase
K00554	trmD	tRNA (guanine37-N1)-methyltransferase
K06187	recR	Recombination protein RecR
K02518	infA	Translation initiation factor IF 1
K04077	groEL, HSPD1	Molecular chaperone GroEL
K03553	recA	DNA recombination repair protein RecA
K02355	fusA, GFM, EFG	Translation elongation factor G
K01873	VARS, valS	Valine--tRNA ligase
K03702	uvrB	Excinuclease ABC subunit B
K03685	rnc, DROSHA, RNT1	Ribonuclease III
K02337	dnaE	DNA polymerase III subunit alpha
K02313	dnaA	Chromosomal replication initiator protein
K03070	secA	Protein translocase subunit SecA
K03664	smpB	SsrA binding protein
K01358	clpP, CLPP	ATP dependent Clp protease proteolytic subunit
K02335	polA	DNA polymerase I
K03590	ftsA	Cell division protein FtsA
K04485	radA, sms	DNA repair protein RadA/Sms
K00962	pnp, PNPT1	Polyribonucleotide nucleotidyltransferase
K15034	yaeJ	Aminoacyl tRNA hydrolase, ribosome associated protein
K03551	ruvB	Holliday junction branch migration DNA helicase RuvB

## Sheet: Supplementary Data 11
Supplementary Data 11.
Complete genomes used in the ancestral reconstruction.
Lineage	Organism	Accession
Deinococcota	Truepera radiovictrix DSM17093	GCA_000092425.1
Deinococcota	Deinococcus radiophilus ATCC27603	GCA_020889625.1
Deinococcota	Thermus thermophilus HB8	GCA_000091545.1
Deinococcota	Meiothermus silvanus DSM 9946	GCA_000092125.1
Synergistota	Jonquetella anthropi DSM 22815	GCA_000237805.1
Synergistota	Thermovirga lienii DSM 17291	GCA_000233775.1
Synergistota	Acetomicrobium mobile DSM 13181	GCA_000266925.1
Synergistota	Aminobacterium colombiense DSM 12261	GCA_000025885.1
Synergistota	Cloacibacillus porcorum CL-84	GCA_001701045.1
Synergistota	Aminomonas paucivorans DSM 12260	GCA_000165795.1
Synergistota	Thermanaerovibrio velox DSM 12556	GCA_000237825.1
Thermodesulfobacteriota	Thermosulfuriphilus ammonigenes ST65	GCA_011207455.1
Thermodesulfobacteriota	Thermodesulfatator indicus DSM 15286	GCA_000217795.1
Thermodesulfobacteriota	Thermosulfurimonas marina SU872	GCA_012317585.1
Thermodesulfobacteriota	Caldimicrobium thiodismutans TF1	GCA_001548275.1
Thermodesulfobacteriota	Thermodesulfobacterium commune DSM 2178	GCA_000734015.1
Thermosulfidibacterota	Thermosulfidibacter takaii ABI70S6	GCA_001547735.1
Aquificota	Thermovibrio ammonificans HB-1	GCA_000185805.1
Aquificota	Desulfurobacterium thermolithotrophum DSM 11699	GCA_000191045.1
Aquificota	Sulfurihydrogenibium azorense Az-Fu1	GCA_000021545.1
Aquificota	Persephonella marina EX-H1	GCA_000021565.1
Aquificota	Hydrogenobaculum sp. HO	GCA_000341855.1
Aquificota	Aquifex aeolicus VF5	GCA_000008625.1
Aquificota	Hydrogenobacter thermophilus TK-6	GCA_000010785.1
Aquificota	Thermocrinis albus DSM 14484	GCA_000025605.1
Thermodesulfobiota	Thermodesulfobium narugense DSM 14796	GCA_000212395.1
Thermodesulfobiota	Thermodesulfobium acidiphilum 3127-1	GCA_003057965.1
Dictyoglomota	Dictyoglomus thermophilum H-6-12	GCA_000020965.1
Dictyoglomota	Dictyoglomus turgidum DSM 6724	GCA_000021645.1
Caldisericota	Caldisericum exile AZM16c01	GCA_000284335.1
Zhurongbacter	Zhurongbacter thermophilus 3DAC	CP046447
Coprothermobacterota	Coprothermobacter platensis DSM 11748	GCA_000378005.1
Coprothermobacterota	Coprothermobacter proteolyticus DSM 5265	GCA_000020945.1
Thermotogota	Athalassotoga saccharophila NAS-01	GCA_009936215.1
Thermotogota	Fervidobacterium pennivorans DSM 9078	GCA_000235405.3
Thermotogota	Thermosipho melanesiensis BI429	GCA_000016905.1
Thermotogota	Pseudothermotoga hypogea DSM 11164	GCA_000816145.1
Thermotogota	Thermotoga neapolitana DSM 4359	GCA_000018945.1
Thermotogota	Mesotoga prima MesG1.Ag.4.2	GCA_000147715.3
Thermotogota	Kosmotoga pacifica SLHLJ1	GCA_001027025.1
Thermotogota	Marinitoga piezophila KA3	GCA_000255135.1
Thermotogota	Defluviitoga tunisiensis L3	GCA_000953715.1
Thermotogota	Petrotoga mobilis SJ95	GCA_000018605.1
