# Supplementary material for: Identification of a deep-branching thermophilic clade sheds light on early bacterial evolution
Source: Nat Commun. 2023 Jul 19;14:4354. doi: 10.1038/s41467-023-39960-x (PMC10356935; doi:10.1038/s41467-023-39960-x)
Supplement: Supplementary file 7 — Source_data [file 41467_2023_39960_MOESM7_ESM.xlsx]

## Sheet: Figure 1d
Sample	Relative abundance of 3DAC closely related sequences
Chimney	0.00217679
CH8-50C-S0	0.00201534
CH8-50C-S1	0.000723316
CH8-50C-S2	0.000566031
CH8-50C-S3	0.000305944
CH8-50C-S4	0.000189072
CH8-50C-S5	1.15551e-05

## Sheet: Figure 2a
Query	Gene annotations									Gene-reaction associations in 3DAC model				Transcriptome data with sulfur (S) or without sulfur (NS)
	Seed ortholog	e-value	score	best tax lvl	Preferred_name	KEGG KO	annot lvl	COG cat	description	EC	Reactions	Subsystem	Name	MeanTPM (S)	MeanTPM (NS)	log2FoldChange	pValue	qValue	result	NOTE
Chromosome1_240	529709.PYCH_11530	1.6e-32	146	Thermococci	ehbA	"ko:K05569,ko:K14110"	Archaea	P	Na+/H+ ion antiporter subunit	1.12.7.2	MBS	Energy metabolism	Membrane-bound sulfur respiration complex, with Na+/H+ antiporter Mrp	573.26	332.083	0.787644	8.17762e-05	0.000318109	-	Multisubunit Na+/H+ antiporter, MrpE subunit, mbsA
Chromosome1_241	673860.AciM339_0656	1.7e-14	85.1	unclassified Euryarchaeota	mrpF	ko:K05570	Archaea	P	PFAM multiple resistance and pH regulation protein F	1.12.7.2	MBS	Energy metabolism	Membrane-bound sulfur respiration complex, with Na+/H+ antiporter Mrp	2717.64	1125.64	1.2716	9.1368e-05	0.000353653	up	Multisubunit Na+/H+ antiporter, MrpF subunit, mbsB
Chromosome1_242	673860.AciM339_0657	1.9e-21	109	unclassified Euryarchaeota	mrpG	ko:K05571	Archaea	P	"TIGRFAM monovalent cation proton antiporter, MnhG PhaG subunit"	1.12.7.2	MBS	Energy metabolism	Membrane-bound sulfur respiration complex, with Na+/H+ antiporter Mrp	1389.96	570.393	1.28502	3.38628e-07	1.9443e-06	up	Multisubunit Na+/H+ antiporter, MrpG subunit, mbsC
Chromosome1_243	195522.BD01_0397	1.5e-10	72	Thermococci	ehbD	"ko:K05565,ko:K14113"	Archaea	P	Domain of unknown function (DUF4040)	1.12.7.2	MBS	Energy metabolism	Membrane-bound sulfur respiration complex, with Na+/H+ antiporter Mrp	1005.27	537.047	0.904464	0.0139784	0.0309394	-	Multisubunit Na+/H+ antiporter, MrpB subunit, mbsE (fussion of MbhE and MbhF)
Chromosome1_244	604354.TSIB_1913	8.6e-45	187.2	Thermococci	phaB2	ko:K05566	Archaea	P	Domain related to MnhB subunit of Na+/H+ antiporter	1.12.7.2	MBS	Energy metabolism	Membrane-bound sulfur respiration complex, with Na+/H+ antiporter Mrp	1924.55	840.39	1.19539	5.8425e-05	0.000233166	up	Multisubunit Na+/H+ antiporter, MrpB subunit, mbsD
Chromosome1_245	1343739.PAP_02380	4.8e-23	114	Thermococci		"ko:K00340,ko:K05567"	Archaea	P	NADH-ubiquinone/plastoquinone oxidoreductase chain 4L	1.12.7.2	MBS	Energy metabolism	Membrane-bound sulfur respiration complex, with Na+/H+ antiporter Mrp	452.657	210.373	1.10547	0.00809811	0.0193856	up	Multisubunit Na+/H+ antiporter, MrpC subunit, mbsG
Chromosome1_246	439481.Aboo_0380	3.9e-60	239.2	unclassified Euryarchaeota	ehbF	"ko:K00343,ko:K05568,ko:K14115,ko:K22169"	Archaea	C	NADH-Ubiquinone plastoquinone (complex I)	1.12.7.2	MBS	Energy metabolism	Membrane-bound sulfur respiration complex, with Na+/H+ antiporter Mrp	1399.57	580.137	1.27052	0.000267416	0.000932959	up	H+ translocating subunit, mbsH'
Chromosome1_247	593117.TGAM_0710	7.6e-49	202.2	Thermococci	phaD2	"ko:K00342,ko:K05568"	Archaea	C	Proton-conducting membrane transporter	1.12.7.2	MBS	Energy metabolism	Membrane-bound sulfur respiration complex, with Na+/H+ antiporter Mrp	1536.36	682.087	1.17149	0.000574219	0.00188102	up	H+ translocating subunit, mbsH
Chromosome1_248	439481.Aboo_0378	1.1e-53	217.2	unclassified Euryarchaeota	ehbO	"ko:K00337,ko:K14101,ko:K14124"	Archaea	C	NADH dehydrogenase	1.12.7.2	MBS	Energy metabolism	Membrane-bound sulfur respiration complex, with Na+/H+ antiporter Mrp	1484.99	670.4	1.14736	0.00147531	0.00431502	up	Membrane bound hydrogenase, MbsM subunit
Chromosome1_249	243274.THEMA_08260	2.7e-62	245	Thermotogae	ndhK	ko:K00331	Bacteria	C	"PFAM NADH ubiquinone oxidoreductase, 20"	1.12.7.2	MBS	Energy metabolism	Membrane-bound sulfur respiration complex, with Na+/H+ antiporter Mrp	537.393	212.977	1.33528	0.00106817	0.00321652	up	Membrane bound hydrogenase, 4Fe-4S cluster-binding subunit MbsJ
Chromosome1_250	857293.CAAU_1613	4.8e-28	131.3	Clostridiaceae		ko:K00332	Bacteria	C	"NDH-1 shuttles electrons from NADH, via FMN and iron- sulfur (Fe-S) centers, to quinones in the respiratory chain"	1.12.7.2	MBS	Energy metabolism	Membrane-bound sulfur respiration complex, with Na+/H+ antiporter Mrp	674.073	312.72	1.10803	0.00643236	0.016014	up	Membrane bound hydrogenase, MbsK subunit
Chromosome1_251	439481.Aboo_0375	5.4e-113	414.5	unclassified Euryarchaeota	nuoD	"ko:K00333,ko:K13378,ko:K22172,ko:K22173"	Archaea	C	Belongs to the complex I 49 kDa subunit family	1.12.7.2	MBS	Energy metabolism	Membrane-bound sulfur respiration complex, with Na+/H+ antiporter Mrp	1073.86	507.107	1.08244	0.00287943	0.00795807	up	Mutant site of NiFe-hydrogenase MbsL, related to S reduction
Chromosome1_252	443254.Marpi_0625	2.6e-25	122.1	Thermotogae		"ko:K00266,ko:K00338"	Bacteria	C	Pyridine nucleotide-disulphide oxidoreductase	1.12.7.2	MBS	Energy metabolism	Membrane-bound sulfur respiration complex, with Na+/H+ antiporter Mrp	874.723	455.76	0.940552	0.0168932	0.0366098	-	Membrane bound hydrogenase, 4Fe-4S cluster-binding subunit MbsN
Chromosome1_1381	309798.COPRO5265_0922	5.5e-54	217.2	Thermoanaerobacterales	cooL	ko:K14105	Bacteria	C	PFAM NADH ubiquinone oxidoreductase 20 kDa subunit	1.12.7.2	MBH	Energy metabolism	Membrane-bound hydrogenase ([Ni-Fe]) with Na+/H+ antiporter Mrp	1101.28	1608.05	-0.546138	0.041601	0.0792302	-	Membrane bound hydrogenase, 4Fe-4S cluster-binding subunit MbhN
Chromosome1_1382	401526.TcarDRAFT_1756	2e-33	149.8	Firmicutes	nuoH	ko:K00337	Bacteria	C	"NDH-1 shuttles electrons from NADH, via FMN and iron- sulfur (Fe-S) centers, to quinones in the respiratory chain. The immediate electron acceptor for the enzyme in this species is believed to be ubiquinone. Couples the redox reaction to proton translocation (for every two electrons transferred, four hydrogen ions are translocated across the cytoplasmic membrane), and thus conserves the redox en…	1.12.7.2	MBH	Energy metabolism	Membrane-bound hydrogenase ([Ni-Fe]) with Na+/H+ antiporter Mrp	1222.02	1778.43	-0.541332	0.041601	0.0792302	-	Membrane bound hydrogenase, 4Fe-4S cluster-binding subunit MbhJ
Chromosome1_1383	309798.COPRO5265_0924	6.6e-100	372.5	Clostridia	nuoN	"ko:K00343,ko:K05568"	Bacteria	CP	PFAM NADH Ubiquinone plastoquinone (complex I)	1.12.7.2	MBH	Energy metabolism	Membrane-bound hydrogenase ([Ni-Fe]) with Na+/H+ antiporter Mrp	1596.99	3041.93	-0.929633	0.041601	0.0792302	-	Membrane bound hydrogenase, MbhM subunit
Chromosome1_1384	309798.COPRO5265_0926	1.3e-17	95.9	Bacteria	mrpC	ko:K05567	Bacteria	P	Multisubunit Na H antiporter MnhC subunit	1.12.7.2	MBH	Energy metabolism	Membrane-bound hydrogenase ([Ni-Fe]) with Na+/H+ antiporter Mrp	1474.24	2729.37	-0.888592	0.041601	0.0792302	-	H+ exporter, mbhH
Chromosome1_1385	1259795.ARJK01000003_gene748	4.2e-21	107.8	Thermoanaerobacterales	mrpB	ko:K05566	Bacteria	P	Domain related to MnhB subunit of Na+/H+ antiporter	1.12.7.2	MBH	Energy metabolism	Membrane-bound hydrogenase ([Ni-Fe]) with Na+/H+ antiporter Mrp	686.257	1408.89	-1.03774	0.041601	0.0792302	down	Multisubunit Na+/H+ antiporter, MrpC subunit, mbhG
Chromosome1_1386	391623.TERMP_01480	7.9e-08	63.2	Thermococci			Archaea	P	Membrane bound hydrogenase	1.12.7.2	MBH	Energy metabolism	Membrane-bound hydrogenase ([Ni-Fe]) with Na+/H+ antiporter Mrp	991.32	2134.23	-1.1063	0.041601	0.0792302	down	Multisubunit Na+/H+ antiporter, MrpB subunit, mbhF
Chromosome1_1387	857293.CAAU_1257	2e-09	68.2	Clostridiaceae	mnhB	ko:K05566	Bacteria	P	Domain of unknown function (DUF4040)	1.12.7.2	MBH	Energy metabolism	Membrane-bound hydrogenase ([Ni-Fe]) with Na+/H+ antiporter Mrp	1286.66	2478.95	-0.946095	0.041601	0.0792302	-	Multisubunit Na+/H+ antiporter, MrpB subunit (ortholog of PF1449), mbhC?
Chromosome1_1389	941824.TCEL_00196	9.1e-08	62.8	Clostridiaceae		ko:K05570	Bacteria	P	Multiple resistance and pH regulation protein F (MrpF / PhaF)	1.12.7.2	MBH	Energy metabolism	Membrane-bound hydrogenase ([Ni-Fe]) with Na+/H+ antiporter Mrp	2187.09	5055.2	-1.20876	0.041601	0.0792302	down	Multisubunit Na+/H+ antiporter, MrpB subunit, mbhD
Chromosome1_1390	309798.COPRO5265_0932	9.1e-20	103.6	Clostridia	mrpE	"ko:K05562,ko:K05569"	Bacteria	P	Na+/H+ ion antiporter subunit	1.12.7.2	MBH	Energy metabolism	Membrane-bound hydrogenase ([Ni-Fe]) with Na+/H+ antiporter Mrp	927.637	2463.68	-1.40918	0.041601	0.0792302	down	Multisubunit Na+/H+ antiporter, MrpF subunit (ortholog of PF1452), mbhB
Chromosome1_1391	1259795.ARJK01000003_gene754	4.8e-119	434.5	Thermoanaerobacterales	cooH		Bacteria	C	Nickel-dependent hydrogenase	1.12.7.2	MBH	Energy metabolism	Membrane-bound hydrogenase ([Ni-Fe]) with Na+/H+ antiporter Mrp	829.117	1519.79	-0.874222	0.041601	0.0792302	-	Multisubunit Na+/H+ antiporter, MrpE subunit, mbhA
Chromosome1_1392	309798.COPRO5265_0934	9.7e-25	119.8	Clostridia		ko:K00332	Bacteria	C	"Respiratory-chain NADH dehydrogenase, 30 Kd subunit"	1.12.7.2	MBH	Energy metabolism	Membrane-bound hydrogenase ([Ni-Fe]) with Na+/H+ antiporter Mrp	1249.85	2066.24	-0.725251	0.041601	0.0792302	-	Membrane bound hydrogenase, NiFe-hydrogenase subunit MbhL
Chromosome1_1360	391623.TERMP_00536	6.3e-97	361.3	Thermococci	hydA	"ko:K14126,ko:K17993"	Archaea	C	Nickel-dependent hydrogenase	1.12.1.3, 1.12.1.5	R07181	Energy metablism	Soluble hydrogenase I (SH1)	367.767	1104.4	-1.5864	0.041601	0.0792302	down
Chromosome1_1361	195522.BD01_0438	3.2e-67	261.9	Thermococci	hydD	ko:K17994	Archaea	C	"NADH ubiquinone oxidoreductase, 20 Kd subunit"	1.12.1.3, 1.12.1.5	R07181	Energy metablism	Soluble hydrogenase I (SH1)	103.803	340.707	-1.71468	0.041601	0.0792302	down
Chromosome1_1362	1343739.PAP_03245	1.6e-93	349.4	Thermococci	hydG	"ko:K00528,ko:K02823,ko:K17995"	Archaea	C	Oxidoreductase FAD-binding domain	1.12.1.3, 1.12.1.5	R07181	Energy metablism	Soluble hydrogenase I (SH1)	103.12	292.137	-1.50232	0.041601	0.0792302	down
Chromosome1_1363	195522.BD01_0440	6.7e-102	377.5	Thermococci	hydB	ko:K17996	Archaea	C	4Fe-4S dicluster domain	1.12.1.3, 1.12.1.5	R07181	Energy metablism	Soluble hydrogenase I (SH1)	304.923	750.1	-1.29864	0.041601	0.0792302	down
Chromosome1_1252	1343739.PAP_00200	5.4e-195	687.2	Thermococci	gltD	ko:K00266	Archaea	E	Glutamate synthase		Nfn2	Energy Metabolism	NADP-dependent ferredoxin oxidoreductase II (NfnII)	702.063	49.5033	3.826	0.0851342	0.147188	up
Chromosome1_1253	1151117.AJLF01000001_gene1612	7.3e-94	350.5	Thermococci	pyrK	"ko:K00528,ko:K02823"	Archaea	C	Iron-sulfur cluster binding domain of dihydroorotate dehydrogenase B		Nfn2	Energy Metabolism	NADP-dependent ferredoxin oxidoreductase II (NfnII)	734.24	46.7533	3.97311	0.0851342	0.147188	up

## Sheet: Figure 2c
Time	S-OD₆₀₀	std	S-S²⁻	std	NS-OD₆₀₀	std	NS-S²⁻	std
0	0.003	5.31148e-19	51.4898	2.54904	0.003	5.31148e-19	53.8649	3.95332
6	0.0953333	0.00321455	53.5256	2.36452	0.0436667	0.00152753	42.9223	1.84095
7.2	0.134	0.002	59.8876	1.40157	0.047	0.00866025	39.1051	1.91001
8.81667	0.173	0.005	64.5531	3.32126	0.0593333	0.00321455	37.1541	1.66874
11.5833	0.197333	0.00493288	81.2639	3.72562	0.0606667	0.00378594	37.663	1.66874
15.25	0.208	0.00754983	88.3894	1.78741	0.0656667	0.00251661	35.8817	1.32232
24.25	0.219667	0.00971253	117.23	9.38936	0.0696667	0.00057735	37.1541	1.83508
28.3	0.24	0.007	124.441	4.32616	0.068	0.00173205	33.4217	3.2223
37.25	0.237333	0.0116762	135.723	4.70157	0.058	0.001	30.3679	2.41868
48.55	0.240333	0.00450925	154.13	5.72061	0.0543333	0.00251661	33.3369	1.76309
62.3333	0.222	0.007	193.659	14.7664	0.0543333	0.00152753	37.9175	3.91767
73.5167	0.226667	0.0135769	174.828	4.50221	0.0526667	0.00152753	35.7969	4.56175
84	0.219333	0.00503322	172.877	7.64005

## Sheet: Figure 2d
sulfur species	OD600-1	OD600-2	Experimental measured growth yields, Average (OD600)	Experimental measured growth yields, STD (OD600)	Computational predicted growth yields (gDW/L)
TRM	0.048	0.042	0.045	0.00424264	0.0215341
TRM+Na₂SO₄	0.051	0.054	0.0525	0.00212132	0.0215341
TRM+Na₂S₂O₃	0.063	0.063	0.063	0	0.0215341
TRM+Met	0.05	0.051	0.0505	0.000707107	0.0215341
TRM+Cys	0.078	0.079	0.0785	0.000707107	0.0215341
TRM+S	0.429	0.443	0.436	0.00989949	0.063959

## Sheet: Figure 2e
Label	Knockout function	Maximum growth yields (gDW/L)	Maximum flux of ATP synthase
WT	--	0.063959	500.093
-MBS	MBS	0.021534	500.019
-Nfn2	Nfn2	0.063959	363.634
-SH1	SH1	0.063959	250.093
-MBS-Nfn2	MBS and Nfn2	0.021534	363.695
-MBS-SH1	MBS and SH1	0.021534	250.1
-Nfn2-SH1	Nfn2 and SH1	0.063959	250.093
-MBS-Nfn2-SH1	MBS, Nfn2 and SH1	0.021534	250.1

## Sheet: Supplementary Figure 2a-c
Temperature(℃)	specific growth rate(average)	specific growth rate(STD)
25	0	0
30	0.00963333	0.00085049
35	0.0587667	0.00952593
40	0.0731667	0.0187769
45	0.143067	0.0125225
50	0.147567	0.0137758
55	0.1781	0.00430929
60	0.247533	0.0192222
65	0.2765	0.00972163
70	0.322167	0.00968624
75	0.248067	0.00750555
80	0	0
Salinity(%)	specific growth rate(average)	specific growth rate(STD)
0.5	0	0
1	0.0488	0.00274044
1.5	0.0901333	0.00960069
2	0.102467	0.00568888
2.3	0.143067	0.0125225
2.5	0.191933	0.0227983
3	0.1421	0.00296985
3.5	0.10385	0.00247487
4	0.0726667	0.0106101
4.5	0.02495	0.00176777
5	0	0
pH	specific growth rate(average)	specific growth rate(STD)
5	0	0
5.5	0.0322333	0.00300888
6	0.0427333	0.00171561
6.5	0.0854667	0.00109697
7	0.143067	0.0125225
7.5	0.0940667	0.010403
8	0.0616333	0.000378594
8.5	0.0421333	0.00648408
9	0	0

## Sheet: Supplementary Figure 2d
Pressure	OD600(average)	OD600(STD)	OD600-1	OD600-2	OD600-3
0.1	0.421	0.0293087	0.398	0.411	0.454
10	0.424333	0.0581062	0.44	0.473	0.36
20	0.498	0.0929731	0.6	0.418	0.476
30	0.431667	0.0315647	0.434	0.462	0.399
40	0.393667	0.0420278	0.439	0.386	0.356
50	0.391	0.0953939	0.491	0.381	0.301
60	0.368667	0.0219621	0.394	0.357	0.355
70	0.295333	0.0794313	0.278	0.382	0.226
80	0.161	0.0393954	0.205	0.129	0.149

## Sheet: Supplementary Figure 2e
Carbon	OD600(average)	OD600(STD)	OD600-1	OD600-2
Peptone	0.1845	0.0162635	0.196	0.173
Tryptone	0.1205	0.0120208	0.129	0.112
Casamino acids	0.0675	0.0304056	0.089	0.046
Beef extract	0.296	0.019799	0.31	0.282
Yeast extract	0.426	0.00424264	0.423	0.429
TRM	0.4245	0.0190919	0.411	0.438
